# Supplementary material for: BRAFV600E patient derived colon cancer organoids identify biomarkers of response to EGFR and BRAF inhibition and replicate clinical data
Source: J Exp Clin Cancer Res. 2026 Mar 25;45:92. doi: 10.1186/s13046-026-03699-2 (PMC13063721; doi:10.1186/s13046-026-03699-2)
Supplement: Supplementary file 3 — Supplementary Material 3. Supplementary tables [file 13046_2026_3699_MOESM3_ESM.xlsx]

## Sheet: contents
Supplementary tables. Worksheet 1: ST1: Supplementary Table 1: MMR status by IHC. The list comprises the expression status of MMR proteins. Negative: lack of protein expression. Positive: presence of protein Worksheet 2: ST2: Supplementary Table 2: Synergy scores of E+E treatment. Values above 10 correspond to synergy, values below -10 correspond antagonism and values between 10 and -10 correspon…
Header	Description
AFTR	after treatment
baseMean	average normalized gene count of gene across samples
dMMR	deficient DNA mismatch repair
HCT	human cancer tissue
ICP	informative Charite patient
IHC	immunohistochemistry
lfcSE	Log Fold Change Standard Error
log2FC	Log 2 Fold Change
MMR	Mismatch Repair
neg	negative
p-adj	p adjust
PDO	patient-derived organoid
pMMR	proficient Mismatch Repair
pos	positive
RTK	Receptor Tyrosine Kinases
stat	Wald statistics of each gene
T	treated condition
UN	Untreated condition

## Sheet: ST1_MMR status by IHC
Supplementary Table 1: MMR status by IHC
BRAFV600E mutated PDO	MLH1	PMS2	MSH2	MSH6	dMMR/pMMR
HCT153	neg	neg	pos	pos	dMMR
HCT156	neg	neg	pos	pos	dMMR
HCT161	neg	neg	pos	pos	dMMR
HCT162	neg	neg	pos	pos	dMMR
HCT178	neg	neg	pos	pos	dMMR
OT261	neg	neg	pos	pos	dMMR
HCT166	neg	neg	pos	neg	dMMR
OT212	pos	pos	pos	pos	pMMR
ICP_CRC_01	pos	pos	pos	pos	pMMR
M2	pos	pos	pos	pos	pMMR
PDO= patient-derived Organoid,neg= negative, pos=positive, dMMR= deficient DNA mismatch repair, pMMR=Proficient Mismatch Repair

## Sheet: ST2_Synergy scores of E+E
Model	Synergy score
HCT153	18.13
HCT156	10.97
HCT161	5.23
HCT162	18.77
HCT166	0.69
HCT178	8.16
OT261	1.36
OT212	-41.11
M2	5.8
ICP_CRC_01	9.39

## Sheet: ST3_DEG basal
Supplementary Table 2: DEG basal
baseMean	log2FC	lfcSE	stat	p-value	p-adj	gene name
8685.38	-30	3.38338	-8.86688	NA	NA	STMN2
6989.5	-30	3.01151	-9.96177	NA	NA	SDK1			positive log2FoldChange: The gene is more expressed in the sensitive group compared to the resistant group. negative log2FoldChange: The gene is more expressed in the resistant group compared to the sensitive group.
7484.2	-30	3.38338	-8.86688	NA	NA	SLC25A6
2462.93	-28.8332	3.38339	-8.52198	NA	NA	AKAP17A
2033.29	-28.5695	3.38339	-8.44405	NA	NA	SIX2
2022.41	-28.5617	3.38339	-8.44174	NA	NA	PRSS56
2028.5	-28.3011	3.38339	-8.36471	NA	NA	ZBED1
1626.66	-28.2634	3.3834	-8.35355	NA	NA	MAGEA6
1475.15	-28.1274	3.3834	-8.31335	NA	NA	GTPBP6
1335.6	-27.9884	3.3834	-8.27226	NA	NA	PLCXD1
1307.92	-27.9618	3.30739	-8.45434	NA	NA	SEMA3E
972.652	-27.5546	3.38341	-8.14401	NA	NA	PHYHIPL
801.816	-27.2907	3.38342	-8.06601	7.2631e-16	1.15265e-11	RTL8A
731.912	-27.1667	3.21713	-8.44439	NA	NA	RTL8C
644.748	-26.8979	3.38343	-7.94988	NA	NA	MAGEA12
561.942	-26.7468	3.38344	-7.9052	NA	NA	SNAP25
522.609	-26.6994	3.38345	-7.89119	NA	NA	RSPO3
735.46	-26.6563	3.38342	-7.87848	NA	NA	PPP2R3B
491.824	-26.625	3.38345	-7.86919	NA	NA	ASMTL
593.034	-26.5464	3.38344	-7.846	NA	NA	ZNF470
451.695	-26.5052	3.38346	-7.83375	NA	NA	DHRSX
449.019	-26.4769	3.12813	-8.46411	NA	NA	CLEC2L
441.085	-26.4553	3.16829	-8.35004	NA	NA	SPDYE2
393.565	-26.3172	3.38347	-7.77818	NA	NA	HS6ST3
396.978	-26.3168	3.38347	-7.77806	NA	NA	CSAG1
333.742	-26.0873	3.38349	-7.71017	NA	NA	IL3RA
301.578	-25.9491	2.76709	-9.37775	NA	NA	CSAG3
298.735	-25.9416	3.3835	-7.6671	NA	NA	TDRD15
290.132	-25.8502	3.3835	-7.64007	NA	NA	C10orf71
271.584	-25.8112	3.38351	-7.62851	NA	NA	PGBD5
235.338	-25.6143	3.38353	-7.57028	NA	NA	FAM184A
222.168	-25.5372	2.83923	-8.9944	NA	NA	PRLHR
268.004	-25.3341	3.38351	-7.4875	NA	NA	GABRA3
177.941	-25.2302	2.9537	-8.5419	NA	NA	OPN1SW
165.068	-25.1297	3.3836	-7.42691	NA	NA	SLC24A5
147.339	-24.9767	2.94354	-8.48525	NA	NA	EYA4
300.87	-24.8561	3.3835	-7.34627	NA	NA	CD69
182.753	-24.8017	3.38358	-7.33002	NA	NA	RNF113B
125.648	-24.759	3.38367	-7.31718	NA	NA	ZNF85
119.748	-24.6904	2.79646	-8.82915	NA	NA	ZNF569
116.577	-24.5956	3.3837	-7.26885	NA	NA	ODF3
110.541	-24.5856	3.38372	-7.26586	NA	NA	KCNS2
109.075	-24.5613	2.9618	-8.29272	NA	NA	GJA4
113.642	-24.4927	3.01317	-8.12856	NA	NA	COX7A1
102.071	-24.4766	3.38374	-7.23359	NA	NA	IFNK
98.6828	-24.4308	3.38376	-7.22002	NA	NA	EVI2A
97.8505	-24.4137	3.38376	-7.21496	NA	NA	ANGPTL7
91.8004	-24.3273	3.38379	-7.18938	NA	NA	CYP2A6
114.43	-24.2666	3.3837	-7.1716	NA	NA	KCND2
159.565	-24.1952	3.38361	-7.1507	NA	NA	GPR34
78.6707	-24.1222	3.38386	-7.12862	NA	NA	SIGLEC12
72.6003	-24.012	3.3839	-7.09597	NA	NA	DCAF4L2
74.3884	-24.0032	3.32731	-7.214	5.43316e-13	4.31121e-09	VAX2
63.5295	-23.831	3.38397	-7.04232	NA	NA	ACSM6
76.9917	-23.8253	3.38387	-7.04085	NA	NA	MROH9
57.6956	-23.661	3.38403	-6.99196	NA	NA	MAGEA2B
71.6902	-23.6307	3.3839	-6.98327	NA	NA	SYT4
49.5018	-23.4903	3.0085	-7.80796	NA	NA	SIGLEC10
47.0118	-23.4157	3.38418	-6.91915	NA	NA	GLRA1
46.58	-23.3993	3.38419	-6.9143	NA	NA	CTAG1B
43.2001	-23.3072	3.38425	-6.88697	NA	NA	OR2D3
43.0945	-23.3034	3.38425	-6.88584	NA	NA	C3orf49
68.3515	-23.2806	3.38393	-6.87977	NA	NA	APCDD1L
42.0926	-23.2563	3.38427	-6.87186	NA	NA	ELAVL4
37.0213	-23.0926	3.3844	-6.82325	NA	NA	MARCH11
36	-23.0571	3.38443	-6.81271	NA	NA	CRHR2
35.0962	-23.018	3.38445	-6.80109	NA	NA	DLX6
73.6942	-22.9341	3.38389	-6.77745	NA	NA	PRB4
31.6074	-22.8591	3.38457	-6.7539	NA	NA	PLET1
30.8118	-22.8453	3.3846	-6.74978	NA	NA	EPX
29.8589	-22.8046	3.38464	-6.73766	NA	NA	OR2B2
29.8589	-22.8046	3.38464	-6.73766	NA	NA	AC131097.2
29.0118	-22.762	3.38468	-6.72502	NA	NA	OR10A4
27.743	-22.6982	3.38474	-6.70605	NA	NA	AWAT1
26.3647	-22.6361	3.38481	-6.68754	NA	NA	DEFB131B
26.3132	-22.6219	3.38481	-6.68335	NA	NA	GNRHR
24.3604	-22.528	3.38493	-6.65538	NA	NA	MAGEB1
23.5059	-22.4748	3.38499	-6.63956	NA	NA	OR10A2
21.2066	-22.3286	3.38516	-6.59603	NA	NA	BPIFB6
21.2824	-22.3274	3.38515	-6.59569	NA	NA	OR10A5
20.8589	-22.2967	3.38519	-6.58655	NA	NA	PNLIPRP1
19.8151	-22.2496	3.38529	-6.57245	NA	NA	C16orf90
17.6824	-22.0958	3.38552	-6.52657	NA	NA	TAS2R40
17.5765	-22.0876	3.38553	-6.52413	NA	NA	NPTX1
17.5768	-22.0791	3.38553	-6.5216	NA	NA	GAP43
16.8504	-22.028	3.38562	-6.50633	NA	NA	FAM218A
16.6676	-22.0135	3.38565	-6.50199	NA	NA	CLEC12B
15.7765	-21.9316	3.38578	-6.47757	NA	NA	C6orf10
15.7765	-21.9316	3.38578	-6.47757	NA	NA	CD300LD
13.4471	-21.7251	3.38619	-6.41579	NA	NA	GCM2
13.2353	-21.7039	3.38624	-6.40945	NA	NA	PABPN1L
10.1647	-21.3442	3.3871	-6.3016	NA	NA	LKAAEAR1
10.0588	-21.3292	3.38714	-6.29711	NA	NA	C1QB
9.95295	-21.26	3.38718	-6.2766	NA	NA	NT5C1B
9.10589	-21.1985	3.38753	-6.25779	NA	NA	OR6V1
9.21178	-21.198	3.38748	-6.25774	NA	NA	IL9R
9.21178	-21.198	3.38748	-6.25774	NA	NA	OLFML1
9.00001	-21.1827	3.38758	-6.25306	NA	NA	AC134669.1
8.78825	-21.1508	3.38768	-6.24344	NA	NA	PATE4
8.4706	-21.1004	3.38784	-6.22827	NA	NA	OR2A2
8.25883	-21.0662	3.38796	-6.21797	NA	NA	GATA1
7.62354	-20.9422	3.38834	-6.18066	NA	NA	CCR5
7.51766	-20.9213	3.38841	-6.17439	NA	NA	C12orf71
7.41177	-20.9023	3.38848	-6.16863	NA	NA	LY86
11.1177	-20.8591	3.38678	-6.15899	NA	NA	TAS2R39
7.94119	-20.3661	3.38814	-6.01099	NA	NA	OR2A12
15.1412	-19.9951	3.38588	-5.90545	NA	NA	OR2A14
14.2941	-19.8947	3.38603	-5.87555	NA	NA	CD248
9310.61	-15.1953	3.30386	-4.59925	NA	NA	CHGB
4284.99	-15.1091	2.77022	-5.45412	NA	NA	TMEM273
7020.19	-14.788	3.22653	-4.58325	NA	NA	CACNA2D1
2012.95	-14.024	3.38339	-4.14495	NA	NA	CD99
1203.82	-13.2295	2.51745	-5.25513	NA	NA	NEGR1
1853.73	-12.9071	2.73138	-4.72549	2.29564e-06	0.00165599	MLH1
689.628	-12.8861	2.42203	-5.32037	1.03557e-07	0.000126419	ZNF790
1574.85	-12.6485	2.27235	-5.56626	2.60261e-08	5.90048e-05	MTERF1
1428.3	-12.4676	3.36278	-3.70753	NA	NA	APOA4
2111.46	-12.4652	2.75585	-4.52318	6.09187e-06	0.00302118	EPM2AIP1
691.541	-12.4073	3.38343	-3.66709	NA	NA	VAMP7
2553.36	-12.3519	3.18647	-3.87637	NA	NA	MAGEA3
5245.32	-12.2335	2.31984	-5.27344	NA	NA	SCG3
582.202	-12.2305	2.91988	-4.18872	NA	NA	RIMS1
7582.05	-12.0405	3.1876	-3.77729	NA	NA	BPIFB2
5152.2	-12.0295	1.74594	-6.88999	5.57969e-12	2.95166e-08	DPYSL3
530.339	-12.025	3.2936	-3.65101	NA	NA	CDH19
2008.26	-12.0179	1.97651	-6.08037	1.19904e-09	3.80574e-06	GABRB3
1522.2	-11.982	3.11157	-3.8508	NA	NA	MARK1
453.171	-11.8602	2.87063	-4.13159	NA	NA	PRSS48
1251.24	-11.7473	2.12214	-5.5356	3.10158e-08	6.15275e-05	TUSC3
2823.9	-11.7004	2.49401	-4.69141	NA	NA	PNMA5
4107.33	-11.6914	2.41068	-4.84982	NA	NA	CTCFL
1525.92	-11.6049	2.45306	-4.73079	NA	NA	AK5
365.454	-11.5563	2.68776	-4.29962	NA	NA	RPRML
335.831	-11.3656	3.28424	-3.46066	NA	NA	NTNG1
345.718	-11.1679	2.27624	-4.90629	9.28172e-07	0.000818338	ACTL6B
278.063	-11.1573	3.19661	-3.49036	NA	NA	GCNT7
543.693	-11.1319	2.70334	-4.11783	3.82454e-05	0.0129139	APOB
241.204	-10.952	3.18767	-3.43573	NA	NA	FAM155B
246.186	-10.9352	3.20451	-3.41243	NA	NA	MKRN3
231.063	-10.8909	3.38354	-3.21878	NA	NA	CLEC2A
226.975	-10.8644	3.2209	-3.37311	NA	NA	KCNV2
394.828	-10.6143	2.74637	-3.86487	NA	NA	CLEC7A
1121.83	-10.558	1.95774	-5.39296	6.93082e-08	0.000109694	BNIP3
223.06	-10.5357	1.82986	-5.75764	8.52976e-09	2.25612e-05	ZNF345
186.96	-10.5248	2.81029	-3.74509	NA	NA	TUBA3D
337.264	-10.446	3.34451	-3.12334	NA	NA	C11orf42
1471.33	-10.3995	2.50417	-4.15286	NA	NA	PCSK1
492.362	-10.354	2.66271	-3.88853	NA	NA	SPDYE6
156.54	-10.3287	3.38362	-3.05257	NA	NA	CSAG2
320.241	-10.3041	2.5604	-4.02442	NA	NA	GPR22
727.658	-10.2385	2.42821	-4.21648	NA	NA	CDH4
436.408	-10.2051	2.68502	-3.80075	NA	NA	FAM196A
280.201	-10.1831	3.17107	-3.21126	NA	NA	ERVFRD-1
1122.87	-10.1482	2.49854	-4.06166	NA	NA	LRRC4
577.307	-10.1472	2.96525	-3.42202	NA	NA	BTBD18
132.685	-10.0982	3.16921	-3.18633	NA	NA	MTRNR2L3
271.138	-10.0969	2.44713	-4.12602	NA	NA	SOHLH1
135.55	-10.0729	3.38365	-2.97692	NA	NA	CAMK1G
126.993	-10.034	3.09462	-3.24241	NA	NA	CLEC12A
155.432	-10.0142	2.30324	-4.34787	NA	NA	KCNB1
632.187	-9.99386	2.37297	-4.21155	2.53628e-05	0.00958351	C14orf132
239.077	-9.90598	2.7997	-3.53823	NA	NA	PBOV1
1018.02	-9.82924	2.1211	-4.63404	NA	NA	OTOP3
1038.78	-9.72209	2.45006	-3.9681	NA	NA	CBLN4
2266.29	-9.71667	1.94625	-4.9925	NA	NA	GNG4
102.187	-9.70718	2.53105	-3.83524	NA	NA	KCNH7
632.56	-9.7067	2.59491	-3.74067	NA	NA	GPR18
595.913	-9.66446	1.7976	-5.3763	7.60325e-08	0.000109694	DMD
192.757	-9.62849	2.48234	-3.8788	NA	NA	C9orf131
767.37	-9.62312	2.01847	-4.76753	NA	NA	PDZD2
1555.39	-9.60351	2.46007	-3.90376	NA	NA	ADAM18
70.8223	-9.60279	2.58963	-3.70818	NA	NA	ZNF568
98.0764	-9.59136	2.94833	-3.25315	NA	NA	RAMP2
192.086	-9.56473	2.72933	-3.50442	NA	NA	EDDM13
183.432	-9.49716	2.88326	-3.2939	NA	NA	CXCR6
87.8458	-9.49338	3.13704	-3.02622	NA	NA	OMD
436.981	-9.48181	2.91558	-3.25211	NA	NA	GPR183
97.3693	-9.33816	2.46587	-3.78696	NA	NA	LRRIQ1
1802.68	-9.32783	2.40424	-3.87974	NA	NA	MMRN1
1031	-9.31494	2.21552	-4.2044	NA	NA	CLIC6
318.838	-9.31328	2.6288	-3.54279	NA	NA	SPDYE3
695.373	-9.30197	2.09426	-4.44165	8.92697e-06	0.0041668	KCNT1
76.1476	-9.29076	2.56485	-3.62235	NA	NA	PDE6B
676.81	-9.28131	2.921	-3.17744	NA	NA	WASF3
73.3621	-9.23389	3.38389	-2.72878	NA	NA	GAGE2A
575.919	-9.20861	2.02571	-4.54587	NA	NA	SPDYE5
1025.31	-9.19213	3.02839	-3.03532	NA	NA	UBE2E2
144.495	-9.18791	2.38073	-3.85928	NA	NA	TLR2
53.0564	-9.18613	2.81141	-3.26745	NA	NA	LRRC14B
675.191	-9.11366	1.97876	-4.60576	NA	NA	CHRNG
203.072	-9.10382	2.7991	-3.25241	NA	NA	HACD4
67.0464	-9.03841	3.38394	-2.67097	NA	NA	IFITM5
63.799	-9.03745	2.87082	-3.14804	0.00164369	0.169386	HRH3
47.6779	-9.03195	2.88911	-3.1262	NA	NA	P2RX2
1612.31	-8.88437	3.23766	-2.74407	NA	NA	IL1RAPL2
233.26	-8.87881	2.25092	-3.94452	NA	NA	C9orf50
113.468	-8.87685	3.16926	-2.80092	NA	NA	PRDM13
59.5287	-8.86651	3.38401	-2.62012	NA	NA	LHFPL3
6754.39	-8.86429	1.93939	-4.57066	NA	NA	TENM1
167.199	-8.79435	2.48208	-3.54314	NA	NA	FAM20A
53.5402	-8.77509	2.69373	-3.2576	NA	NA	NUTM1
53.2214	-8.77442	2.69329	-3.25789	NA	NA	SLC46A2
105.443	-8.75988	3.08104	-2.84315	NA	NA	SPATA46
507.014	-8.72116	2.67907	-3.2553	0.00113273	0.131734	CTSF
6178.07	-8.72111	2.08007	-4.1927	NA	NA	SPRR3
156.689	-8.71395	2.23197	-3.90415	NA	NA	MLANA
463.048	-8.71242	2.5261	-3.44896	NA	NA	HS3ST5
463.337	-8.70763	2.1976	-3.96234	NA	NA	TRIM17
260.226	-8.70428	2.31198	-3.76487	NA	NA	MAB21L2
786.725	-8.66106	3.0206	-2.86733	NA	NA	KIT
103.493	-8.65729	3.37869	-2.56232	NA	NA	F2RL2
49.1443	-8.65521	3.38415	-2.55758	NA	NA	KLRB1
143.948	-8.63289	2.31415	-3.73048	NA	NA	JPH3
239.483	-8.62733	2.30076	-3.74977	NA	NA	NEUROG2
11401.5	-8.61505	1.86987	-4.6073	NA	NA	SCG2
139.776	-8.53444	2.7613	-3.09074	NA	NA	SPDYE2B
43.7443	-8.48687	3.38424	-2.50776	NA	NA	CLDN5
85.6399	-8.45828	2.99139	-2.82754	NA	NA	SLC12A1
84.7346	-8.44975	3.22477	-2.62027	NA	NA	LRRC74A
52.2173	-8.43751	2.46741	-3.41958	0.000627184	0.087455	NKAIN2
51.3619	-8.41479	2.32347	-3.62164	NA	NA	NAALAD2
208.818	-8.3857	2.52346	-3.3231	NA	NA	PLEKHG4B
207.437	-8.37515	1.83932	-4.5534	NA	NA	HTR2B
39.9317	-8.36249	3.10196	-2.69587	NA	NA	ALX4
125.963	-8.3527	3.21475	-2.59824	NA	NA	ASPDH
1648.82	-8.34544	2.34834	-3.55376	0.00037976	0.0634399	POU6F2
119.973	-8.33891	2.4418	-3.41507	NA	NA	SLC12A5
47.9435	-8.31518	2.38895	-3.48069	NA	NA	GPR151
38.2393	-8.29044	3.01345	-2.75114	NA	NA	NPTX2
687.753	-8.28506	1.95666	-4.2343	NA	NA	SPRN
114.297	-8.27278	3.2282	-2.56266	NA	NA	OR52W1
114.646	-8.26872	2.15823	-3.83126	NA	NA	FGF14
269.637	-8.26679	2.04943	-4.0337	NA	NA	ADCY2
153.387	-8.25584	2.1803	-3.78656	NA	NA	ZNF570
73.9892	-8.24925	2.50252	-3.29638	NA	NA	FAM217A
336.892	-8.24891	1.93505	-4.26289	NA	NA	CDIP1
229.097	-8.24613	2.46938	-3.33936	NA	NA	RGMA
545.02	-8.1985	2.54655	-3.21945	NA	NA	KRT40
397.457	-8.19348	1.98498	-4.12775	NA	NA	FLRT1
181.225	-8.15324	2.37328	-3.43544	NA	NA	ANGPTL1
385.723	-8.15157	2.00999	-4.05553	NA	NA	OMG
107.846	-8.15124	2.52164	-3.23252	NA	NA	TPBGL
417.234	-8.15119	1.9365	-4.20923	NA	NA	GDAP1L1
172.299	-8.14896	3.24244	-2.51322	NA	NA	TEX13C
140.793	-8.1458	2.30476	-3.53434	NA	NA	LRRN3
1306.18	-8.12222	2.26961	-3.57869	NA	NA	AP3B2
233.006	-8.08077	2.33081	-3.46694	NA	NA	SLC13A4
33.8359	-8.05079	3.06893	-2.62332	NA	NA	PTF1A
2537.71	-8.04147	1.82377	-4.40926	NA	NA	KCNH6
1101.22	-8.02656	2.53601	-3.16504	NA	NA	TEX101
2607.65	-8.0126	1.8452	-4.34239	NA	NA	CHRNB2
131.979	-8.01151	2.34904	-3.41054	NA	NA	ARR3
163.218	-8.00947	2.24311	-3.5707	NA	NA	ACP4
93.2047	-8.00839	3.15942	-2.53477	NA	NA	MAGEA2
38.728	-8.00558	2.79954	-2.8596	0.00424171	0.293911	NPPA
61.3334	-7.98812	3.38377	-2.36072	NA	NA	GRIA3
30.7196	-7.98478	3.38461	-2.35914	NA	NA	TAC4
30.5308	-7.97295	3.12599	-2.55053	NA	NA	ZEB2
283.388	-7.97162	2.02482	-3.93696	NA	NA	SCT
310.872	-7.94665	2.18861	-3.63091	NA	NA	GPR82
60.0147	-7.94235	2.64372	-3.00423	NA	NA	ALKAL2
503.398	-7.92805	1.80475	-4.39287	1.11863e-05	0.00493129	ERVMER34-1
298.271	-7.92009	2.28626	-3.46422	NA	NA	JAM3
28.6031	-7.87197	3.3847	-2.32575	NA	NA	REC114
505.156	-7.8516	2.4688	-3.18034	NA	NA	RFX6
591.129	-7.83023	1.99777	-3.91948	8.87415e-05	0.02387	BOC
289.918	-7.8302	2.25868	-3.46672	NA	NA	NUTM2G
20.3326	-7.80279	2.92726	-2.66556	NA	NA	TUBA3E
33.4285	-7.79222	2.79122	-2.79169	0.00524341	0.336134	VN1R1
81.7915	-7.78819	3.20742	-2.42818	NA	NA	FAM186A
324.028	-7.7825	2.21914	-3.50699	NA	NA	APOA2
82.2327	-7.77144	2.01419	-3.85834	0.000114161	0.0283085	NXPH3
55.9215	-7.76701	3.12871	-2.48249	NA	NA	HTR1B
459.266	-7.7669	2.13927	-3.63063	NA	NA	LILRB3
52.018	-7.73837	3.38342	-2.28714	NA	NA	MYOT
19.4287	-7.73661	2.69748	-2.86809	0.00412964	0.289988	TMEM88B
157.776	-7.73445	2.52971	-3.05744	NA	NA	MTMR7
79.3806	-7.72862	2.73018	-2.83081	NA	NA	HCK
773.966	-7.71892	1.62801	-4.74132	NA	NA	ZNF549
15473.2	-7.71187	2.03411	-3.79127	NA	NA	THBS2
25.3196	-7.70483	3.38488	-2.27625	NA	NA	ALAS2
18.9687	-7.70269	2.92631	-2.63222	NA	NA	RBPJL
3858.87	-7.70098	1.77247	-4.34478	1.39417e-05	0.00595362	XPNPEP2
182.038	-7.69733	2.5641	-3.00197	NA	NA	CLDN20
101.499	-7.69207	2.8238	-2.72401	NA	NA	MMP3
76.1678	-7.68373	2.68389	-2.86291	NA	NA	FSTL5
51.8724	-7.68043	2.72813	-2.81527	NA	NA	CFAP100
472.412	-7.67834	3.24337	-2.3674	NA	NA	NPAS3
146.733	-7.66413	2.75243	-2.78449	NA	NA	KCTD4
75.2416	-7.6379	2.68579	-2.84382	NA	NA	LILRA6
24.2122	-7.63734	3.00791	-2.53908	NA	NA	HES3
353.465	-7.63483	2.70937	-2.81793	0.0048334	0.320946	GABRA4
18.0239	-7.6274	3.38548	-2.25297	0.0242607	0.685085	HTR2A
71.8309	-7.62592	2.76979	-2.75325	NA	NA	MCCD1
24.1065	-7.62133	3.12868	-2.43596	NA	NA	GALNT13
334.683	-7.6211	3.24958	-2.34526	NA	NA	CLEC2B
48.4484	-7.60291	2.26522	-3.35637	NA	NA	PRB1
2382.07	-7.60011	2.15416	-3.52811	NA	NA	CCDC129
497.471	-7.59781	2.16662	-3.50675	NA	NA	SCRT1
47.088	-7.59499	2.68551	-2.82814	NA	NA	ADAMTS20
165.607	-7.5911	2.51181	-3.02216	NA	NA	MPEG1
210.446	-7.58808	2.25321	-3.36767	NA	NA	SLC10A1
23.9651	-7.56855	3.1013	-2.44045	NA	NA	AL353588.1
96.8664	-7.56117	2.73067	-2.76898	NA	NA	ASPN
276.83	-7.55291	1.92868	-3.9161	NA	NA	MARCH1
139.02	-7.54914	2.81237	-2.68427	NA	NA	OGN
17.0508	-7.54743	3.3856	-2.22928	0.0257955	0.715606	MAGEA10
4539.11	-7.54037	1.89637	-3.97622	NA	NA	PAH
186.484	-7.53995	1.96265	-3.84173	NA	NA	GP1BA
16.7956	-7.52711	2.79763	-2.69054	0.00713372	0.396209	KRTAP3-3
112.208	-7.52658	2.68825	-2.7998	NA	NA	KCNG2
22.5579	-7.52646	3.38506	-2.22343	NA	NA	MAGEA4
45.0985	-7.47601	3.06583	-2.43849	NA	NA	BARHL1
35584.6	-7.46787	1.66695	-4.47996	NA	NA	VGF
65.9167	-7.46709	2.71453	-2.75079	NA	NA	GRM5
43.8721	-7.45856	2.76395	-2.69852	NA	NA	SYDE1
176.651	-7.44382	1.97991	-3.75968	NA	NA	CAMK4
129.041	-7.43733	1.79497	-4.14343	3.4215e-05	0.0118042	PTPRT
21.833	-7.43376	3.0414	-2.44419	NA	NA	AADACL2
107.565	-7.42244	2.53686	-2.92584	NA	NA	APOBEC2
3193.82	-7.40956	1.67737	-4.41737	9.99101e-06	0.00453021	TH
21.6228	-7.40032	3.38514	-2.18612	NA	NA	HPR
128.671	-7.39889	3.17881	-2.32756	NA	NA	CHRND
206.774	-7.39219	1.86956	-3.95398	NA	NA	LRAT
357.601	-7.38736	2.91853	-2.53119	NA	NA	ANGPTL2
15.1168	-7.37273	3.03018	-2.4331	NA	NA	NRG3
61.0079	-7.3623	2.34521	-3.13929	NA	NA	RAB41
9736.35	-7.34752	1.88563	-3.89659	NA	NA	HEPACAM2
60.7164	-7.34719	2.10865	-3.48431	0.000493409	0.0752923	PEX5L
372.052	-7.34419	2.96898	-2.47364	NA	NA	CHGA
19.4961	-7.32585	3.38533	-2.164	NA	NA	TXNDC8
100.897	-7.32469	2.82804	-2.59003	NA	NA	PROX2
20.1383	-7.31479	3.38527	-2.16077	NA	NA	IGLON5
23.922	-7.30791	2.80759	-2.60291	0.00924358	0.446671	POTEJ
23.9315	-7.3075	2.91074	-2.51053	NA	NA	ZNF727
406.719	-7.30726	1.90043	-3.84506	NA	NA	ESYT3
23.8456	-7.30444	1.56116	-4.67886	2.88477e-06	0.00199049	HMX2
20.0889	-7.29592	3.10553	-2.34933	NA	NA	SDS
14.2944	-7.29448	3.38602	-2.15429	NA	NA	OR13J1
23.7071	-7.29393	2.80652	-2.59892	0.00935173	0.448313	SPARCL1
76.2575	-7.28977	2.21938	-3.2846	NA	NA	THEM5
137.538	-7.28634	2.19587	-3.3182	NA	NA	VASH1
38.4141	-7.27665	2.65486	-2.74088	NA	NA	PGLYRP1
23.1214	-7.25905	2.53241	-2.86646	NA	NA	WNK3
55.5571	-7.25595	2.74854	-2.63993	NA	NA	MAGEC2
246.681	-7.25229	2.14598	-3.37947	NA	NA	KCNJ13
13.8715	-7.25117	3.3861	-2.14145	NA	NA	OR2AG1
95.8867	-7.24659	2.26077	-3.20536	NA	NA	SERPINE3
92.255	-7.24334	3.09532	-2.34009	NA	NA	FMO3
133.808	-7.24151	2.47602	-2.92466	NA	NA	PLAC9
1376.45	-7.24069	2.26712	-3.19379	0.0014042	0.14781	SLC18A1
111.47	-7.22811	1.97006	-3.66898	NA	NA	EMILIN3
19.1875	-7.2269	3.38536	-2.13475	NA	NA	TAS2R42
13.6383	-7.22391	2.72007	-2.65578	0.00791247	0.412658	FBXO17
13.5535	-7.21773	3.38617	-2.13153	NA	NA	KRTAP3-2
978.288	-7.21685	1.51422	-4.76605	1.87868e-06	0.00149074	SH2D7
2145.12	-7.21237	1.84099	-3.91767	NA	NA	PALMD
13.3339	-7.19389	2.25278	-3.19334	0.00140639	0.14781	LIN28A
305.922	-7.18482	2.31038	-3.1098	NA	NA	ANGPT2
17.5913	-7.16707	3.38554	-2.11696	NA	NA	TTC24
13.0837	-7.16672	3.38627	-2.1164	NA	NA	CPB2
18.1416	-7.16458	3.10886	-2.30457	NA	NA	TRPC5
13.0386	-7.16188	3.38628	-2.11497	NA	NA	ZNF518B
319.715	-7.15843	2.00035	-3.57859	NA	NA	R3HDML
598.71	-7.15679	1.99997	-3.57844	NA	NA	PRAME
17.3796	-7.14948	3.38557	-2.11175	NA	NA	GPIHBP1
678.148	-7.13926	1.89407	-3.76927	0.000163723	0.035167	PRSS21
68.0355	-7.13216	2.72015	-2.62197	NA	NA	SASH3
12.7603	-7.13074	3.38634	-2.10574	NA	NA	CSRP3
33.7347	-7.12024	3.38428	-2.10392	NA	NA	C7orf77
84.2462	-7.1061	2.16713	-3.27904	NA	NA	ANGPTL3
52.6897	-7.0965	3.19537	-2.22087	NA	NA	SFTPB
132.042	-7.09539	3.24513	-2.18647	NA	NA	HSPA12B
12.4033	-7.08986	3.38643	-2.09361	NA	NA	ITGA4
20.1875	-7.06274	2.57865	-2.73893	NA	NA	C12orf40
160.624	-7.04384	2.67361	-2.63458	NA	NA	DTNA
894.216	-7.04144	1.85197	-3.80214	NA	NA	NNAT
16.002	-7.03908	3.38576	-2.07902	NA	NA	DGAT2L6
63.0623	-7.01422	3.1348	-2.23753	NA	NA	QRFP
1817.53	-7.01355	1.88026	-3.73009	NA	NA	RUNDC3A
110.064	-7.01196	3.26474	-2.14779	NA	NA	TACR1
1222.69	-6.99154	2.20173	-3.17548	NA	NA	B4GALNT1
108.439	-6.9849	2.27662	-3.06811	NA	NA	SPATC1
30.9265	-6.98297	3.14492	-2.2204	NA	NA	RBM46
31.9205	-6.97355	2.46864	-2.82486	NA	NA	PCDH15
397.446	-6.96885	1.73255	-4.02231	5.76303e-05	0.0179332	SEZ6
285.576	-6.96488	1.81245	-3.84279	NA	NA	CYP19A1
384.921	-6.95902	1.71991	-4.04616	NA	NA	FAM69B
75.238	-6.92852	2.13716	-3.24193	NA	NA	LDHAL6B
302.491	-6.92427	2.23519	-3.09784	NA	NA	NRIP2
44.0922	-6.91103	3.10354	-2.22683	NA	NA	SMIM2
30.1082	-6.90602	3.19967	-2.15835	NA	NA	ABRA
10.9221	-6.90521	2.63815	-2.61744	0.00885911	0.432597	MAGEA8
30.4295	-6.90347	3.38102	-2.04183	NA	NA	CYP2A7
60.2265	-6.8985	2.01037	-3.43147	0.00060033	0.0856448	COL4A3
60.4351	-6.89221	3.20922	-2.14763	NA	NA	CYP2F1
73.3043	-6.88594	2.19208	-3.14128	NA	NA	C17orf78
1524.27	-6.88522	1.87015	-3.68163	NA	NA	NAALADL1
10.6944	-6.87613	3.38692	-2.0302	NA	NA	TRH
10.6071	-6.8643	3.38694	-2.02669	0.0426937	0.862252	SUSD5
413.502	-6.86215	2.25187	-3.04731	NA	NA	LRRTM2
142.21	-6.84768	2.55361	-2.68157	0.00732773	0.40074	TMEM229A
642.14	-6.83968	1.86528	-3.66684	NA	NA	ADAM2
325.017	-6.83089	1.73515	-3.93676	NA	NA	KLHL33
10.3548	-6.82592	2.76591	-2.46788	0.0135917	0.527136	CNTN6
71.108	-6.81983	2.09601	-3.25373	NA	NA	GNB4
41.7679	-6.81117	2.70997	-2.51338	NA	NA	NRK
16.8667	-6.80081	2.95786	-2.29923	NA	NA	ELOA2
10.1404	-6.79973	2.94599	-2.30813	NA	NA	FAM50B
16.7987	-6.79564	3.11222	-2.18354	NA	NA	GLIPR1L1
42.4501	-6.79366	2.32183	-2.926	NA	NA	TSPYL6
2245.53	-6.79344	1.84605	-3.67999	NA	NA	BPIFB1
41.7771	-6.78493	2.08047	-3.26125	0.00110922	0.131734	COCH
107.897	-6.78289	2.09738	-3.23398	NA	NA	SOX5
16.603	-6.77816	2.32155	-2.91967	0.00350404	0.271264	ATP4A
135.497	-6.7777	2.85194	-2.37653	NA	NA	CAMK2A
81.5793	-6.77587	1.92663	-3.51696	0.000436517	0.0706891	PIANP
55.6732	-6.77398	2.71112	-2.49859	NA	NA	LRRC7
55.1388	-6.76521	2.78427	-2.4298	NA	NA	IMPG1
79.1296	-6.75989	2.35205	-2.87404	NA	NA	CNTN2
13.8934	-6.75766	3.38613	-1.99569	NA	NA	RAX2
27.3953	-6.74846	2.862	-2.35795	0.0183761	0.593948	GRIK1
40.6677	-6.74052	2.73709	-2.46266	NA	NA	SMIM18
16.1487	-6.73892	2.09209	-3.22115	NA	NA	CELA2B
40.9567	-6.72665	2.55857	-2.62906	NA	NA	PRB2
26.5071	-6.72603	3.20145	-2.10094	NA	NA	HIGD1B
13.3618	-6.71859	3.38624	-1.98409	NA	NA	HSFX4
15.7023	-6.69809	2.56709	-2.60922	NA	NA	HBQ1
53.2887	-6.6937	2.36768	-2.82711	NA	NA	KCNA4
1540.43	-6.67492	2.8389	-2.35124	NA	NA	VSTM2A
9.21237	-6.66106	3.38748	-1.96637	NA	NA	GATA5
39.1389	-6.65626	3.32927	-1.99932	NA	NA	APOC3
9.10937	-6.6452	2.87262	-2.31329	NA	NA	WFDC13
36.4054	-6.64117	2.57097	-2.58314	NA	NA	SLC6A11
15.1042	-6.63905	2.87502	-2.30922	0.0209316	0.645581	PATE2
177.107	-6.63624	2.09348	-3.16995	NA	NA	GCSAM
246.161	-6.63404	1.68697	-3.93251	NA	NA	RGL4
25.2424	-6.62775	2.95546	-2.24254	0.0249262	0.696442	GLT1D1
120.83	-6.5978	1.91615	-3.44326	0.000574752	0.0856448	MAP2
2119.5	-6.59139	1.87529	-3.51487	NA	NA	DLL3
8.68525	-6.57599	3.38773	-1.94112	NA	NA	FMO2
2246.8	-6.57247	1.98027	-3.31897	NA	NA	CD36
1701.65	-6.56532	1.90446	-3.44734	NA	NA	GPR37
58.7613	-6.55977	2.3704	-2.76737	NA	NA	PP2D1
58.7525	-6.54505	2.76775	-2.36475	NA	NA	SMLR1
34.8539	-6.53367	2.40018	-2.72216	NA	NA	ARG1
45.6107	-6.52361	2.44146	-2.67202	NA	NA	CYP4A22
981.803	-6.52171	2.43505	-2.67826	NA	NA	CDK5R2
33.3946	-6.5149	2.49641	-2.60971	NA	NA	SFRP4
57.2702	-6.50766	2.76621	-2.35255	NA	NA	LIPM
34.878	-6.50726	2.35335	-2.76511	NA	NA	INS-IGF2
58.4991	-6.49445	3.28829	-1.97502	NA	NA	CTAG1A
92.7898	-6.48119	3.05265	-2.12314	0.0337424	0.800437	ARMC3
77.8154	-6.47276	2.08114	-3.11019	NA	NA	ACRV1
44.0283	-6.45791	2.23274	-2.89237	NA	NA	NSG1
242.604	-6.44414	2.28851	-2.81587	NA	NA	ZNF154
98.7493	-6.44311	2.44706	-2.633	NA	NA	LDHAL6A
88.0053	-6.43817	1.8498	-3.48047	NA	NA	MFAP4
194.52	-6.43792	1.8057	-3.56533	NA	NA	TMEM266
7.90163	-6.43614	3.38818	-1.89959	NA	NA	KCNMB2
11.1404	-6.43587	3.38681	-1.90027	NA	NA	ETDC
166.948	-6.42871	3.24695	-1.97992	NA	NA	MEI4
4289.65	-6.42742	1.96318	-3.27398	NA	NA	INSM1
13.0499	-6.42715	2.35394	-2.73038	0.00632621	0.374616	APOF
7447.56	-6.41825	2.30237	-2.78767	NA	NA	LYPD8
2708.2	-6.40824	1.86065	-3.4441	NA	NA	NFASC
2987.58	-6.40459	1.96811	-3.25418	0.00113721	0.131734	SI
7.71541	-6.40318	3.38829	-1.8898	0.0587848	0.949751	OLFM3
54.4326	-6.40309	2.19693	-2.91456	NA	NA	INS
62.9986	-6.40001	2.39899	-2.6678	NA	NA	SCRG1
353.592	-6.39766	1.65187	-3.87298	0.000107513	0.0271111	TCEA2
20.5695	-6.37588	3.05714	-2.08557	NA	NA	LY6G6F
51.4709	-6.36649	2.16597	-2.93933	NA	NA	ZNF132
951.874	-6.36434	1.58912	-4.00495	NA	NA	BCAN
30.2903	-6.36257	2.07063	-3.07278	NA	NA	TNFSF8
187.124	-6.34145	1.92082	-3.30143	NA	NA	ALPL
82.3268	-6.33708	2.16376	-2.92873	NA	NA	MMP12
120.89	-6.32729	2.02336	-3.12712	NA	NA	KRTAP5-1
132.019	-6.32652	1.50831	-4.19444	2.7355e-05	0.0100959	DRD1
6026.6	-6.32541	1.19225	-5.30545	NA	NA	B3GALT2
20.1553	-6.32124	3.21122	-1.96849	NA	NA	CRYBA1
68.1099	-6.31666	2.02595	-3.11788	NA	NA	TIGD7
7.26057	-6.31389	3.3886	-1.86327	NA	NA	GTSF1
12.0419	-6.31052	3.13161	-2.0151	NA	NA	DEUP1
7.20001	-6.3058	3.38863	-1.86087	NA	NA	SMCO3
7.20001	-6.3058	3.38863	-1.86087	NA	NA	CYP2A13
4434.95	-6.29792	1.39158	-4.52574	6.01836e-06	0.00302118	POU2AF1
7.0979	-6.28562	2.84088	-2.21256	NA	NA	PANX3
7.09413	-6.28444	3.38871	-1.85452	NA	NA	TNFRSF17
19.0885	-6.28079	3.3847	-1.85564	NA	NA	CDRT15
70.6413	-6.27848	2.97094	-2.1133	0.034575	0.811693	KCNC1
28.8524	-6.27521	2.13813	-2.9349	NA	NA	GPR182
328.917	-6.2744	1.83436	-3.42047	NA	NA	COL10A1
168.069	-6.25317	2.08376	-3.0009	NA	NA	IGSF6
144.342	-6.24904	1.97872	-3.15812	NA	NA	GDF7
97.0518	-6.24862	1.81522	-3.44235	NA	NA	C1QL3
6.89142	-6.23814	3.38888	-1.84076	NA	NA	AC104151.1
55.1712	-6.23359	2.27383	-2.74145	NA	NA	TMC3
17.9219	-6.19884	3.15804	-1.96287	NA	NA	IL24
6.67378	-6.19663	2.97535	-2.08266	NA	NA	SOX18
4261.63	-6.19491	1.65173	-3.75057	NA	NA	BSN
83.2427	-6.18957	2.14754	-2.88217	NA	NA	STXBP5L
10.9867	-6.17594	3.07886	-2.00592	NA	NA	SLFN12
52.674	-6.16941	2.21876	-2.78056	0.00542651	0.343102	MYEF2
97.7356	-6.16599	1.73186	-3.56032	0.000370397	0.062534	SCGN
500.2	-6.16221	1.67724	-3.67401	NA	NA	SCN4B
1259.17	-6.16123	2.06039	-2.99032	0.00278684	0.237781	RGS17
17.7594	-6.15408	2.63034	-2.33966	NA	NA	LUZP2
6.45883	-6.14923	3.38923	-1.81434	NA	NA	OR52B6
10.7176	-6.14156	2.97497	-2.06441	0.0389785	0.839334	CCDC195
147.191	-6.13306	1.98683	-3.08686	NA	NA	ASXL3
567.536	-6.12654	1.80286	-3.39823	NA	NA	MEGF11
26.1825	-6.12615	1.53943	-3.97949	6.90627e-05	0.0195719	ANKUB1
269.295	-6.12163	1.66999	-3.66566	NA	NA	TUBB1
25.7219	-6.12077	2.09593	-2.92031	NA	NA	KRTAP5-2
51.9693	-6.11804	1.87805	-3.25766	NA	NA	NKX6-2
16.9698	-6.1138	3.22106	-1.89807	NA	NA	CTXND1
94.4159	-6.1124	2.14328	-2.85189	NA	NA	TMEM204
52.2084	-6.10259	2.76191	-2.20956	NA	NA	TRPC7
1325.12	-6.097	2.87975	-2.11719	NA	NA	SLFN13
4332.69	-6.08994	1.49167	-4.08263	4.45285e-05	0.0144218	TAS1R3
55161.2	-6.08872	2.55674	-2.38144	NA	NA	CD177
6.15628	-6.08007	3.38952	-1.79378	NA	NA	INSL6
17.0847	-6.07962	3.21961	-1.88831	NA	NA	COL6A2
8.70513	-6.07555	3.38779	-1.79337	NA	NA	CD80
1515.57	-6.06929	2.1998	-2.75902	NA	NA	ITLN1
24.609	-6.06254	2.62751	-2.30733	NA	NA	TSPAN16
6.0353	-6.05149	3.38964	-1.78529	NA	NA	TREML1
16.2933	-6.02147	2.22863	-2.70188	NA	NA	USP44
5.8808	-6.01369	3.38981	-1.77405	NA	NA	CLEC1A
140.226	-6.01079	1.86551	-3.22206	NA	NA	GREB1L
255.51	-6.00696	1.15953	-5.1805	2.21288e-07	0.00021949	NRG4
1278.39	-6.00061	2.03204	-2.95301	0.00314696	0.256037	KIRREL1
5.82106	-5.99426	3.3899	-1.76827	NA	NA	SERPINA11
23.3364	-5.99074	3.19344	-1.87595	NA	NA	OR52I1
9.65303	-5.98907	3.07921	-1.945	NA	NA	MEOX1
31.4083	-5.97835	2.33959	-2.55529	NA	NA	ANKRD6
724.953	-5.97438	3.2295	-1.84994	NA	NA	APCDD1
5.71765	-5.97358	3.38999	-1.76212	NA	NA	TMEM78
5.71765	-5.97358	3.38999	-1.76212	NA	NA	ACTL7A
9.49276	-5.96463	3.15003	-1.89351	NA	NA	WNT6
45.8269	-5.96442	3.183	-1.87383	NA	NA	ASIP
47.3043	-5.96262	2.25264	-2.64694	NA	NA	DUOXA2
69.067	-5.95982	2.2537	-2.64446	NA	NA	WNT1
992.502	-5.95971	1.30443	-4.56883	4.90455e-06	0.00259451	PGM5
5.54662	-5.92423	2.76425	-2.14316	0.0320999	0.782897	FOLH1
5.50589	-5.9192	3.39024	-1.74595	NA	NA	EBF3
149.43	-5.91187	2.5673	-2.30275	NA	NA	ZNF671
5.45439	-5.90549	3.39031	-1.74187	NA	NA	PPIAL4D
446.641	-5.90547	1.6696	-3.53706	0.000404607	0.0668866	FN1
271.209	-5.89546	1.77181	-3.32737	0.000876707	0.107855	AEBP1
113.292	-5.89487	2.08265	-2.83047	NA	NA	CD37
435.461	-5.87388	1.38565	-4.23908	2.24433e-05	0.00890437	MXRA8
14.3216	-5.87157	3.38584	-1.73416	NA	NA	ANKRD30B
43.3274	-5.86988	2.2888	-2.56461	NA	NA	AGRP
21.8772	-5.86772	2.71016	-2.16508	NA	NA	CD53
553.423	-5.8635	2.64649	-2.21558	NA	NA	LRRN2
5.29412	-5.86269	3.39052	-1.72914	NA	NA	SEBOX
8.81256	-5.85811	2.0588	-2.84539	NA	NA	DTX1
162.12	-5.85017	1.8382	-3.18256	NA	NA	PCDHB4
21.8064	-5.84832	2.28567	-2.55869	NA	NA	PRKACG
5.18824	-5.83358	3.39066	-1.72048	NA	NA	FCGR1A
5.18824	-5.83358	3.39066	-1.72048	NA	NA	CCDC27
69.2996	-5.82397	2.31791	-2.5126	NA	NA	SPRY3
8.62056	-5.81903	3.38784	-1.71762	NA	NA	MC4R
8.59738	-5.81897	3.15918	-1.84193	NA	NA	CNGB3
8.58772	-5.81232	2.5078	-2.3177	NA	NA	C10orf67
5.1285	-5.81083	3.39078	-1.71371	NA	NA	PAGE1
79.1621	-5.81	1.97195	-2.94632	NA	NA	MS4A4E
5.08236	-5.80387	3.39082	-1.71165	NA	NA	ELOA3C
5.03374	-5.78944	3.39089	-1.70735	0.0877569	0.999889	MFRP
41.1209	-5.78458	2.05123	-2.82005	NA	NA	TAAR1
166.45	-5.7648	1.77207	-3.25315	NA	NA	MPP1
189.215	-5.76026	1.5755	-3.65615	NA	NA	AC001226.2
165.005	-5.75411	1.6988	-3.38716	0.000706198	0.0933947	PKD1L3
47.6168	-5.74901	1.88064	-3.05694	NA	NA	LRP2
19.6896	-5.74461	2.97806	-1.92897	NA	NA	KCNK12
545.444	-5.74453	2.08677	-2.75283	NA	NA	PHACTR1
20.3894	-5.74294	2.36255	-2.43083	NA	NA	THY1
4.87059	-5.74256	3.39114	-1.6934	NA	NA	REG3A
127.312	-5.7387	2.50615	-2.28985	NA	NA	TTLL2
33.1605	-5.73675	2.31969	-2.47307	NA	NA	HEATR9
1488.54	-5.7366	3.22741	-1.77746	NA	NA	SEMA3D
39.9142	-5.73446	1.68391	-3.40545	NA	NA	CSDC2
33.7353	-5.72199	1.90238	-3.00781	NA	NA	TNFAIP8L2
134.778	-5.72198	2.60258	-2.19858	0.0279076	0.738157	GABRB1
4.80797	-5.71745	3.39127	-1.68593	NA	NA	DCAF12L2
4.76471	-5.7109	3.39131	-1.68398	NA	NA	NMRK2
58.6858	-5.70141	1.7101	-3.33396	NA	NA	C22orf15
344.793	-5.7008	1.86885	-3.05043	0.00228512	0.214585	ZNF382
187.323	-5.6869	2.05771	-2.76371	NA	NA	GSTM1
12.8126	-5.67798	2.21986	-2.55781	0.0105333	0.468798	ADRA1D
4145.54	-5.66836	1.49509	-3.79132	0.000149852	0.0339735	GRIP2
12.9261	-5.66188	1.99819	-2.8335	NA	NA	CTRB1
77.5906	-5.64687	1.88017	-3.00338	0.00266995	0.232814	TTR
4.55295	-5.6454	3.39168	-1.66449	NA	NA	SLC22A12
7.5899	-5.63911	2.3651	-2.3843	0.0171118	0.580776	TMCO5A
12.4621	-5.63807	2.6288	-2.14473	NA	NA	MAP3K19
106.72	-5.63344	1.65829	-3.39713	NA	NA	CTSW
145.317	-5.62669	1.7617	-3.19389	NA	NA	HCRTR1
148.241	-5.62163	1.2261	-4.58497	4.54057e-06	0.00248479	MCMDC2
3156.03	-5.61964	1.68988	-3.32546	NA	NA	ADAM28
128.783	-5.61826	2.01515	-2.78801	NA	NA	NLRC4
24.4159	-5.61762	2.74642	-2.04544	NA	NA	PAPPA
4.44706	-5.61151	3.39188	-1.6544	NA	NA	ZDHHC22
4.44706	-5.61151	3.39188	-1.6544	NA	NA	CCDC179
240.286	-5.60741	1.48496	-3.77615	0.000159273	0.0351065	P4HA3
243.524	-5.60606	2.19763	-2.55095	NA	NA	ZNF750
12.3203	-5.60591	2.72187	-2.05958	NA	NA	SCIMP
7.43238	-5.6055	3.38856	-1.65424	NA	NA	DEFB108B
281.412	-5.60018	2.28287	-2.45313	NA	NA	SPDYE1
4.38707	-5.59272	2.87821	-1.94312	0.0520014	0.913191	RAG2
53.4595	-5.59188	2.09922	-2.66378	NA	NA	ADARB2
709.459	-5.5887	1.90271	-2.93722	0.00331164	0.260838	PTPRS
66.4209	-5.58642	2.44086	-2.28871	NA	NA	AC098850.3
4.388	-5.58519	2.92807	-1.90747	0.0564603	0.939636	MUSK
89.4724	-5.5845	2.434	-2.29437	NA	NA	MARCH4
741.907	-5.57811	1.41513	-3.94175	NA	NA	TLX2
4.34118	-5.5768	3.39208	-1.64406	NA	NA	CCDC70
4.34118	-5.5768	3.39208	-1.64406	NA	NA	CST11
12.4375	-5.57214	3.38144	-1.64786	NA	NA	HTN3
242.064	-5.57199	1.39012	-4.00828	6.11634e-05	0.0183144	MTUS2
1140.45	-5.57088	1.50465	-3.70245	0.000213531	0.0434454	MEP1B
7.21484	-5.5631	3.38871	-1.64166	NA	NA	PIP
1881.78	-5.56229	1.88891	-2.94472	NA	NA	DUOX1
60.4241	-5.56058	1.85382	-2.99952	NA	NA	PDZD9
58.5454	-5.55124	1.3518	-4.10654	4.0163e-05	0.0132789	GJB7
4.27308	-5.54694	3.39226	-1.63517	0.102013	0.999889	GAGE2E
4.23589	-5.54143	3.3923	-1.63353	NA	NA	SLC30A2
4.2353	-5.54123	3.3923	-1.63347	NA	NA	CATSPERZ
122.173	-5.53675	1.9858	-2.78818	NA	NA	PRR35
6.99846	-5.51119	2.3897	-2.30623	0.0210981	0.645581	ADGRL2
139.801	-5.50642	2.07657	-2.65169	NA	NA	CCDC65
4.12942	-5.50476	3.39253	-1.62261	NA	NA	NKG7
4.12942	-5.50476	3.39253	-1.62261	NA	NA	SLC22A8
41.1295	-5.4998	2.63887	-2.08415	NA	NA	MAMDC2
34.2029	-5.49251	2.1636	-2.53859	NA	NA	RASGRP4
116.019	-5.49197	2.47228	-2.22142	NA	NA	PRB3
22.2971	-5.48762	3.21142	-1.70878	NA	NA	GPHA2
4.08833	-5.4831	3.39267	-1.61616	0.106059	0.999889	AJAP1
116.905	-5.4783	1.68271	-3.25564	0.00113136	0.131734	SOAT2
3926.28	-5.47772	2.03875	-2.6868	NA	NA	MUC16
4.02353	-5.46735	3.39277	-1.61147	NA	NA	SLC17A1
403.752	-5.46385	2.72564	-2.00461	NA	NA	LINGO3
21.5793	-5.45811	3.13161	-1.74291	NA	NA	PHOX2A
16.569	-5.45571	2.76015	-1.9766	NA	NA	C1QTNF7
4.00664	-5.45355	3.39286	-1.60736	0.107975	0.999889	KLRF1
1527.34	-5.45049	1.92128	-2.83691	NA	NA	AQP2
415.827	-5.44989	2.34832	-2.32076	NA	NA	SLC5A12
43.7478	-5.44961	1.75395	-3.10704	NA	NA	ERICH6B
281.72	-5.44547	1.58927	-3.4264	NA	NA	PIEZO2
768.511	-5.43972	2.1095	-2.57868	NA	NA	NLRP6
21.6276	-5.43886	1.52746	-3.56073	NA	NA	LY9
10.9898	-5.43529	1.72553	-3.14992	0.00163313	0.169386	CA6
64.7858	-5.4321	1.64542	-3.30134	NA	NA	KCNIP4
10.6157	-5.43126	3.3868	-1.60365	NA	NA	TMEM252
3.91795	-5.42905	3.39302	-1.60006	NA	NA	LEP
3.91765	-5.42894	3.39302	-1.60003	NA	NA	METTL21C
6.58748	-5.42789	3.38923	-1.60151	NA	NA	ADAMTS8
48.6062	-5.41984	1.66476	-3.25562	NA	NA	NELL2
3.86674	-5.4104	3.03771	-1.78108	0.0748998	0.999412	ATP1A4
26.3945	-5.39814	2.13933	-2.52328	NA	NA	ADCY1
37.236	-5.39688	1.92086	-2.80961	NA	NA	DNAJB7
3.81465	-5.3899	3.39329	-1.5884	0.112196	0.999889	LIN7A
3.81177	-5.38949	3.39329	-1.58828	NA	NA	MYOG
3.81177	-5.38949	3.39329	-1.58828	NA	NA	OR56B4
3.81177	-5.38949	3.39329	-1.58828	NA	NA	LRRC10
3.81177	-5.38949	3.39329	-1.58828	NA	NA	KLRK1
357.36	-5.3844	1.55808	-3.4558	NA	NA	LIMS2
6.36778	-5.37985	3.38943	-1.58724	NA	NA	ARHGAP20
531.519	-5.37706	1.57987	-3.40348	NA	NA	TMPRSS9
3.79229	-5.37416	3.39339	-1.58371	0.113259	0.999889	NTM
10.4077	-5.37286	2.535	-2.11947	0.0340506	0.804142	SFTPA1
3950.61	-5.37275	1.46146	-3.67629	NA	NA	SH2D6
6.31518	-5.36801	3.19457	-1.68036	NA	NA	C1orf146
1876.64	-5.35993	2.06457	-2.59614	NA	NA	MAPK10
58.587	-5.35952	2.44926	-2.18821	NA	NA	SLC22A7
6.28277	-5.35896	3.19444	-1.67759	NA	NA	SYCE1
3.73761	-5.35337	3.39354	-1.57752	0.114676	0.999889	CTSG
3.70589	-5.34892	3.39357	-1.57619	NA	NA	DNAJB8
20.939	-5.34826	2.39134	-2.23651	NA	NA	CHRNA2
56.7108	-5.33222	1.37686	-3.87273	0.000107624	0.0271111	SLCO1A2
108.002	-5.31806	2.31806	-2.29419	NA	NA	PDLIM3
309.551	-5.30972	1.71915	-3.08858	NA	NA	TBC1D10C
34.9853	-5.30498	1.54472	-3.43427	NA	NA	ADGRG2
25.2961	-5.30461	2.7024	-1.96293	NA	NA	GSG1
151.3	-5.30039	1.74065	-3.04506	0.00232636	0.215903	AVPR2
94.1527	-5.28978	1.47191	-3.59382	NA	NA	SPDYE16
45.6108	-5.28878	2.44086	-2.16677	NA	NA	ARL13A
38.7755	-5.27871	2.40484	-2.19504	NA	NA	ATP4B
356.953	-5.27456	1.58604	-3.32562	NA	NA	AMZ1
14.3692	-5.27366	2.41282	-2.18568	0.028839	0.743373	NDST3
207.58	-5.27064	1.72105	-3.06246	NA	NA	ECM2
3.52584	-5.26841	3.39415	-1.5522	0.120614	0.999889	GAGE12H
3.49412	-5.26419	3.39419	-1.55094	NA	NA	RXFP3
3.49412	-5.26419	3.39419	-1.55094	NA	NA	SLC22A6
203.463	-5.24295	1.83796	-2.85259	NA	NA	SMIM35
234.877	-5.23543	1.3599	-3.84986	0.000118183	0.0288549	CLVS1
533.948	-5.23482	1.50503	-3.47822	NA	NA	MYH11
60.3728	-5.23043	2.74771	-1.90356	NA	NA	SALL2
9.54366	-5.23033	3.29617	-1.58679	NA	NA	BPIFB4
61.6559	-5.22294	1.95822	-2.66719	0.00764886	0.410092	TULP1
14.2461	-5.22054	2.64443	-1.97417	NA	NA	TSHR
3.38853	-5.22	3.39452	-1.53777	NA	NA	LY6G6F-LY6G6D
3.38824	-5.21988	3.39452	-1.53774	NA	NA	TEX53
3.38744	-5.21701	3.39454	-1.53688	NA	NA	RTL8B
493.26	-5.20981	1.96714	-2.64842	NA	NA	SPRR1A
471.145	-5.19498	2.30016	-2.25852	NA	NA	TSPAN18
248.933	-5.18694	2.36078	-2.19713	0.0280114	0.738607	CER1
277.196	-5.18214	1.95766	-2.64711	NA	NA	C2orf16
14.3291	-5.17973	3.33104	-1.55499	NA	NA	HTN1
22.3043	-5.17813	3.21279	-1.61172	NA	NA	TMC2
3.30831	-5.17736	3.39485	-1.52506	0.127244	0.999889	ROBO2
3.28236	-5.17417	3.39488	-1.52411	NA	NA	ASB15
3.28236	-5.17417	3.39488	-1.52411	NA	NA	OR1K1
3.28236	-5.17417	3.39488	-1.52411	NA	NA	LRRTM3
3.2697	-5.16502	2.84055	-1.81831	0.0690162	0.980094	ORM1
3.25226	-5.16133	2.96109	-1.74305	0.0813251	0.999889	PADI6
18.8409	-5.16044	3.06693	-1.68261	NA	NA	TTLL8
22.8606	-5.1545	2.72827	-1.88929	NA	NA	CST7
9.03464	-5.15356	2.71948	-1.89505	NA	NA	PRSS55
71.2802	-5.15207	1.75207	-2.94056	NA	NA	CHRNA3
3.23086	-5.15093	3.39507	-1.51718	0.129221	0.999889	TSGA13
8.97747	-5.1465	3.17018	-1.62341	NA	NA	TSPAN19
270.747	-5.14302	2.91891	-1.76197	0.0780749	0.999786	ZNF772
5.40147	-5.13684	2.53391	-2.02724	NA	NA	ART4
39.6325	-5.13614	2.26712	-2.26549	NA	NA	NR1I3
3.19157	-5.13369	3.39521	-1.51204	0.130524	0.999889	HSFX3
88.5183	-5.1289	1.55748	-3.29307	NA	NA	GNG13
3.19119	-5.12813	2.93723	-1.74591	0.0808269	0.999889	CELF4
3.17647	-5.12696	3.39526	-1.51003	NA	NA	LYVE1
100.648	-5.11515	2.30498	-2.21917	0.026475	0.719448	GPR87
5.34911	-5.11454	2.37419	-2.15423	0.0312224	0.774399	SYT14
17.8177	-5.10647	2.38234	-2.14347	NA	NA	MRAP
3.12815	-5.10388	3.02764	-1.68576	0.0918423	0.999889	CPEB1
3.12786	-5.10325	3.39546	-1.50296	0.132848	0.999889	MEOX2
8.85095	-5.09538	2.4851	-2.05038	0.0403278	0.847162	GPR84
102.957	-5.09354	2.18388	-2.33233	NA	NA	PSORS1C2
12.9887	-5.08139	2.12229	-2.3943	0.0166523	0.576809	TSGA10IP
161.688	-5.06487	2.38771	-2.12123	NA	NA	TCF21
25.5138	-5.06143	1.76433	-2.86875	NA	NA	ATP2B2
3.04505	-5.05598	3.39586	-1.48887	0.136523	0.999889	CTXN2
38.8513	-5.0507	2.11831	-2.38431	NA	NA	HSPB7
2257.1	-5.04418	1.57112	-3.21057	0.00132472	0.143995	MMP24
2.98187	-5.03703	2.9406	-1.71292	0.0867264	0.999889	HRNR
2.99096	-5.03037	3.39608	-1.48123	0.138546	0.999889	MAGEB10
318.29	-5.02998	1.84446	-2.72707	NA	NA	FAM151A
2.9653	-5.02793	3.39611	-1.4805	0.13874	0.999889	PDCD1LG2
2.96471	-5.02765	3.39611	-1.48041	NA	NA	BHMT
2.96471	-5.02765	3.39611	-1.48041	NA	NA	LMOD2
8.41055	-5.01246	3.22063	-1.55636	NA	NA	FOXR1
12.4513	-5.00908	2.18252	-2.29509	NA	NA	SELP
85.7039	-5.00041	1.77894	-2.8109	0.00494032	0.323215	COL4A4
352.061	-4.99607	1.42679	-3.50161	0.000462454	0.0733915	VTN
104.079	-4.99403	1.68044	-2.97187	NA	NA	CCDC39
16.6917	-4.99025	1.74526	-2.85932	NA	NA	PCDHB5
70.7461	-4.9898	1.74742	-2.85552	0.00429662	0.293911	AKT3
2668.28	-4.98887	1.76014	-2.83436	0.00459183	0.311422	FOXP2
2.87392	-4.98276	3.39651	-1.46702	0.14237	0.999889	ZFP92
107.5	-4.98065	1.40163	-3.55346	NA	NA	BMX
27.4043	-4.97907	2.74538	-1.81362	NA	NA	MAGEC1
522.9	-4.97822	1.59552	-3.12012	0.0018078	0.180439	AKR1C4
2.8606	-4.97618	3.39657	-1.46506	0.142904	0.999889	SEL1L2
11.8663	-4.97571	1.74038	-2.85898	0.0042501	0.293911	LRMP
2.85883	-4.9753	3.39658	-1.4648	0.142976	0.999889	CCDC197
7.9655	-4.95727	2.49012	-1.99078	0.0465054	0.8853	G6PC
568.66	-4.95694	2.31567	-2.14061	NA	NA	MYO1F
2.81493	-4.952	2.80944	-1.76263	0.0779625	0.999786	NOG
271.012	-4.94903	1.69932	-2.91236	NA	NA	MAK
11.8423	-4.93264	2.55337	-1.93182	NA	NA	TGM5
3097.38	-4.9323	2.57232	-1.91745	NA	NA	XKR7
162.1	-4.93099	2.12412	-2.32143	NA	NA	PLPPR3
7.84039	-4.92713	1.86776	-2.63799	0.0083399	0.419832	GRIK3
5096.41	-4.92424	2.12608	-2.31611	0.0205521	0.640429	DACH1
2.75294	-4.92098	3.39708	-1.44859	0.147452	0.999889	C2orf83
2.75294	-4.92098	3.39708	-1.44859	0.147452	0.999889	TNP2
2.75294	-4.92098	3.39708	-1.44859	0.147452	0.999889	PGA5
4.64204	-4.91012	3.24725	-1.51209	NA	NA	EOMES
2.73452	-4.90959	2.95238	-1.66293	0.0963273	0.999889	NPAS4
19.2338	-4.88674	1.88709	-2.58957	0.00960964	0.453632	INSM2
15.0227	-4.87817	1.55789	-3.13126	0.00174059	0.175944	EVX2
40.2885	-4.87789	2.82759	-1.7251	NA	NA	GIF
2150.44	-4.87271	1.6657	-2.92532	NA	NA	MSN
10.9497	-4.87153	2.55991	-1.90301	NA	NA	C17orf47
19.0907	-4.86914	2.15892	-2.25536	NA	NA	SLURP1
2.66148	-4.86541	3.39762	-1.43201	0.152142	0.999889	OR1Q1
2.64706	-4.86454	3.39763	-1.43175	0.152216	0.999889	SPINT4
2.64706	-4.86454	3.39763	-1.43175	0.152216	0.999889	C1orf100
2.64706	-4.86454	3.39763	-1.43175	0.152216	0.999889	CCR8
7.44722	-4.86028	3.29583	-1.47467	NA	NA	C20orf173
4.46079	-4.85546	3.39208	-1.43141	NA	NA	TDRD10
3671.18	-4.85329	2.19018	-2.21593	0.0266962	0.723711	RDX
65.4863	-4.84947	2.11978	-2.28773	NA	NA	CES1
7.29916	-4.84318	2.65524	-1.82401	NA	NA	TECTB
159.516	-4.84224	2.57048	-1.88379	NA	NA	TRPM3
35.502	-4.84028	3.26026	-1.48463	NA	NA	PRPH2
2.59556	-4.83554	3.39792	-1.42309	0.15471	0.999889	CLEC9A
50.3735	-4.83479	1.95971	-2.46709	NA	NA	SLC35G6
10.9961	-4.83152	1.995	-2.42181	NA	NA	KCTD19
63.0782	-4.8289	1.78414	-2.70657	NA	NA	DCDC2C
14.4339	-4.82545	3.26922	-1.47602	NA	NA	CXorf21
81.1586	-4.8249	1.74426	-2.76616	NA	NA	CD160
4.39855	-4.82427	3.13359	-1.53953	0.123674	0.999889	EMB
7.23879	-4.81898	2.59257	-1.85877	NA	NA	BAALC
10.9663	-4.81195	3.25281	-1.47932	NA	NA	MEIOB
43.3466	-4.80669	1.40065	-3.43177	0.000599661	0.0856448	TMEM151B
2.54118	-4.8058	3.39822	-1.41421	0.1573	0.999889	CCR2
13.9658	-4.80543	1.91433	-2.51024	0.012065	0.493484	ZNF793
104.284	-4.79688	2.36222	-2.03067	NA	NA	ABI3BP
21.5011	-4.79506	3.2045	-1.49635	NA	NA	ADAM12
14.0731	-4.79235	2.03916	-2.35017	NA	NA	HHIP
4.27142	-4.78791	3.10495	-1.54203	0.123067	0.999889	CLDN8
62.9827	-4.78744	1.51439	-3.1613	NA	NA	KRTAP5-8
747.962	-4.78705	2.59166	-1.8471	NA	NA	CBLN1
20.5906	-4.78701	3.28297	-1.45813	NA	NA	GPC6
2.51016	-4.77637	3.39852	-1.40543	0.159895	0.999889	OR1J2
13.9416	-4.76946	2.25939	-2.11095	NA	NA	CTRB2
24.0972	-4.76944	1.95523	-2.43932	NA	NA	TMEM190
209.979	-4.76755	1.47836	-3.22489	NA	NA	USH2A
97.3902	-4.76316	1.47202	-3.23581	0.001213	0.138244	BPIFA2
30.9078	-4.75869	2.35052	-2.02453	NA	NA	AC022167.5
56.0286	-4.75809	1.42034	-3.34998	NA	NA	TRAF3IP3
44.1264	-4.74664	1.89818	-2.50063	0.0123974	0.499355	ACMSD
4.14315	-4.74601	3.39277	-1.39886	NA	NA	NEFH
7.03408	-4.74581	3.24161	-1.46403	NA	NA	ZNF829
34.0534	-4.73804	2.75714	-1.71846	NA	NA	TGM4
175.601	-4.73762	1.90244	-2.49028	NA	NA	KRT14
17.0254	-4.73307	1.80239	-2.626	NA	NA	PCDH18
4.13529	-4.73221	3.39286	-1.39476	0.16309	0.999889	CFHR3
13.2949	-4.7269	3.22497	-1.46572	NA	NA	CNMD
6.93004	-4.71928	3.27201	-1.44232	NA	NA	ADGRG4
70.0122	-4.71772	3.24206	-1.45516	NA	NA	MS4A10
72.88	-4.71769	1.95237	-2.41639	NA	NA	COL6A6
695.785	-4.71376	1.77782	-2.65143	NA	NA	KCNMA1
2.3994	-4.71203	2.98334	-1.57945	0.114233	0.999889	MS4A4A
15681.1	-4.70818	1.43345	-3.28452	NA	NA	UNC13A
64.0032	-4.70798	1.63617	-2.87744	NA	NA	TVP23A
200.481	-4.70321	1.45418	-3.23427	0.00121954	0.138244	NUTM2B
16.4923	-4.70217	2.29646	-2.04757	NA	NA	SFRP5
35.7167	-4.69928	2.12305	-2.21345	0.0268664	0.726354	KRT6C
6.82603	-4.69575	3.34272	-1.40477	NA	NA	PPP4R3C
283.474	-4.6942	1.66557	-2.81838	0.00482672	0.320946	AVPR1B
280.068	-4.69337	1.96258	-2.39143	NA	NA	ERVW-1
545.414	-4.68878	1.71881	-2.72792	NA	NA	GFI1B
9.96794	-4.68827	1.95382	-2.39954	0.0164157	0.575807	MEDAG
20.1297	-4.68688	3.26169	-1.43695	NA	NA	HP
109.615	-4.68071	2.53938	-1.84325	NA	NA	B3GAT1
49.1246	-4.6736	1.53116	-3.05233	NA	NA	WDR86
3.94511	-4.67248	3.18638	-1.46639	0.142542	0.999889	FAM9B
5506.62	-4.66758	1.34986	-3.45783	0.000544537	0.0823028	SLC26A9
2.29908	-4.65615	2.28184	-2.04053	0.041298	0.854579	GLYATL1B
487.57	-4.65344	1.48366	-3.13645	0.00171005	0.175087	ACP5
126.601	-4.65331	1.45723	-3.19326	NA	NA	TSPAN11
113.972	-4.64923	1.56537	-2.97004	NA	NA	DZIP1
2.2808	-4.64746	3.39994	-1.36693	0.171649	0.999889	MS4A6A
255.007	-4.64574	2.26164	-2.05415	NA	NA	CD4
28.539	-4.64187	1.80971	-2.56498	NA	NA	C8orf74
93.8748	-4.64124	1.55122	-2.99199	NA	NA	STPG3
3.84964	-4.63358	3.26837	-1.41771	NA	NA	CYP8B1
27.8118	-4.62828	2.2712	-2.03782	NA	NA	FGF13
12026.8	-4.62388	1.71268	-2.69979	NA	NA	PKP1
5720.24	-4.62168	1.91925	-2.40807	NA	NA	KRT6B
6.27962	-4.61796	3.17723	-1.45346	NA	NA	PRSS37
126.799	-4.61519	1.60262	-2.87978	0.00397952	0.283206	ISM1
948.776	-4.61438	1.20536	-3.82821	0.000129081	0.031038	REEP1
2.22412	-4.61407	3.40032	-1.35695	0.174797	0.999889	TEDDM1
2.22353	-4.61369	3.40033	-1.35684	0.174832	0.999889	CASP14
6.22591	-4.61308	3.13975	-1.46925	NA	NA	RHOXF2
2.24372	-4.61298	3.40033	-1.35663	0.1749	0.999889	BPIFA1
2.24372	-4.61298	3.40033	-1.35663	0.1749	0.999889	GAGE12J
573.777	-4.61086	1.91329	-2.40991	NA	NA	ITGA5
514.965	-4.60779	1.54839	-2.97587	NA	NA	CNDP1
217.52	-4.60552	1.58665	-2.90266	NA	NA	ASB16
18.7434	-4.60409	2.30561	-1.99691	NA	NA	APOA5
33.6503	-4.60096	1.8175	-2.53148	0.0113583	0.485868	GALNT14
74.8396	-4.59817	1.50834	-3.0485	NA	NA	GPR68
4927.66	-4.59662	1.50367	-3.05694	NA	NA	TUBB2B
161.161	-4.59439	2.39775	-1.91613	NA	NA	PI15
53.6095	-4.59439	1.89331	-2.42665	NA	NA	RHD
6325.88	-4.59108	1.76302	-2.6041	NA	NA	NES
1334.36	-4.58643	1.40329	-3.26833	0.00108183	0.130065	HMX3
459.555	-4.5796	1.4431	-3.17345	NA	NA	KLF7
2.17203	-4.57896	3.40074	-1.34646	0.178154	0.999889	AC008750.8
6.2929	-4.57881	3.25584	-1.40634	NA	NA	XIRP1
2.18933	-4.57805	3.40075	-1.34619	0.178242	0.999889	PSG5
3.66812	-4.56489	3.27872	-1.39228	NA	NA	STAP1
241.663	-4.5575	1.60522	-2.83918	NA	NA	SPACA4
1243.53	-4.55275	1.57881	-2.88365	0.00393095	0.28101	HCN1
600.833	-4.54683	1.77962	-2.55494	NA	NA	PEAK3
6.01984	-4.54473	2.25612	-2.0144	NA	NA	COMP
2.11824	-4.54391	3.40116	-1.33599	0.181553	0.999889	ELOA3D
2.11765	-4.54352	3.40117	-1.33587	0.181592	0.999889	KRTAP10-11
2.12053	-4.54331	3.40117	-1.33581	0.181612	0.999889	LHX5
2.12053	-4.54331	3.40117	-1.33581	0.181612	0.999889	PZP
493.569	-4.54039	1.98926	-2.28245	NA	NA	CDH5
322.359	-4.53777	1.53812	-2.95021	NA	NA	TBX10
80.6919	-4.53391	1.91732	-2.36471	NA	NA	PROZ
324.535	-4.52584	1.56528	-2.89139	NA	NA	IGFALS
41.874	-4.52407	1.58876	-2.84754	NA	NA	FGF1
2.08706	-4.51976	3.40146	-1.32877	0.183924	0.999889	SLC5A7
28.7672	-4.51545	2.46768	-1.82984	0.0672741	0.980094	KRTAP5-4
67.6036	-4.51417	1.49764	-3.01418	0.00257674	0.22865	MAP1B
75.953	-4.50823	2.83355	-1.59102	NA	NA	SNCA
975.956	-4.50726	1.725	-2.6129	NA	NA	EPB41L4A
2.06615	-4.50698	3.40162	-1.32495	0.185188	0.999889	TRIM75P
3.53092	-4.50068	3.11019	-1.44708	0.147876	0.999889	SGIP1
950.146	-4.49815	1.77838	-2.52936	NA	NA	DENND1C
159.139	-4.49524	1.63298	-2.75278	NA	NA	DTX3
413.872	-4.48759	2.04413	-2.19535	NA	NA	CCDC190
2.03041	-4.48397	3.04281	-1.47363	0.140582	0.999889	EPPIN
8.81024	-4.48068	2.05868	-2.17648	0.0295195	0.751399	VNN3
2.02975	-4.48032	3.16814	-1.41418	0.157309	0.999889	ADH1A
84.0957	-4.47647	1.22384	-3.65772	0.000254465	0.048655	KCNJ9
20.1313	-4.47635	1.78181	-2.51225	NA	NA	ZP1
2.01177	-4.46975	3.4021	-1.31382	0.188906	0.999889	ZDHHC15
2.01465	-4.46942	3.4021	-1.31372	0.188939	0.999889	POU3F2
5.73754	-4.467	2.65072	-1.6852	0.0919493	0.999889	CR2
88.7392	-4.46217	1.61899	-2.75615	NA	NA	ANGPTL8
101.182	-4.45593	1.16995	-3.80863	0.000139736	0.0326511	ODF3L2
3.41219	-4.45393	3.13473	-1.42083	0.155365	0.999889	CYP7A1
11.0604	-4.44774	3.31111	-1.34328	NA	NA	TMEM74
1.96027	-4.43121	3.4026	-1.3023	0.192814	0.999889	GJE1
16.7427	-4.42097	1.89585	-2.33192	NA	NA	C12orf56
34.9095	-4.42076	3.06883	-1.44054	0.149715	0.999889	CLGN
37.8678	-4.41872	2.59818	-1.7007	0.0889989	0.999889	RARB
69.7853	-4.41547	1.69498	-2.60504	NA	NA	TSPO2
198.555	-4.41376	1.45532	-3.03285	NA	NA	TMEM262
7665.04	-4.41104	1.36627	-3.22852	0.00124434	0.140028	DCHS1
3.32603	-4.40898	3.39523	-1.29858	0.194088	0.999889	NOX4
5.42746	-4.40734	3.38925	-1.30039	NA	NA	LRIT2
66.1343	-4.40413	1.50549	-2.92537	NA	NA	PRH2
16.9863	-4.39563	2.70927	-1.62244	NA	NA	KDR
1.90588	-4.39202	3.40313	-1.29058	0.196849	0.999889	FOLR2
1.90588	-4.39202	3.40313	-1.29058	0.196849	0.999889	OR2V1
1.90588	-4.39202	3.40313	-1.29058	0.196849	0.999889	AC020636.2
1.90588	-4.39202	3.40313	-1.29058	0.196849	0.999889	AL121758.1
82.0793	-4.39028	2.03377	-2.15869	NA	NA	MMP13
1.92319	-4.38907	3.40317	-1.2897	0.197155	0.999889	MAGEB2
1361.23	-4.38428	1.6253	-2.69752	NA	NA	MTTP
60.2291	-4.38364	3.24109	-1.35252	NA	NA	ANKRD33
37.0142	-4.37995	2.67581	-1.63687	NA	NA	SNX20
26.8284	-4.37844	1.52491	-2.87128	NA	NA	CHRM5
561.179	-4.37682	1.72979	-2.53027	NA	NA	RBP5
331.323	-4.37566	1.75674	-2.49079	NA	NA	GRIK2
34.9157	-4.37468	1.96353	-2.22797	0.0258827	0.715606	PKHD1L1
21.1883	-4.36598	1.62266	-2.69064	NA	NA	CSF3
5.44122	-4.35997	3.3868	-1.28734	NA	NA	NOTO
224.782	-4.35994	1.65278	-2.63795	NA	NA	RIPOR3
3.19079	-4.35749	3.22073	-1.35295	0.176072	0.999889	TAGAP
1.85439	-4.35123	3.4037	-1.27838	0.201114	0.999889	CD300E
5.22435	-4.34839	3.10305	-1.40133	0.161116	0.999889	CCDC152
302.058	-4.34698	1.33607	-3.25355	NA	NA	ANKRD61
81.2116	-4.3437	1.40014	-3.10234	NA	NA	TEX38
68.9014	-4.342	2.16327	-2.00714	NA	NA	PGLYRP3
8.16976	-4.34183	3.25531	-1.33377	NA	NA	CAV3
308.854	-4.33202	3.22879	-1.34168	NA	NA	GABRB2
194.585	-4.32604	1.4287	-3.02796	0.00246213	0.224563	ATP6V1B1
1.81628	-4.32355	3.10953	-1.39042	0.164401	0.999889	C8orf34
18.2418	-4.31008	2.38284	-1.8088	NA	NA	KRT35
1.8	-4.30984	3.40429	-1.26601	0.205511	0.999889	GLYAT
1.8	-4.30984	3.40429	-1.26601	0.205511	0.999889	CLRN1
58.5978	-4.30892	1.62603	-2.64996	NA	NA	CFAP52
6286.35	-4.30827	1.94306	-2.21727	NA	NA	ST18
3.05452	-4.29491	2.33006	-1.84326	0.0652911	0.97476	OPTC
25.039	-4.2929	2.24323	-1.91371	NA	NA	TMEM255A
3.08936	-4.29134	2.35848	-1.81954	0.0688294	0.980094	KRTAP5-3
73.3026	-4.29064	1.55818	-2.75362	NA	NA	MCC
170.513	-4.28332	1.82935	-2.34144	NA	NA	CD19
88.7741	-4.2776	2.65363	-1.61198	0.106966	0.999889	S100G
5.01904	-4.27338	2.18026	-1.96003	0.0499921	0.895476	KRT39
19277.4	-4.27237	2.0599	-2.07406	NA	NA	KRT13
5.12416	-4.27042	3.2066	-1.33176	NA	NA	AL049839.2
7.35018	-4.26946	2.59615	-1.64454	NA	NA	ADAMTS16
5.05445	-4.26882	2.65076	-1.61042	0.107307	0.999889	FABP7
684.015	-4.25512	1.3504	-3.15101	NA	NA	SNX32
2.97932	-4.25491	3.18981	-1.33391	0.182234	0.999889	TRARG1
95.0659	-4.25483	1.54867	-2.74741	NA	NA	ZSCAN10
3.0018	-4.25078	2.56647	-1.65627	0.0976666	0.999889	CTNND2
1.72461	-4.24835	3.20567	-1.32526	0.185085	0.999889	RTP5
7.64635	-4.24213	3.13324	-1.35391	NA	NA	HPGDS
49.0105	-4.23785	1.9215	-2.20549	NA	NA	ACSBG2
293.149	-4.234	1.59503	-2.6545	NA	NA	SLC7A9
57.4286	-4.23304	1.59648	-2.65148	0.008014	0.412658	CD22
48.2731	-4.23304	1.41448	-2.99265	0.00276565	0.237248	OR2B6
335.528	-4.23168	1.70772	-2.47797	NA	NA	CCDC144A
3934.45	-4.22789	2.71697	-1.55611	NA	NA	MALRD1
2.94751	-4.22772	3.12736	-1.35185	0.176424	0.999889	NPPB
2.93382	-4.22732	3.32248	-1.27234	0.203253	0.999889	SPACA5
1.69412	-4.22271	3.40558	-1.23994	0.214998	0.999889	PATE3
1.69715	-4.21077	3.10922	-1.35429	0.175645	0.999889	NPY1R
7.48914	-4.20561	3.22872	-1.30256	NA	NA	MSR1
768.094	-4.20514	1.22612	-3.42962	0.000604425	0.0856448	TMEM140
36.7754	-4.20473	2.12392	-1.9797	NA	NA	MAEL
351.948	-4.20041	1.62153	-2.59041	NA	NA	MASP2
2.87366	-4.19964	3.39708	-1.23625	0.216366	0.999889	C1QC
4.90084	-4.19699	2.65465	-1.581	0.113879	0.999889	SLITRK1
24.3375	-4.18741	1.98083	-2.11396	0.0345185	0.811693	NELL1
4461.75	-4.17551	1.87453	-2.2275	NA	NA	NOTUM
163.708	-4.17533	1.68305	-2.48081	NA	NA	SLC26A8
11.8469	-4.1744	2.3342	-1.78837	NA	NA	CABCOCO1
11.7347	-4.17435	2.59366	-1.60945	NA	NA	ALX3
32.4885	-4.17338	2.01218	-2.07406	0.0380734	0.834564	SLC30A10
2.84412	-4.17338	3.39733	-1.22843	0.219287	0.999889	GPR26
7.23893	-4.17172	1.90732	-2.18721	0.0287268	0.743247	ERBB4
108.007	-4.17119	1.38492	-3.01186	0.00259649	0.228924	GRIN3B
36.888	-4.16851	1.95835	-2.12858	NA	NA	SPESP1
4.77503	-4.16742	2.52509	-1.6504	0.098861	0.999889	GBP6
31317.6	-4.16678	1.47732	-2.8205	NA	NA	MT-ATP8
4.66866	-4.16289	1.5865	-2.62394	0.00869181	0.431843	TMEM130
93.279	-4.16199	2.56005	-1.62574	NA	NA	NOVA2
16.3301	-4.15071	2.72267	-1.5245	NA	NA	LMLN2
307.628	-4.14864	1.30882	-3.16977	NA	NA	DCDC2B
16.0143	-4.14661	1.98131	-2.09287	NA	NA	PPP2R2B
2.78053	-4.14528	3.13068	-1.32408	0.185476	0.999889	SIGLEC6
2.7766	-4.14419	3.2029	-1.29388	0.195705	0.999889	EFCAB9
2.76667	-4.1432	3.39763	-1.21944	0.222677	0.999889	SCTR
91.5439	-4.14222	1.3509	-3.06628	NA	NA	KRTAP5-9
4.70004	-4.13789	3.38802	-1.22133	NA	NA	TMEM174
38.8154	-4.13205	1.83122	-2.25645	NA	NA	CHAD
1.59001	-4.13153	3.40702	-1.21265	0.225264	0.999889	RHO
1.58883	-4.13049	3.40704	-1.21234	0.225383	0.999889	C4orf17
1.58824	-4.12997	3.40705	-1.21218	0.225442	0.999889	OR52D1
1.58824	-4.12997	3.40705	-1.21218	0.225442	0.999889	KRTAP10-12
530.893	-4.12984	1.43704	-2.87385	NA	NA	SYCP3
13.8811	-4.12924	2.72433	-1.51569	NA	NA	CASQ1
1.60266	-4.12391	3.40715	-1.21037	0.226137	0.999889	NKX2-2
1.60266	-4.12391	3.40715	-1.21037	0.226137	0.999889	BMP10
11.1129	-4.12161	2.607	-1.58098	NA	NA	ITIH5
91.2946	-4.10409	1.27966	-3.20716	0.00134051	0.14472	KRTAP5-7
11.1326	-4.09103	1.56033	-2.62191	0.00874393	0.431843	IQCJ
1.56337	-4.0889	3.40773	-1.19989	0.230183	0.999889	FFAR1
4.43524	-4.08586	2.19516	-1.8613	0.0627015	0.962727	CYSLTR1
368.707	-4.08556	1.76444	-2.3155	NA	NA	OTC
2.67042	-4.08517	3.25547	-1.25486	0.209528	0.999889	TRO
2.6619	-4.08446	3.39822	-1.20194	0.229386	0.999889	FMO1
1495.24	-4.07936	1.24287	-3.2822	NA	NA	SYP
2.67011	-4.07374	2.34718	-1.73559	0.0826363	0.999889	SCRT2
127.888	-4.06804	1.75873	-2.31306	NA	NA	RBFOX3
191.343	-4.06709	2.2246	-1.82824	0.067514	0.980094	KRTAP5-5
55.2446	-4.06595	1.43949	-2.82458	NA	NA	PDE6C
58.0283	-4.06009	1.63423	-2.48441	NA	NA	HSPB9
140.695	-4.05484	1.48518	-2.7302	NA	NA	ANKRD53
3162.14	-4.0539	1.85308	-2.18766	0.0286942	0.743247	PTPRM
12.7359	-4.05197	2.00479	-2.02115	0.0432645	0.865143	DOCK10
1.49952	-4.04801	3.14574	-1.28682	0.198156	0.999889	MAP6
55.8678	-4.04687	1.40125	-2.88805	NA	NA	STAR
1.49745	-4.04495	3.40848	-1.18673	0.235333	0.999889	NKX2-4
1598.14	-4.04414	1.64955	-2.45166	0.01422	0.539883	TSHZ2
52.5144	-4.03754	2.21646	-1.82162	NA	NA	PKD2L2
6.6874	-4.03719	3.28218	-1.23003	NA	NA	SRSF12
1.48295	-4.03141	3.40872	-1.18268	0.236937	0.999889	PCSK2
1.48265	-4.03113	3.40872	-1.18259	0.236971	0.999889	FREM3
1.48235	-4.03085	3.40873	-1.18251	0.237004	0.999889	PYDC1
1.48235	-4.03085	3.40873	-1.18251	0.237004	0.999889	ST8SIA3
1.48235	-4.03085	3.40873	-1.18251	0.237004	0.999889	TMPRSS11A
534.844	-4.03072	1.45701	-2.76643	NA	NA	KCNH4
1.48524	-4.02929	3.40875	-1.18204	0.237189	0.999889	CLEC4D
1.48871	-4.02778	3.10151	-1.29865	0.194063	0.999889	ZNF667
151.849	-4.0266	1.38383	-2.90976	NA	NA	SPIN2A
1.49418	-4.02469	3.38982	-1.18729	0.235114	0.999889	GJA8
1514.31	-4.01267	1.18783	-3.37815	0.000729748	0.0954172	C11orf53
59.4034	-4.01142	1.11542	-3.59632	0.000322749	0.0569115	PTPRN
91.9479	-4.01018	1.71071	-2.34416	NA	NA	SLC22A11
6.15098	-4.00629	3.08882	-1.29703	0.194622	0.999889	RXFP1
16.7594	-4.00479	2.37851	-1.68374	NA	NA	AC119396.1
155.312	-4.00429	1.57419	-2.54372	NA	NA	NME9
21.0295	-4.00047	1.17245	-3.41205	0.000644753	0.087455	CSMD3
217.127	-3.99661	1.48686	-2.68795	NA	NA	TNFAIP8L3
48.1691	-3.99637	1.57731	-2.53366	NA	NA	FBP2
2.52359	-3.99179	3.3992	-1.17433	0.240262	0.999889	OR1J4
2.51893	-3.99101	3.20357	-1.2458	0.212837	0.999889	SELENOV
52.053	-3.99098	1.44265	-2.76643	NA	NA	KCNJ10
2.53322	-3.98814	2.02496	-1.96949	0.0488965	0.89194	GKN2
4.21174	-3.98059	2.26448	-1.75784	0.0787751	0.999786	MORN5
1.43086	-3.97773	3.40967	-1.1666	0.243371	0.999889	DNMT3L
155.805	-3.9708	1.39602	-2.84437	NA	NA	CHRM4
1.44239	-3.9705	3.4098	-1.16444	0.244247	0.999889	TMPRSS15
37.1343	-3.96987	1.6301	-2.43535	0.0148774	0.55225	ITLN2
35.0834	-3.96324	1.83582	-2.15884	0.0308628	0.772711	CCR9
36.2878	-3.95913	1.84228	-2.14904	NA	NA	TTN
4.06015	-3.95722	2.34344	-1.68864	0.0912885	0.999889	SPEM3
1902.25	-3.95442	1.49597	-2.64339	NA	NA	CYP27A1
4.03834	-3.94898	1.74643	-2.26117	0.0237484	0.677856	COX4I2
21.7749	-3.94822	2.04882	-1.92708	0.0539703	0.929976	SHISA7
46.3191	-3.94297	1.28268	-3.074	0.00211207	0.203143	GAMT
1.39157	-3.93956	3.41037	-1.15517	0.248021	0.999889	KRT222
407.359	-3.93802	1.24436	-3.1647	NA	NA	TP53TG5
505.895	-3.93284	1.59026	-2.47308	NA	NA	APBB1
134.439	-3.93271	1.48742	-2.64398	NA	NA	CC2D2B
141.765	-3.93259	1.34711	-2.91927	NA	NA	SLC16A8
85.2203	-3.93136	1.87816	-2.0932	NA	NA	PTHLH
2.41593	-3.92542	3.3186	-1.18285	0.236868	0.999889	MYCT1
1.37677	-3.92471	3.41065	-1.15072	0.249846	0.999889	GBGT1
1.37647	-3.92442	3.41066	-1.15063	0.249883	0.999889	TAC1
1.37647	-3.92442	3.41066	-1.15063	0.249883	0.999889	CNRIP1
1.37647	-3.92442	3.41066	-1.15063	0.249883	0.999889	GHSR
1.37647	-3.92442	3.41066	-1.15063	0.249883	0.999889	PRM2
1.37647	-3.92442	3.41066	-1.15063	0.249883	0.999889	ASB17
1.37647	-3.92442	3.41066	-1.15063	0.249883	0.999889	TRIM42
1.37647	-3.92442	3.41066	-1.15063	0.249883	0.999889	OR51M1
1.37647	-3.92442	3.41066	-1.15063	0.249883	0.999889	SLC36A3
1.37936	-3.92239	3.41069	-1.15003	0.250133	0.999889	NLRP10
7.87915	-3.92219	1.49561	-2.62246	0.00872967	0.431843	RSPO4
12.305	-3.91598	1.98669	-1.97111	NA	NA	UPK1B
707.206	-3.9154	1.6815	-2.32851	0.0198849	0.628633	CYP4F8
14.2495	-3.90927	2.32563	-1.68095	NA	NA	DLEU7
4.01787	-3.90298	2.66286	-1.46571	0.142727	0.999889	FAM205A
13.9011	-3.89422	1.63081	-2.3879	NA	NA	SLAMF8
2.35002	-3.89235	3.40033	-1.1447	0.252333	0.999889	NCR2
2.35002	-3.89235	3.40033	-1.1447	0.252333	0.999889	TEX44
2.34425	-3.89235	3.40033	-1.1447	0.252333	0.999889	ELANE
10.0631	-3.88935	2.63208	-1.47767	NA	NA	HJV
2312.12	-3.88743	2.43971	-1.5934	0.111071	0.999889	ZNF605
2.35926	-3.88567	2.39504	-1.62238	0.104722	0.999889	OR1N2
25.5517	-3.88492	2.05151	-1.89369	NA	NA	CLDN19
228.306	-3.88023	1.83951	-2.10938	NA	NA	FLG
2.32295	-3.87991	2.53108	-1.53291	0.125298	0.999889	TMEM233
3.86917	-3.87621	2.62515	-1.47656	0.139793	0.999889	GNAT3
69.9647	-3.8712	2.13451	-1.81363	NA	NA	SNCAIP
410.591	-3.86897	1.91901	-2.01612	0.043787	0.866459	KHDRBS3
3.91534	-3.86749	2.4718	-1.56464	0.117666	0.999889	GUCY1A1
3.8461	-3.86702	3.39174	-1.14013	NA	NA	MAJIN
1.32497	-3.86695	3.41176	-1.13342	0.257039	0.999889	ZNF80
1.32786	-3.86463	3.41181	-1.13272	0.25733	0.999889	PSG8
11.756	-3.86423	2.28923	-1.68801	NA	NA	SV2B
87.8646	-3.86276	1.69994	-2.27229	0.0230691	0.67299	BACH2
2.27063	-3.84735	1.9617	-1.96123	0.0498524	0.895476	TMPRSS12
155.033	-3.84495	1.59282	-2.41393	NA	NA	GNG3
461.551	-3.8441	2.24942	-1.70893	NA	NA	IGF2BP1
1.28687	-3.82799	3.22725	-1.18615	0.235564	0.999889	OPRK1
2.2463	-3.82218	3.40117	-1.12378	0.261104	0.999889	TLR8
3.74379	-3.82074	2.73172	-1.39866	NA	NA	MPC1L
13.2139	-3.81942	3.27455	-1.1664	NA	NA	TPTE
40331	-3.81914	2.11048	-1.80961	0.0703566	0.984489	FREM1
11.4196	-3.81622	2.64496	-1.44283	NA	NA	ZNF287
68.8727	-3.80957	1.78407	-2.13533	NA	NA	GRIN3A
1.27059	-3.8095	3.41291	-1.1162	0.264335	0.999889	C1QA
1.27059	-3.8095	3.41291	-1.1162	0.264335	0.999889	GSTA3
100.309	-3.80744	1.33319	-2.85588	NA	NA	FOXE3
3345.63	-3.80727	1.49693	-2.54339	NA	NA	MAPK8IP2
88.188	-3.80428	1.55657	-2.44402	NA	NA	LINC00854
1.27665	-3.80414	3.27298	-1.16229	0.245119	0.999889	CPB1
1.28212	-3.79883	3.41312	-1.11301	0.265705	0.999889	LMX1A
1.28212	-3.79883	3.41312	-1.11301	0.265705	0.999889	NR0B1
1.28212	-3.79883	3.41312	-1.11301	0.265705	0.999889	KLRF2
1.28212	-3.79883	3.41312	-1.11301	0.265705	0.999889	MAGEA9B
5.48361	-3.79881	1.84692	-2.05684	NA	NA	SHISAL1
76.1849	-3.78812	1.47672	-2.56523	NA	NA	PCDH12
2.20306	-3.78403	3.40164	-1.11241	0.265961	0.999889	TSPYL5
35.3085	-3.78177	1.7887	-2.11426	NA	NA	GDPD4
38.2784	-3.78128	1.4309	-2.64259	NA	NA	MRO
41.3716	-3.78072	1.34529	-2.81033	0.00494904	0.323215	LRRC71
5.54453	-3.77024	2.24996	-1.6757	0.0937978	0.999889	CD207
1.23478	-3.76938	2.39526	-1.57368	0.115561	0.999889	NCAM1
7.1588	-3.76898	2.0467	-1.84149	0.0655498	0.976784	FAM71E2
1131.85	-3.76677	1.4465	-2.60406	NA	NA	ADGRD1
4784.75	-3.75906	1.11322	-3.37674	0.000733516	0.0954172	TMEM198
15264.9	-3.75825	2.21529	-1.6965	0.0897907	0.999889	NTS
40.967	-3.75062	1.24278	-3.01792	0.00254514	0.2282	DNAAF1
14.4696	-3.74915	1.41288	-2.65355	0.00796501	0.412658	ZNF726
1.21909	-3.74691	3.41421	-1.09745	0.272446	0.999889	NPBWR2
37.2967	-3.74393	1.28143	-2.92168	0.00348154	0.270843	RNF165
3.50345	-3.73816	2.01117	-1.8587	0.0630702	0.962727	KCNJ4
64.3159	-3.73527	1.79249	-2.08384	NA	NA	CCR7
1305.48	-3.73509	1.38323	-2.70027	NA	NA	SERPINI1
8.72701	-3.73484	2.14366	-1.74227	0.0814608	0.999889	GBX1
5.4712	-3.72816	3.24106	-1.15029	NA	NA	KCNA7
42.1563	-3.72523	2.1411	-1.73986	NA	NA	CA4
291.247	-3.72204	1.84058	-2.02222	NA	NA	PSTPIP1
2514.06	-3.71986	1.67688	-2.21833	NA	NA	SLC3A1
2.09113	-3.71785	3.24417	-1.14601	0.251791	0.999889	HLA-DQA1
1044.24	-3.71774	1.01283	-3.67064	0.000241948	0.0474038	UGT2B15
29.7819	-3.71285	1.77829	-2.08787	NA	NA	THRSP
2.0943	-3.70754	3.35368	-1.10551	0.268937	0.999889	SOHLH2
10.7548	-3.70361	1.88968	-1.95991	0.0500058	0.895476	DKK1
2.09341	-3.70159	2.42746	-1.52488	0.127289	0.999889	ATP6V0D2
91.3483	-3.69133	1.55316	-2.37666	NA	NA	SLC5A10
2.04207	-3.6882	2.42773	-1.5192	0.128713	0.999889	GPR1
1.165	-3.68497	3.41555	-1.07888	0.280642	0.999889	KRT76
235.942	-3.68472	1.26791	-2.90613	0.00365933	0.274549	PGC
1.16471	-3.68462	3.41556	-1.07877	0.280689	0.999889	GSX1
1.16471	-3.68462	3.41556	-1.07877	0.280689	0.999889	OR1L6
1.16471	-3.68462	3.41556	-1.07877	0.280689	0.999889	OR11H4
1.16471	-3.68462	3.41556	-1.07877	0.280689	0.999889	ASMT
1.16471	-3.68462	3.41556	-1.07877	0.280689	0.999889	MINDY4B
1.16471	-3.68462	3.41556	-1.07877	0.280689	0.999889	C1QTNF5
1.17047	-3.67774	3.41571	-1.07671	0.281609	0.999889	CHAT
3.36996	-3.67716	3.19022	-1.15264	0.249059	0.999889	NPHS2
10.4014	-3.6758	2.18186	-1.68471	0.0920442	0.999889	PDCD1
1.17395	-3.67495	3.41578	-1.07588	0.281982	0.999889	AFP
4.99012	-3.67445	2.32834	-1.57814	0.114533	0.999889	OBP2A
1.17336	-3.67424	3.41579	-1.07566	0.282079	0.999889	CPNE8
1.17336	-3.67424	3.41579	-1.07566	0.282079	0.999889	MS4A6E
6221.59	-3.67357	1.91699	-1.91633	NA	NA	SLC35D3
2.03237	-3.67068	3.40313	-1.07862	0.280758	0.999889	SMCO1
1468.92	-3.65379	1.66672	-2.1922	NA	NA	CDK14
7745.66	-3.64658	2.07394	-1.75828	0.0786991	0.999786	SDK2
662.136	-3.64364	1.78414	-2.04224	0.0411274	0.853193	SORCS1
134.656	-3.64327	2.62472	-1.38806	NA	NA	IGSF23
42.889	-3.642	2.78874	-1.30597	NA	NA	SLC8A3
740.547	-3.63889	1.88559	-1.92984	NA	NA	LONRF2
577.83	-3.63887	1.69605	-2.1455	NA	NA	ASPG
676.946	-3.63805	1.37141	-2.65279	NA	NA	TACR2
81.9039	-3.63477	1.32536	-2.74247	0.00609783	0.366563	ECT2L
1.12831	-3.63456	3.41669	-1.06377	0.287435	0.999889	ANP32D
1.12831	-3.63456	3.41669	-1.06377	0.287435	0.999889	FEZF2
6.48019	-3.63061	2.32534	-1.56132	0.118447	0.999889	NECAB1
11.5827	-3.62868	1.45445	-2.49488	0.0126001	0.505638	PAEP
1.9891	-3.62707	2.45619	-1.4767	0.139755	0.999889	ECSCR
31.9366	-3.62296	2.21434	-1.63614	0.101811	0.999889	ANTXR1
15.9894	-3.61944	1.6068	-2.25257	NA	NA	RNF222
49.2647	-3.61513	2.7613	-1.30921	NA	NA	TNIP3
180.147	-3.60897	1.43932	-2.50741	0.012162	0.494899	DLGAP1
32.4829	-3.60716	1.87743	-1.92133	0.0546904	0.93291	CYP17A1
1.12186	-3.60396	3.4174	-1.05459	0.291613	0.999889	GABRG2
3508.59	-3.59894	1.30976	-2.74779	NA	NA	CRYBA2
156.043	-3.59824	2.16947	-1.65858	NA	NA	ITGA11
3053.56	-3.59735	1.34722	-2.6702	NA	NA	PLB1
12.7663	-3.59679	1.65902	-2.16802	NA	NA	PPM1E
15.8255	-3.59522	3.14047	-1.1448	0.252291	0.999889	AL096711.2
18.3892	-3.59362	1.79565	-2.00129	0.0453607	0.876296	HPSE2
30.0958	-3.59236	1.70588	-2.10587	0.0352157	0.817214	APOBEC4
4.81715	-3.58855	3.34072	-1.07418	NA	NA	LILRB5
1.91961	-3.5885	3.40428	-1.05411	0.291831	0.999889	SHE
20.5284	-3.58804	1.55552	-2.30665	0.0210744	0.645581	LPO
3.21585	-3.58625	2.55221	-1.40515	0.159975	0.999889	BHLHA9
7.81	-3.58526	3.29729	-1.08734	NA	NA	C3orf80
1.93403	-3.58492	3.3746	-1.06232	0.288089	0.999889	COL1A2
1.0919	-3.58229	3.28853	-1.08933	0.276008	0.999889	SPATA16
6.46662	-3.5816	1.8394	-1.94716	0.0515158	0.911433	CHRDL2
70.5177	-3.58077	2.10477	-1.70126	0.0888933	0.999889	KCNS1
34.9123	-3.57556	1.62589	-2.19914	0.027868	0.738157	SLC25A18
19.5964	-3.57515	2.25897	-1.58265	NA	NA	CNNM1
4.72229	-3.57427	2.26938	-1.575	NA	NA	ATCAY
3.18254	-3.57209	1.93651	-1.8446	0.0650956	0.974106	UGT2A1
150.302	-3.56723	1.07459	-3.31963	0.000901365	0.110036	ARL10
10355.2	-3.56358	1.72787	-2.06241	0.0391688	0.841148	F5
1011.3	-3.56097	1.37633	-2.58728	NA	NA	TBX15
1.06178	-3.55173	3.41865	-1.03893	0.298838	0.999889	CCR3
1979.6	-3.55037	1.96532	-1.80651	NA	NA	SLC6A19
20.7511	-3.54961	2.34683	-1.51251	NA	NA	PRCD
42.8684	-3.54892	2.12704	-1.66848	NA	NA	DPT
1.05942	-3.54866	3.41872	-1.03801	0.299267	0.999889	LPAR4
1.05912	-3.54827	3.41873	-1.03789	0.29932	0.999889	GUCA1A
17.9415	-3.54811	3.21107	-1.10496	NA	NA	C11orf16
1.05882	-3.54789	3.41874	-1.03778	0.299374	0.999889	RRAGD
1.05882	-3.54789	3.41874	-1.03778	0.299374	0.999889	OR1I1
1.05882	-3.54789	3.41874	-1.03778	0.299374	0.999889	MLN
1.05882	-3.54789	3.41874	-1.03778	0.299374	0.999889	LGI1
1.05882	-3.54789	3.41874	-1.03778	0.299374	0.999889	UCP1
1.05882	-3.54789	3.41874	-1.03778	0.299374	0.999889	GPR101
1.05882	-3.54789	3.41874	-1.03778	0.299374	0.999889	ACTRT2
1.05882	-3.54789	3.41874	-1.03778	0.299374	0.999889	OR2AT4
1.05882	-3.54789	3.41874	-1.03778	0.299374	0.999889	MRGPRD
1.05882	-3.54789	3.41874	-1.03778	0.299374	0.999889	HMGB4
1.05882	-3.54789	3.41874	-1.03778	0.299374	0.999889	RHOXF2B
1.05882	-3.54789	3.41874	-1.03778	0.299374	0.999889	HBM
1.05882	-3.54789	3.41874	-1.03778	0.299374	0.999889	ZNF99
1.05882	-3.54789	3.41874	-1.03778	0.299374	0.999889	CSNKA2IP
1.8721	-3.54447	3.30951	-1.071	0.284172	0.999889	POU3F1
166.477	-3.54365	2.43936	-1.45269	NA	NA	CA1
1.06459	-3.53885	3.41896	-1.03507	0.300638	0.999889	MMP16
3.1714	-3.53773	2.54149	-1.39199	0.163925	0.999889	KCNK13
7.93795	-3.53603	2.75673	-1.28269	NA	NA	PNOC
143.675	-3.53125	1.37337	-2.57123	0.0101338	0.460813	ABCC8
1554.7	-3.52748	2.07058	-1.70362	NA	NA	NRCAM
16.8702	-3.52266	1.73265	-2.03311	NA	NA	GAPDHS
3.04655	-3.52229	3.37259	-1.04439	0.296306	0.999889	F2RL3
981.82	-3.52127	1.48755	-2.36716	0.0179252	0.586271	EFCAB13
13.6336	-3.51218	1.33993	-2.62116	0.008763	0.431843	SHISA9
69.7029	-3.50994	2.33381	-1.50396	NA	NA	RFTN1
29.6636	-3.50603	1.75337	-1.99959	NA	NA	KRT32
3.12478	-3.50353	3.20301	-1.09383	0.274032	0.999889	AC004076.1
1.81802	-3.50291	2.53919	-1.37954	0.167729	0.999889	PRKAA2
89.0864	-3.50137	1.36933	-2.557	NA	NA	SPATA21
1.82349	-3.50054	3.35531	-1.04328	0.296817	0.999889	OR2A1
239.4	-3.49711	2.4185	-1.44598	0.148182	0.999889	CHFR
8.8348	-3.49553	2.25885	-1.54748	NA	NA	ADAMTS10
27.2984	-3.48829	1.46443	-2.38201	NA	NA	KLHL10
7.75032	-3.47829	2.73789	-1.27042	NA	NA	HIGD1C
3.00261	-3.478	2.73738	-1.27056	0.203886	0.999889	C3AR1
1.7845	-3.47553	2.11785	-1.64106	0.100784	0.999889	DCC
3.00015	-3.47534	3.39467	-1.02377	0.305946	0.999889	ETDA
20750.3	-3.47438	1.47758	-2.3514	NA	NA	FADS2
1.00733	-3.47176	3.42064	-1.01494	0.310132	0.999889	TMEM215
59.931	-3.47111	1.58835	-2.18536	0.0288625	0.743373	RFLNB
304.276	-3.47058	1.26952	-2.73378	0.00626124	0.373433	BCL6B
178.953	-3.47046	2.00043	-1.73486	0.0827659	0.999889	MILR1
94.3653	-3.46849	2.30317	-1.50596	NA	NA	KCNG3
47.7038	-3.46617	2.72604	-1.27151	0.203549	0.999889	ZP2
21.9316	-3.46523	2.04097	-1.69784	NA	NA	TCP10L2
4.56543	-3.46442	2.71675	-1.2752	NA	NA	IRGC
812.283	-3.4628	1.82644	-1.89593	0.0579694	0.947862	TRPS1
48.5287	-3.46159	1.45348	-2.38159	NA	NA	FSD2
1.01309	-3.46127	3.42091	-1.0118	0.311635	0.999889	FSHB
246.418	-3.45752	1.3049	-2.64965	NA	NA	RSPH9
99.8533	-3.45408	1.46263	-2.36155	NA	NA	ASB14
24.9802	-3.45335	1.57884	-2.18727	NA	NA	CD27
1.77704	-3.4529	3.29626	-1.04752	0.294859	0.999889	CDH18
14.7063	-3.45168	1.52374	-2.26527	0.0234962	0.675896	SLIT3
431.484	-3.45099	1.87337	-1.84213	NA	NA	FGL2
108.355	-3.44962	1.43887	-2.39745	NA	NA	MEIOC
5.96933	-3.44643	2.14285	-1.60834	0.107761	0.999889	ELOVL2
39.3058	-3.44205	1.30008	-2.64757	0.00810726	0.412658	JAM2
11.6925	-3.44165	1.83968	-1.87078	NA	NA	GPR152
0.983138	-3.43948	3.42148	-1.00526	0.314771	0.999889	OR6B2
1.75092	-3.43839	3.3611	-1.02299	0.306311	0.999889	PLPP4
2.88769	-3.43599	2.73878	-1.25457	0.209634	0.999889	CD300LB
57.1033	-3.42491	1.57	-2.18146	NA	NA	SYT2
4.40074	-3.42388	2.71473	-1.26122	NA	NA	CCDC36
181.992	-3.41862	1.31311	-2.60345	NA	NA	NEXN
112.031	-3.418	1.32706	-2.57562	NA	NA	WDR38
62.7958	-3.41792	2.25977	-1.51251	NA	NA	BMP6
376.499	-3.41652	2.70779	-1.26174	NA	NA	ERC2
36.6807	-3.41518	1.56937	-2.17614	0.0295446	0.751399	CERS1
0.971809	-3.41216	2.35536	-1.44868	0.147428	0.999889	LY6K
1.71797	-3.41194	3.29376	-1.03588	0.300258	0.999889	SERPINB10
47.4207	-3.41152	1.25806	-2.71172	0.00669348	0.38419	TM4SF19
37.4616	-3.40919	1.2981	-2.6263	NA	NA	TMEM210
1.71473	-3.40862	3.40705	-1.00046	0.317087	0.999889	ACADL
1.71689	-3.40862	3.40705	-1.00046	0.317087	0.999889	KCNJ16
7.30305	-3.40246	3.29442	-1.03279	NA	NA	GP9
0.953828	-3.3981	3.42258	-0.992847	0.320785	0.999889	IFIT1B
20.9223	-3.39769	3.20644	-1.05965	NA	NA	KIAA0408
0.953238	-3.39725	3.4226	-0.992591	0.320909	0.999889	LILRB1
0.953238	-3.39725	3.4226	-0.992591	0.320909	0.999889	RTP3
0.952942	-3.39682	3.42262	-0.992464	0.320971	0.999889	AFM
0.952942	-3.39682	3.42262	-0.992464	0.320971	0.999889	CST4
0.952942	-3.39682	3.42262	-0.992464	0.320971	0.999889	NRSN1
0.952942	-3.39682	3.42262	-0.992464	0.320971	0.999889	PRM3
0.952942	-3.39682	3.42262	-0.992464	0.320971	0.999889	SCGB1C1
0.952942	-3.39682	3.42262	-0.992464	0.320971	0.999889	KRTAP12-3
0.952942	-3.39682	3.42262	-0.992464	0.320971	0.999889	OR2A25
5.61509	-3.39677	1.7092	-1.98735	0.046884	0.885881	ALK
254.985	-3.39545	3.2279	-1.05191	NA	NA	RGS13
1045.77	-3.39409	1.05448	-3.21875	0.00128752	0.141895	AGT
2.9022	-3.39089	3.39377	-0.999151	0.317721	0.999889	FGF6
1459.01	-3.38926	0.996407	-3.40148	0.000670224	0.089382	MYH7B
2525.29	-3.38901	1.27804	-2.65173	0.00800804	0.412658	MAPK8IP1
0.952744	-3.38883	3.42283	-0.990066	0.322142	0.999889	CTLA4
15.1737	-3.38644	1.85088	-1.82963	NA	NA	LYPD1
788.527	-3.38163	1.83934	-1.8385	NA	NA	GPR162
0.961593	-3.37862	3.42311	-0.987004	0.323641	0.999889	CCDC85A
0.961593	-3.37862	3.42311	-0.987004	0.323641	0.999889	GABRA6
115.914	-3.37359	1.44519	-2.33436	NA	NA	MLIP
764.887	-3.36972	1.52095	-2.21554	0.026723	0.723711	RCAN2
22.0523	-3.36802	1.67843	-2.00665	0.0447866	0.872103	THSD7A
48.2053	-3.36776	2.37467	-1.4182	NA	NA	TM6SF2
5.44667	-3.36737	3.31594	-1.01551	NA	NA	NXPH1
216.408	-3.36477	1.09757	-3.06567	0.00217186	0.206392	HYDIN
29.8634	-3.35879	2.79002	-1.20386	NA	NA	NLRP9
42.8539	-3.35263	1.45403	-2.30574	NA	NA	KRTAP5-10
15.1126	-3.35061	1.44588	-2.31735	NA	NA	HPD
635.184	-3.34656	1.66938	-2.00467	NA	NA	RETNLB
42.9367	-3.34403	2.17153	-1.53994	NA	NA	CD52
189.058	-3.34289	1.25622	-2.66108	0.00778904	0.412658	CALHM3
15.0463	-3.34273	2.26086	-1.47852	NA	NA	AFF3
518.535	-3.34247	1.56615	-2.1342	NA	NA	HRASLS
50.221	-3.33703	2.10712	-1.58369	NA	NA	SMC1B
83591.8	-3.33456	1.22972	-2.71164	NA	NA	AZGP1
95.7711	-3.33431	1.55556	-2.14348	NA	NA	CAND2
2.81739	-3.33407	2.66132	-1.25279	0.210283	0.999889	RERG
138.093	-3.3337	1.99363	-1.67217	NA	NA	INSL3
1.6448	-3.33172	3.40834	-0.977521	0.328311	0.999889	GABRG1
4.13866	-3.33139	2.10299	-1.58412	0.113166	0.999889	PPP1R14A
1545.24	-3.33014	1.59446	-2.08857	0.0367468	0.827193	ADAMTS9
1009.03	-3.32936	1.79693	-1.85281	0.0639102	0.967617	SLITRK6
3.95884	-3.32333	3.34561	-0.993341	NA	NA	ZNF835
14.8642	-3.32297	1.63714	-2.02974	0.0423835	0.862252	LRRC25
4.18337	-3.3211	1.80105	-1.84398	0.0651859	0.974106	LCN10
1.61226	-3.32086	1.9463	-1.70624	0.0879637	0.999889	SRARP
17.361	-3.31982	1.94847	-1.70381	NA	NA	FYB1
673.169	-3.31706	1.16702	-2.84233	NA	NA	GAS2
23.1108	-3.31239	2.03289	-1.6294	NA	NA	LMOD3
0.901738	-3.31192	3.42498	-0.966989	0.333549	0.999889	TEKT4
194.679	-3.30984	1.50405	-2.20062	NA	NA	CNTD1
2.74296	-3.30966	2.66705	-1.24095	0.214626	0.999889	C18orf63
1.60307	-3.30951	3.40873	-0.970894	0.331601	0.999889	METTL24
1.60307	-3.30951	3.40873	-0.970894	0.331601	0.999889	NOBOX
898.661	-3.30715	1.34046	-2.46717	0.0136185	0.527136	HCN2
4.0828	-3.30272	3.34078	-0.988608	NA	NA	PRSS58
35.275	-3.30139	1.54377	-2.13852	0.0324743	0.784424	DSC1
62.4409	-3.29877	1.33213	-2.47631	0.0132747	0.518956	OBP2B
5.36712	-3.2966	3.31338	-0.994934	NA	NA	ZNF683
8.291	-3.29531	2.60418	-1.26539	0.205731	0.999889	MBL2
25.4551	-3.28892	1.79602	-1.83122	0.0670676	0.980094	RGS20
161.214	-3.28599	1.39095	-2.36242	0.0181562	0.589243	BMPR1B
2.64716	-3.28587	2.26754	-1.44909	0.147312	0.999889	ARL11
246.265	-3.28317	1.99824	-1.64303	NA	NA	HEPHL1
13.1955	-3.28221	2.71684	-1.2081	NA	NA	KRT38
148.573	-3.28162	1.0126	-3.24078	0.00119202	0.137082	KCNAB1
231.177	-3.27932	1.32489	-2.47516	NA	NA	PLCD4
1145.67	-3.2762	1.34596	-2.43411	0.0149285	0.55225	CACNA1A
0.877255	-3.27566	3.42603	-0.956111	0.339016	0.999889	RNF180
1.58961	-3.27212	2.58465	-1.26598	0.205519	0.999889	ADH7
21399.5	-3.27047	1.33989	-2.44085	NA	NA	ONECUT2
4574.08	-3.27016	2.07932	-1.5727	NA	NA	PCLO
2.59215	-3.25943	3.39761	-0.959332	0.337392	0.999889	PIK3CG
471.715	-3.25941	1.6103	-2.0241	0.0429596	0.864093	STOM
46.9527	-3.25703	1.31441	-2.47795	NA	NA	OVOL3
353.315	-3.25613	1.33768	-2.43416	0.0149265	0.55225	FGF19
13032.8	-3.25579	2.27838	-1.42899	NA	NA	GNAI1
27.2783	-3.25562	1.41759	-2.29659	NA	NA	SLC18A2
253.422	-3.25382	1.57264	-2.06901	0.0385449	0.837802	KCND3
1.56022	-3.2509	3.39487	-0.957592	0.338268	0.999889	C8A
13.9889	-3.24728	1.85875	-1.74702	0.0806339	0.999889	CCDC160
153.453	-3.24692	1.40842	-2.30536	NA	NA	EYS
0.865041	-3.2443	3.42696	-0.946699	0.343792	0.999889	SYT6
42.9591	-3.24113	2.44718	-1.32444	NA	NA	SOGA3
4.01322	-3.24097	2.15205	-1.50599	0.13207	0.999889	CCIN
1.52953	-3.23646	3.40302	-0.951057	0.341575	0.999889	IFNL3
765.992	-3.23153	1.37236	-2.35473	0.0185362	0.596693	SMAD9
5001.61	-3.23138	0.9459	-3.41619	0.000635037	0.087455	ENPP1
0.848831	-3.2309	3.42736	-0.94268	0.345845	0.999889	ZFP42
56.2427	-3.23002	2.53718	-1.27307	NA	NA	ADH4
0.84765	-3.229	3.42742	-0.94211	0.346136	0.999889	TMEFF2
0.84765	-3.229	3.42742	-0.94211	0.346136	0.999889	ASCL3
0.84706	-3.22805	3.42745	-0.941824	0.346283	0.999889	PPY
0.84706	-3.22805	3.42745	-0.941824	0.346283	0.999889	OR5C1
0.84706	-3.22805	3.42745	-0.941824	0.346283	0.999889	FLI1
0.84706	-3.22805	3.42745	-0.941824	0.346283	0.999889	SPACA5B
0.84706	-3.22805	3.42745	-0.941824	0.346283	0.999889	OR51B6
0.84706	-3.22805	3.42745	-0.941824	0.346283	0.999889	OR13D1
0.84706	-3.22805	3.42745	-0.941824	0.346283	0.999889	NKX2-6
0.84706	-3.22805	3.42745	-0.941824	0.346283	0.999889	DUPD1
0.84706	-3.22805	3.42745	-0.941824	0.346283	0.999889	FAM24A
0.84706	-3.22805	3.42745	-0.941824	0.346283	0.999889	CLEC6A
0.84706	-3.22805	3.42745	-0.941824	0.346283	0.999889	KRTAP10-9
25.8448	-3.22296	1.76072	-1.83047	NA	NA	SLC22A31
66806.8	-3.22241	1.25136	-2.57513	NA	NA	MT-ND6
30.5421	-3.22203	1.26999	-2.53705	NA	NA	PPP1R27
0.850239	-3.22047	3.42768	-0.93955	0.347449	0.999889	AKAIN1
0.849944	-3.21999	3.42769	-0.939405	0.347523	0.999889	CFHR5
27.252	-3.21909	2.31001	-1.39354	0.163457	0.999889	NBPF6
43.6874	-3.21837	1.28198	-2.51047	0.0120572	0.493484	SMIM17
16.5392	-3.21725	2.3227	-1.38513	NA	NA	TCP10
0.853418	-3.21273	3.42791	-0.937225	0.348643	0.999889	NPFFR2
99.6888	-3.20825	1.0615	-3.02238	0.00250798	0.226145	CYP4B1
1.49874	-3.20609	3.33838	-0.960373	0.336868	0.999889	FLG2
1.50007	-3.20105	3.41069	-0.938533	0.34797	0.999889	PSG1
394.883	-3.19687	1.18645	-2.69449	0.00704974	0.393942	TRIM46
1.51161	-3.19679	3.38068	-0.945607	0.344349	0.999889	COL8A1
12.6124	-3.19525	1.32853	-2.40511	0.0161675	0.571853	OR13A1
2.53335	-3.18876	2.26746	-1.40632	0.15963	0.999889	FKBP6
72.8382	-3.18733	1.32943	-2.39752	NA	NA	LDHC
2.46386	-3.18356	3.39872	-0.936694	0.348916	0.999889	KRTAP10-7
2.5381	-3.17443	3.30192	-0.961391	0.336355	0.999889	ZNF732
2.47179	-3.17354	3.3982	-0.933889	0.350361	0.999889	OR10V1
6.13555	-3.17198	1.94884	-1.62763	NA	NA	ADGRD2
519.713	-3.17176	2.18431	-1.45207	0.146483	0.999889	SLC35G2
249.469	-3.17079	1.3231	-2.39648	NA	NA	SLA2
21.215	-3.16604	1.48	-2.13922	0.0324178	0.784254	TNN
16701.3	-3.16156	1.23549	-2.55896	NA	NA	IFI6
10.7327	-3.16023	1.88823	-1.67365	NA	NA	FRG2C
1018	-3.1601	2.01736	-1.56645	0.117243	0.999889	CXXC4
48.6171	-3.15984	1.33606	-2.36505	0.0180277	0.586271	TIE1
228.437	-3.15972	1.28131	-2.46602	0.0136626	0.527554	DCST1
174.257	-3.15897	1.04307	-3.02853	0.00245747	0.224563	PTGDR2
14.7372	-3.15887	2.0911	-1.51062	0.130884	0.999889	SLC2A2
8.31844	-3.15187	1.97116	-1.599	0.109821	0.999889	THEG
96.629	-3.15112	2.88807	-1.09108	NA	NA	LMO3
385.349	-3.14867	1.23362	-2.55237	NA	NA	C20orf144
2153.87	-3.14669	0.983209	-3.20043	0.00137222	0.146155	TTLL10
19.9924	-3.14468	1.90542	-1.65039	NA	NA	KRT37
40.9885	-3.14063	1.64535	-1.90879	0.056289	0.939334	FST
5514.51	-3.13545	1.56322	-2.00576	0.0448823	0.872792	GATM
8.64505	-3.13436	3.27583	-0.956812	NA	NA	DEFA5
2.37809	-3.13195	2.17886	-1.43742	0.150597	0.999889	FCRL3
531.734	-3.13169	2.26589	-1.3821	NA	NA	TM4SF20
0.79556	-3.13093	3.43049	-0.912677	0.361413	NA	NANOS2
0.79556	-3.13093	3.43049	-0.912677	0.361413	NA	SPOCK3
54.3286	-3.13024	1.41853	-2.20668	NA	NA	CSF1R
23.0169	-3.12616	1.81454	-1.72284	NA	NA	IDI2
3.67692	-3.1257	3.34144	-0.935435	0.349564	0.999889	PVALEF
22.6913	-3.12076	1.7016	-1.83401	0.066652	0.980094	IGFBP7
328.056	-3.11804	1.12277	-2.7771	0.00548458	0.345398	MIOX
14.4272	-3.11611	2.02972	-1.53524	NA	NA	NHSL2
31.7318	-3.11529	1.50445	-2.07072	NA	NA	GLT8D2
2.35798	-3.11338	3.39956	-0.91582	0.359761	0.999889	CFAP221
0.801328	-3.11151	3.43112	-0.90685	0.364486	NA	FAM170B
0.801328	-3.11151	3.43112	-0.90685	0.364486	NA	ZNF679
0.801328	-3.11151	3.43112	-0.90685	0.364486	NA	BOD1L2
5548.53	-3.10903	1.21184	-2.56554	0.0103015	0.464443	GNAZ
3.49001	-3.1076	3.26789	-0.950949	0.34163	0.999889	GHRH
41.7876	-3.10483	2.0498	-1.5147	NA	NA	HIST3H3
85.5293	-3.10325	2.11526	-1.46708	NA	NA	FBXO39
4.65586	-3.10269	2.65125	-1.17028	NA	NA	CD180
972.706	-3.10125	1.39452	-2.22389	0.026156	0.715682	ATOH8
18230	-3.0966	1.90517	-1.62537	0.104084	0.999889	CA2
8251.09	-3.09477	1.4388	-2.15094	NA	NA	ABCC2
28.9258	-3.09295	1.81833	-1.70098	NA	NA	FAM83C
3.4402	-3.09046	3.34682	-0.923401	NA	NA	CYP4F22
1.40042	-3.0897	3.35992	-0.919575	0.357795	0.999889	ZNF256
1.39138	-3.08968	3.36413	-0.91842	0.358399	0.999889	TMEM132E
1.39708	-3.08816	3.41291	-0.904846	0.365547	0.999889	LILRB2
11.3611	-3.08615	3.26298	-0.945809	NA	NA	OR2S2
16.6351	-3.0842	2.33345	-1.32174	NA	NA	C4orf45
15558.5	-3.08397	1.65698	-1.86121	0.062715	0.962727	MEP1A
1.40501	-3.08282	3.39222	-0.908791	0.36346	0.999889	NAA11
778.744	-3.08191	1.6052	-1.91995	NA	NA	SCN8A
6447.51	-3.08172	1.21917	-2.52772	0.0114806	0.487024	NTRK2
3585.07	-3.08001	1.30453	-2.36101	NA	NA	ETS1
11.5251	-3.07623	1.42602	-2.15722	0.0309885	0.772711	OR9A2
2.37092	-3.0701	3.39732	-0.903683	0.366163	0.999889	C3orf84
62.8361	-3.06972	1.51574	-2.02523	NA	NA	TRPV4
3.60704	-3.06893	2.40963	-1.27361	0.202801	0.999889	C3orf30
102.331	-3.0658	1.46197	-2.09704	NA	NA	NLRC3
0.756866	-3.06508	3.43267	-0.892914	0.371903	NA	TEPP
0.756275	-3.06402	3.43271	-0.892596	0.372074	NA	KRTAP29-1
716.763	-3.06392	1.74293	-1.75792	0.0787614	0.999786	TMEM163
2.31336	-3.06379	2.74923	-1.11442	0.265099	0.999889	MATK
23.8026	-3.06113	2.32933	-1.31417	NA	NA	CD84
60.4561	-3.05187	1.64457	-1.85572	NA	NA	CPNE6
25.8884	-3.05026	1.55777	-1.95809	0.0502189	0.895476	SYPL2
524.224	-3.04771	1.28002	-2.38098	0.0172667	0.580776	C11orf86
13.4251	-3.04464	1.73079	-1.7591	0.0785601	0.999786	C9orf57
11.1642	-3.03997	1.38561	-2.19396	0.0282382	0.738712	GRIN2A
4.54673	-3.03978	2.27077	-1.33866	0.180682	0.999889	CNTNAP4
271.795	-3.03941	0.987254	-3.07865	0.00207939	0.202454	SOCS2
0.741768	-3.03794	3.4336	-0.884769	0.376281	NA	PGA3
13.5219	-3.03791	1.01143	-3.0036	0.00266809	0.232814	FHOD3
0.741473	-3.03741	3.43362	-0.884608	0.376368	NA	ATP1B4
0.741473	-3.03741	3.43362	-0.884608	0.376368	NA	ISLR
205.635	-3.03708	1.12024	-2.71111	0.00670577	0.38419	HEATR4
0.741177	-3.03687	3.43363	-0.884447	0.376455	NA	FAM181A
0.741177	-3.03687	3.43363	-0.884447	0.376455	NA	KRT24
0.741177	-3.03687	3.43363	-0.884447	0.376455	NA	TRHR
0.741177	-3.03687	3.43363	-0.884447	0.376455	NA	GOLGA6L2
0.741177	-3.03687	3.43363	-0.884447	0.376455	NA	C10orf120
0.741177	-3.03687	3.43363	-0.884447	0.376455	NA	BTNL2
0.741177	-3.03687	3.43363	-0.884447	0.376455	NA	KRTAP10-10
3873.6	-3.0358	1.49162	-2.03523	NA	NA	EVL
20.0804	-3.03045	1.98545	-1.52633	NA	NA	KLRC1
314.597	-3.02784	1.6172	-1.87227	NA	NA	PALM2
0.744061	-3.02569	3.43402	-0.881091	0.378269	NA	GJA1
0.744061	-3.02569	3.43402	-0.881091	0.378269	NA	OR8A1
0.744061	-3.02569	3.43402	-0.881091	0.378269	NA	GBP7
3.29393	-3.0254	2.12608	-1.423	0.154737	0.999889	IFNL2
19.4067	-3.02253	1.44861	-2.0865	NA	NA	TYRP1
136.423	-3.02172	1.25707	-2.40378	0.0162266	0.572257	ST8SIA6
207.381	-3.02004	1.23163	-2.45207	NA	NA	TNNI1
10.004	-3.01508	1.80487	-1.67053	NA	NA	AFF2
0.74724	-3.01473	3.4344	-0.877802	0.380051	NA	GRM3
4.42088	-3.01446	1.91278	-1.57596	0.115035	0.999889	LRCOL1
1435.73	-3.01389	2.11592	-1.42439	0.154334	0.999889	SIRPA
491.434	-3.01313	2.01881	-1.49253	NA	NA	MSI1
26.3507	-3.00906	1.84326	-1.63247	0.102581	0.999889	MSMB
1685.18	-3.00673	1.36536	-2.20215	0.0276546	0.736396	SPINK4
272.112	-3.00489	2.26252	-1.32812	NA	NA	LMO2
59.9108	-3.0014	2.32259	-1.29226	0.196267	0.999889	UCN3
182.804	-3.00086	1.54679	-1.94005	0.0523736	0.913396	SERPIND1
151.672	-2.99949	2.14355	-1.39931	NA	NA	C1orf105
2.202	-2.99935	2.67009	-1.12332	0.261304	0.999889	PATE1
38.4341	-2.9986	2.03413	-1.47414	NA	NA	WISP1
9.77691	-2.99232	1.90904	-1.56745	NA	NA	RBP1
13.3606	-2.9911	1.30761	-2.28745	0.0221693	0.653953	RBMS3
1.30807	-2.99056	2.4761	-1.20777	0.227136	0.999889	GPR27
404.503	-2.98917	1.59431	-1.87489	NA	NA	KRT16
659.784	-2.98813	2.59525	-1.15139	NA	NA	RGS7
1198.02	-2.9876	1.15631	-2.58374	0.00977343	0.454426	NKPD1
1.30082	-2.98687	2.6438	-1.12977	0.258575	0.999889	ZFR2
1476.81	-2.98636	1.99279	-1.49859	0.133981	0.999889	ZDBF2
2.17641	-2.98613	2.66871	-1.11894	0.263166	0.999889	CRX
8243.35	-2.98285	0.754714	-3.9523	7.74045e-05	0.0211795	COLCA2
107.737	-2.98251	1.53086	-1.94826	NA	NA	FAM221B
49.6797	-2.9823	1.1708	-2.54724	NA	NA	SSTR2
47.85	-2.98106	1.07435	-2.77476	0.00552425	0.346521	SPAG17
769.827	-2.97948	1.41777	-2.10153	0.0355947	0.817591	CPS1
7.78071	-2.97766	1.91432	-1.55547	NA	NA	FLT3
147.86	-2.97595	0.746245	-3.9879	6.66613e-05	0.0192348	SLC4A5
8114.79	-2.97365	2.09792	-1.41743	NA	NA	TACSTD2
47.069	-2.97062	1.58255	-1.87711	NA	NA	FEV
210.553	-2.96908	1.45648	-2.03853	NA	NA	MPIG6B
5.46854	-2.96809	1.55263	-1.91165	0.0559205	0.939334	FCRL6
1.28757	-2.96713	3.41548	-0.868732	0.384994	0.999889	MAL
2.14969	-2.96431	2.08738	-1.42011	0.155574	0.999889	ANKRD30A
1.28543	-2.96328	3.41556	-0.867582	0.385623	0.999889	ANKRD34B
8793.04	-2.95291	1.28206	-2.30326	NA	NA	STMN3
3036.63	-2.95101	2.43426	-1.21229	0.225403	0.999889	EPDR1
113.243	-2.94996	1.76848	-1.66807	0.0953012	0.999889	CLCA4
2.15525	-2.94638	3.40072	-0.866398	0.386272	0.999889	C2orf71
32.6306	-2.94569	1.52456	-1.93216	0.0533396	0.924126	P2RY6
114.059	-2.94146	1.28774	-2.28421	NA	NA	MYO3B
0.695686	-2.93816	3.43716	-0.854823	0.392649	NA	LCN6
152.574	-2.93551	1.45241	-2.02113	0.0432662	0.865143	CAPN14
328.301	-2.93526	1.23083	-2.38478	NA	NA	TSSK4
170.356	-2.93271	1.43212	-2.04781	NA	NA	LDLRAD2
538.737	-2.93167	1.23947	-2.36526	0.0180174	0.586271	ABHD8
122.511	-2.9315	1.39005	-2.10892	NA	NA	GRPR
2.09885	-2.92865	2.16954	-1.34989	0.17705	0.999889	TGM6
10.486	-2.92754	1.87712	-1.55959	NA	NA	LCTL
0.690564	-2.92598	3.43761	-0.851166	0.394677	NA	AC096582.3
0.689678	-2.92423	3.43768	-0.85064	0.394969	NA	DMRTB1
1485.27	-2.92171	0.993101	-2.94201	0.00326091	0.258753	AASS
37.8732	-2.91461	1.46766	-1.98589	0.0470458	0.885881	TEX49
0.693152	-2.91186	3.43814	-0.846929	0.397035	NA	CNBD1
3.24321	-2.91138	2.64845	-1.09928	0.271646	0.999889	CELA2A
3.124	-2.90781	2.16803	-1.34122	0.179849	0.999889	FNDC9
252.678	-2.90424	1.98842	-1.46058	NA	NA	ALOX12
6.33265	-2.90256	1.57391	-1.84417	0.0651582	0.974106	TBC1D3
1165.04	-2.90224	1.14438	-2.53607	0.0112103	0.482133	STAG3
2.07659	-2.90103	2.16603	-1.33933	0.180462	0.999889	FAM81B
583.309	-2.90015	2.57702	-1.12539	0.260424	0.999889	ZNF66
6.1235	-2.8997	2.75026	-1.05434	NA	NA	RNASE8
9.14866	-2.89879	2.55427	-1.13488	NA	NA	SIGLEC11
162.511	-2.89808	1.20859	-2.39791	0.0164889	0.575854	CCDC102B
448.323	-2.89693	1.6466	-1.75934	0.0785195	0.999786	PKLR
46.3969	-2.89639	1.82486	-1.58719	NA	NA	RYR3
86.2601	-2.89582	2.34326	-1.23581	NA	NA	FZD9
206.839	-2.8955	1.06782	-2.71161	0.00669564	0.38419	SYT5
207.444	-2.89285	1.17059	-2.47128	NA	NA	GHRL
1556.09	-2.89264	2.39397	-1.2083	NA	NA	SALL4
210.739	-2.89201	1.37992	-2.09578	NA	NA	CCM2L
38.1424	-2.88615	1.74109	-1.65766	0.0973853	0.999889	ADAMTS2
105.298	-2.8831	2.10223	-1.37145	NA	NA	ANKRD20A2
1.24147	-2.88262	3.4174	-0.843512	0.398942	0.999889	FAM133A
159.612	-2.88206	1.80289	-1.59857	NA	NA	FAM155A
391.659	-2.88024	2.63189	-1.09436	NA	NA	PXDC1
107.16	-2.87858	1.13356	-2.53942	0.0111037	0.481465	FAM182B
0.66549	-2.87839	3.43941	-0.836884	0.402658	NA	OPN4
0.66549	-2.87839	3.43941	-0.836884	0.402658	NA	SYT3
2249.99	-2.8773	0.845682	-3.40235	0.000668095	0.089382	ADSSL1
2.04895	-2.87585	1.92475	-1.49414	0.135139	0.999889	TMEM179
203.486	-2.87341	1.4919	-1.926	NA	NA	SCN3B
2.04826	-2.86969	3.40216	-0.84349	0.398954	0.999889	IL31
337.396	-2.86823	1.9269	-1.48852	NA	NA	C3orf85
50.849	-2.86769	1.20957	-2.37084	0.0177477	0.584348	SLAMF7
3493.24	-2.86757	1.37932	-2.07898	0.037619	0.832226	MYRIP
48.2484	-2.86603	1.41644	-2.02341	NA	NA	CFAP74
62.5461	-2.86164	1.15739	-2.47249	0.0134175	0.523184	NR1H4
136.514	-2.86127	1.93135	-1.48149	NA	NA	FAM183A
3461.99	-2.85641	1.75309	-1.62936	0.103237	0.999889	BRSK2
3.02841	-2.8527	1.39154	-2.05003	0.0403618	0.847162	AMIGO3
1092.97	-2.84936	2.64263	-1.07823	NA	NA	KLHL14
17.8123	-2.84803	2.32873	-1.223	0.221331	0.999889	ART1
28.1309	-2.84655	1.0635	-2.6766	0.00743736	0.402836	ANKRD20A8P
6.27564	-2.84341	3.28462	-0.865672	NA	NA	KRTAP3-1
51.3592	-2.8421	2.16739	-1.3113	NA	NA	LRP1B
2.01297	-2.83926	2.24936	-1.26225	0.206858	0.999889	KCNJ6
5.08088	-2.83884	1.25523	-2.2616	0.0237218	0.677856	OTOP1
58.1914	-2.8381	1.1646	-2.43698	0.0148104	0.55225	SLC8A2
236.638	-2.8337	1.77837	-1.59343	NA	NA	HEY2
1732.21	-2.83307	2.01274	-1.40757	NA	NA	ANK2
288.928	-2.82892	3.2272	-0.876587	NA	NA	FLT1
1.17873	-2.82693	3.41873	-0.826896	0.408296	0.999889	CRMP1
1.18777	-2.82693	3.41873	-0.826896	0.408296	0.999889	TSKS
1.18748	-2.82655	3.41874	-0.826781	0.408361	0.999889	TCHHL1
1.17954	-2.82655	3.41874	-0.826781	0.408361	0.999889	ANKRD34C
23.2193	-2.82563	1.82141	-1.55134	NA	NA	SLCO1C1
25.224	-2.82395	1.49149	-1.89338	0.0583073	0.949751	ITIH2
4.03742	-2.82307	2.55474	-1.10503	0.269146	0.999889	ID4
840.686	-2.82175	1.98982	-1.41809	0.156164	0.999889	RAB38
10016.8	-2.82059	3.11976	-0.904104	NA	NA	STC2
0.636476	-2.81887	3.44175	-0.819022	0.412774	NA	DNAJC5B
0.635885	-2.81762	3.4418	-0.818648	0.412987	NA	CHST10
72.2185	-2.81705	1.80895	-1.55728	NA	NA	SUCNR1
0.63559	-2.81699	3.44182	-0.81846	0.413095	NA	ZNF677
0.635295	-2.81637	3.44185	-0.818274	0.413201	NA	C8B
0.635295	-2.81637	3.44185	-0.818274	0.413201	NA	MYOC
0.635295	-2.81637	3.44185	-0.818274	0.413201	NA	CDH10
0.635295	-2.81637	3.44185	-0.818274	0.413201	NA	NT5C1A
0.635295	-2.81637	3.44185	-0.818274	0.413201	NA	OR1E2
0.635295	-2.81637	3.44185	-0.818274	0.413201	NA	LHCGR
0.635295	-2.81637	3.44185	-0.818274	0.413201	NA	HTR5A
0.635295	-2.81637	3.44185	-0.818274	0.413201	NA	C1orf87
0.635295	-2.81637	3.44185	-0.818274	0.413201	NA	FNDC1
0.635295	-2.81637	3.44185	-0.818274	0.413201	NA	FIBIN
0.635295	-2.81637	3.44185	-0.818274	0.413201	NA	IKZF1
0.635295	-2.81637	3.44185	-0.818274	0.413201	NA	FAM205C
0.635295	-2.81637	3.44185	-0.818274	0.413201	NA	OR51I2
0.635295	-2.81637	3.44185	-0.818274	0.413201	NA	OR7A5
0.635295	-2.81637	3.44185	-0.818274	0.413201	NA	PSG3
0.635295	-2.81637	3.44185	-0.818274	0.413201	NA	ARMH2
237.03	-2.81565	1.27725	-2.20445	0.0274925	0.73532	DENND2C
1.19167	-2.8105	2.50318	-1.12277	0.261534	0.999889	KCNH1
152.571	-2.80592	1.1293	-2.48465	NA	NA	PRR34
3.06321	-2.80396	3.3426	-0.838856	0.40155	0.999889	PLA2G5
16140.7	-2.80246	1.53699	-1.82335	0.0682508	0.980094	CADPS
17.8268	-2.80177	1.40162	-1.99896	0.0456126	0.877764	KIF1A
0.638474	-2.80096	3.44247	-0.813648	0.415847	NA	TRIM61
237.411	-2.7992	1.03155	-2.71359	0.00665594	0.38419	LRRC46
36.927	-2.79807	1.58176	-1.76896	0.076901	0.999786	OVCH1
1.96541	-2.79193	2.25899	-1.23592	0.216487	0.999889	TSSK2
18.9182	-2.79055	1.82998	-1.52491	0.127282	0.999889	CFAP77
45.2368	-2.7896	1.552	-1.79742	NA	NA	ITGAL
120.26	-2.78614	1.52641	-1.82529	NA	NA	TMEM150C
0.641062	-2.78359	3.44318	-0.808438	0.418838	NA	EPHA3
0.641062	-2.78359	3.44318	-0.808438	0.418838	NA	ADAM7
0.641062	-2.78359	3.44318	-0.808438	0.418838	NA	VIP
0.641062	-2.78359	3.44318	-0.808438	0.418838	NA	MC5R
0.641062	-2.78359	3.44318	-0.808438	0.418838	NA	ALX1
0.641062	-2.78359	3.44318	-0.808438	0.418838	NA	MAGEH1
0.641062	-2.78359	3.44318	-0.808438	0.418838	NA	GAGE13
115.132	-2.78289	1.45979	-1.90636	0.0566035	0.939636	SLC26A5
517.955	-2.78134	1.2364	-2.24955	0.0244777	0.687541	NR0B2
111.849	-2.77927	1.36622	-2.03428	0.0419235	0.858485	HTR6
5.94836	-2.77732	3.25921	-0.852148	NA	NA	RDH8
47.4869	-2.77629	1.16796	-2.37704	NA	NA	PRG4
102.18	-2.77569	1.2474	-2.22518	NA	NA	LRRC43
12.5003	-2.77476	2.68252	-1.03439	NA	NA	CR1L
6302.47	-2.76818	1.51762	-1.82403	NA	NA	TNFRSF11B
24.776	-2.76619	1.4797	-1.86943	NA	NA	FANCD2OS
172.086	-2.7649	1.58604	-1.74327	NA	NA	GPR132
7.43081	-2.75725	3.2734	-0.842322	NA	NA	AIF1
106.07	-2.75581	1.4244	-1.93471	0.0530258	0.9207	SYNPO2L
1.88214	-2.75216	2.67586	-1.02851	0.303708	0.999889	TPSB2
1.12694	-2.75042	3.42064	-0.804066	0.421359	0.999889	GLRA3
3.72778	-2.74894	2.38743	-1.15142	0.249558	0.999889	CSMD1
5.81604	-2.74557	2.14232	-1.28159	0.199988	0.999889	CRB1
1.96614	-2.74463	3.4018	-0.806819	0.419771	0.999889	ZNF492
10.5914	-2.74462	1.98029	-1.38597	NA	NA	FRMD7
9.56946	-2.74139	1.51313	-1.81173	0.0700274	0.984489	KMO
5851.97	-2.73775	1.05694	-2.59026	0.00959035	0.453632	SERPINA1
362.576	-2.7303	1.60706	-1.69895	NA	NA	HAPLN2
135.09	-2.72994	1.29478	-2.10843	NA	NA	ZACN
24.4106	-2.72159	1.12146	-2.42683	0.0152315	0.558255	PVRIG
71.2953	-2.72123	1.12578	-2.4172	0.0156406	0.566704	CFAP61
8.44115	-2.7209	1.55326	-1.75174	0.0798189	0.999889	SPATA31E1
0.599779	-2.71873	3.44589	-0.788977	0.430125	NA	HFM1
20825.8	-2.71806	1.58899	-1.71056	0.0871622	0.999889	KLK6
6.67807	-2.71265	1.85633	-1.4613	NA	NA	SFTPC
814.499	-2.7118	1.49659	-1.81198	0.0699888	0.984489	VSIG1
4220.33	-2.70846	2.26088	-1.19797	0.230929	0.999889	SOX2
136.483	-2.70579	1.84956	-1.46294	NA	NA	ROS1
1.82945	-2.70418	2.629	-1.0286	0.303669	0.999889	C10orf90
1.10992	-2.69772	2.6149	-1.03167	0.302227	0.999889	SPANXB1
1.08765	-2.69696	3.42204	-0.788114	0.43063	0.999889	GPR32
8.13442	-2.69321	2.21816	-1.21416	NA	NA	HDC
1.84115	-2.69242	2.62851	-1.02431	0.305687	0.999889	AMY2A
32.5639	-2.69024	1.28541	-2.0929	0.0363578	0.823571	STUM
6.23787	-2.68838	3.28045	-0.819516	NA	NA	ARRDC5
532992	-2.68596	1.1727	-2.29041	0.0219976	0.652527	FCGBP
62.1669	-2.68564	1.80546	-1.48751	NA	NA	FBXW12
1.83545	-2.68432	3.40464	-0.788431	0.430445	0.999889	GOT1L1
0.583795	-2.68235	3.44747	-0.778063	0.436532	NA	CPA1
153.075	-2.68234	1.69379	-1.58363	NA	NA	RNASE7
105.036	-2.68112	3.22918	-0.830278	NA	NA	EN1
4829.5	-2.67919	1.57664	-1.69931	NA	NA	NEURL1
1564.79	-2.67857	1.03009	-2.60032	NA	NA	BEST1
1077.39	-2.67702	1.06945	-2.50319	0.012308	0.498286	ZNF512B
1.07425	-2.67633	3.42259	-0.781961	0.434237	0.999889	MLNR
4.48975	-2.67629	1.7278	-1.54896	0.121391	0.999889	NRIP3
1.07396	-2.67591	3.4226	-0.781834	0.434312	0.999889	ADRA1A
1.07285	-2.67591	3.4226	-0.781834	0.434312	0.999889	GC
1.07255	-2.67548	3.42262	-0.781707	0.434387	0.999889	C21orf62
96.388	-2.6754	1.71567	-1.55939	NA	NA	VGLL1
1130.62	-2.67319	1.85381	-1.442	NA	NA	KRT6A
393.837	-2.67087	1.75978	-1.51772	0.129084	0.999889	TNFRSF18
6650.33	-2.67074	1.24263	-2.14926	NA	NA	TRPM5
132.56	-2.67025	1.45461	-1.83572	NA	NA	ENTPD1
411.819	-2.66952	1.74386	-1.53081	NA	NA	F7
0.574705	-2.66441	3.44827	-0.772682	0.439711	NA	GIMAP4
0.586974	-2.663	3.44833	-0.77226	0.439961	NA	OR8G5
5.40455	-2.66157	1.72587	-1.54216	0.123036	0.999889	ARMC4
4882.38	-2.65898	1.23912	-2.14586	0.0318841	0.782897	CIB2
196.711	-2.65791	1.11708	-2.37933	0.0173443	0.580776	EXOC3L1
1.84584	-2.65649	3.40319	-0.780587	0.435045	0.999889	KL
101.106	-2.65517	1.03467	-2.56621	0.0102817	0.464443	MPZ
1.85321	-2.65467	2.03798	-1.3026	0.192711	0.999889	KCNB2
24.0532	-2.65108	1.57654	-1.68158	0.0926502	0.999889	USHBP1
6.2812	-2.65091	1.91075	-1.38737	NA	NA	FOXB1
5.29586	-2.6507	2.3232	-1.14097	NA	NA	POU1F1
2.6505	-2.64925	2.56263	-1.0338	0.301229	0.999889	PIWIL3
1.78779	-2.64907	3.40656	-0.777637	0.436783	0.999889	BCHE
1.77817	-2.64656	3.40606	-0.777013	0.437151	0.999889	GOLGA6C
1912.17	-2.64479	0.941955	-2.80777	0.00498854	0.32446	SHC2
4910.69	-2.64455	1.6254	-1.62701	0.103735	0.999889	OAS2
539.717	-2.64401	1.4869	-1.7782	NA	NA	C1QTNF8
2218.27	-2.64376	1.92689	-1.37203	NA	NA	NXPE2
5766.87	-2.64251	2.39143	-1.10499	NA	NA	CAPN6
5.31608	-2.64138	2.26279	-1.16731	NA	NA	FABP4
10.6254	-2.64042	1.47138	-1.79451	0.0727314	0.991341	MYOZ3
4.36623	-2.64027	2.09757	-1.25873	0.208128	0.999889	CRTAC1
4122.37	-2.63787	1.0859	-2.4292	0.015132	0.55722	CHN2
1.78611	-2.63773	2.7615	-0.95518	0.339487	0.999889	HTR3B
2.58797	-2.6334	3.35212	-0.785594	0.432105	0.999889	MS4A14
4961.18	-2.63147	1.11699	-2.35586	NA	NA	MFNG
0.560493	-2.63113	3.44976	-0.762699	0.445643	NA	SFRP1
2.58879	-2.62944	2.40488	-1.09338	0.274227	0.999889	ZNF582
69.461	-2.62905	1.1853	-2.21805	NA	NA	GPR61
0.559608	-2.62901	3.44986	-0.762064	0.446022	NA	CD209
18.4168	-2.6274	1.5147	-1.7346	NA	NA	TMEM71
9.72324	-2.6238	2.73909	-0.95791	NA	NA	PALM2-AKAP2
68.7972	-2.6223	1.35708	-1.93231	0.0533211	0.924126	ACKR4
300.04	-2.6211	1.65724	-1.5816	0.113741	0.999889	MUCL3
1421.25	-2.61751	1.13617	-2.30381	0.0212331	0.645581	CPQ
92.141	-2.61646	1.28296	-2.03938	0.0414117	0.854579	CCDC170
217.929	-2.61277	1.33425	-1.95823	0.0502032	0.895476	BCL2L10
514.751	-2.61197	1.69857	-1.53775	0.12411	0.999889	HMCN1
441.495	-2.61108	1.63307	-1.59888	NA	NA	FUZ
27.8746	-2.61085	2.62869	-0.993216	0.320605	0.999889	FAM9C
126.371	-2.61008	1.26528	-2.06285	0.039127	0.841148	FRMPD1
31.0714	-2.60748	1.51689	-1.71897	NA	NA	BX276092.9
1.72305	-2.60619	3.34178	-0.779882	0.43546	0.999889	RESP18
2.65941	-2.60543	2.02864	-1.28433	0.199028	0.999889	BBOX1
1.72158	-2.60461	3.40732	-0.764415	0.44462	0.999889	TREM2
2.71537	-2.604	3.34473	-0.778538	0.436252	0.999889	MUC7
11.5507	-2.60295	1.44701	-1.79884	0.0720435	0.98926	GSTM5
26.8937	-2.59928	1.0793	-2.4083	0.0160269	0.569008	MYO16
3475.05	-2.59855	1.81701	-1.43012	NA	NA	SLC38A11
179.06	-2.59647	1.26248	-2.05665	NA	NA	RASL10B
1.7315	-2.59622	2.62982	-0.987224	0.323533	0.999889	NEU2
0.545691	-2.59574	3.45139	-0.752086	0.451999	NA	SEZ6L
8.71441	-2.59515	1.73197	-1.49837	0.134036	0.999889	BRINP2
3.39497	-2.59504	2.73019	-0.950497	0.34186	0.999889	OR2C1
0.54451	-2.59286	3.45153	-0.751221	0.45252	NA	STK32B
0.54451	-2.59286	3.45153	-0.751221	0.45252	NA	OR51D1
0.54451	-2.59286	3.45153	-0.751221	0.45252	NA	ZNF728
189.739	-2.59285	0.95615	-2.71176	0.00669278	0.38419	ASIC4
82.0486	-2.59278	1.2332	-2.10249	0.0355105	0.817591	LRRC9
143.108	-2.59031	1.34045	-1.93241	NA	NA	MZB1
6.07807	-2.58959	2.01894	-1.28265	0.199616	0.999889	HAS1
578.999	-2.58956	1.66695	-1.55347	0.120311	0.999889	HES5
179.824	-2.5878	1.24463	-2.07918	0.0376012	0.832226	NAT16
1.72956	-2.58521	3.40632	-0.758946	0.447885	0.999889	NLRP5
148.104	-2.57928	1.4436	-1.7867	NA	NA	GPR176
5.03648	-2.57874	2.58949	-0.995851	0.319323	0.999889	HTR3E
229.315	-2.57801	1.30113	-1.98136	0.047551	0.88745	LRRN4
1.0337	-2.57603	3.4254	-0.752038	0.452028	0.999889	PCDH9
60.5891	-2.5754	1.33649	-1.92699	NA	NA	TTLL9
18.3658	-2.57386	2.50892	-1.02589	NA	NA	MYMX
28.9641	-2.57218	2.38368	-1.07908	NA	NA	CACNA2D3
16.9749	-2.57166	1.42864	-1.80008	NA	NA	LAMB4
127.397	-2.56947	1.2317	-2.08611	NA	NA	CACNA1B
4228.6	-2.56869	1.85279	-1.38639	0.165629	0.999889	HTRA1
3.41105	-2.56661	1.76569	-1.4536	0.146057	0.999889	PCP4L1
54.6819	-2.56631	1.51887	-1.68961	NA	NA	GPR17
8.70606	-2.56413	2.10478	-1.21824	0.223133	0.999889	FASLG
24.3918	-2.56293	1.81627	-1.4111	0.158216	0.999889	PCDH7
2144.59	-2.56173	0.884793	-2.89529	0.00378813	0.277039	GRIN2C
2488.27	-2.56147	1.04127	-2.45996	NA	NA	FZD8
201.291	-2.56145	2.45071	-1.04519	NA	NA	GPM6B
82.854	-2.5614	1.36648	-1.87445	NA	NA	APOA1
12.3884	-2.56071	2.74572	-0.932619	NA	NA	NR3C1
0.530889	-2.55961	3.45309	-0.74125	0.458542	NA	OR1M1
0.530298	-2.55813	3.45316	-0.740808	0.45881	NA	SIRPG
0.530298	-2.55813	3.45316	-0.740808	0.45881	NA	FAM19A5
1.7375	-2.55721	3.40488	-0.75104	0.452628	0.999889	SPINK8
0.529708	-2.55666	3.45324	-0.740366	0.459078	NA	DYDC1
0.529708	-2.55666	3.45324	-0.740366	0.459078	NA	KRTAP21-3
0.529412	-2.55592	3.45327	-0.740145	0.459212	NA	ACOD1
0.529412	-2.55592	3.45327	-0.740145	0.459212	NA	ZNRF4
0.529412	-2.55592	3.45327	-0.740145	0.459212	NA	RHAG
0.529412	-2.55592	3.45327	-0.740145	0.459212	NA	H1FOO
0.529412	-2.55592	3.45327	-0.740145	0.459212	NA	SIX6
0.529412	-2.55592	3.45327	-0.740145	0.459212	NA	KRTAP1-5
0.529412	-2.55592	3.45327	-0.740145	0.459212	NA	PGA4
0.529412	-2.55592	3.45327	-0.740145	0.459212	NA	OR4D2
43.595	-2.5547	1.16479	-2.19328	0.0282875	0.738712	SCN5A
0.996866	-2.55432	3.42603	-0.745564	0.455931	0.999889	TLL1
2228.62	-2.55398	1.62314	-1.57349	NA	NA	ATP8B2
254.711	-2.54992	1.40207	-1.81868	NA	NA	CALY
69.2804	-2.54728	1.16625	-2.18416	0.0289502	0.743373	P2RX5-TAX1BP3
106.874	-2.54121	1.29728	-1.95888	0.0501269	0.895476	ANKRD20A3
0.991695	-2.54068	2.53715	-1.00139	0.316638	0.999889	FAM196B
896.025	-2.53986	2.39907	-1.05868	NA	NA	CSRNP3
22.9194	-2.53899	1.51392	-1.67709	0.0935243	0.999889	LTF
3467.79	-2.53851	1.41608	-1.79263	NA	NA	RASIP1
2.60949	-2.53708	3.34551	-0.758354	0.448239	0.999889	OR2A5
20.7967	-2.5369	1.33023	-1.90712	NA	NA	CRYGN
140.345	-2.53689	1.03381	-2.45393	0.0141305	0.539066	S100A1
469.96	-2.5359	1.43027	-1.77302	0.0762259	0.999786	COLEC11
4.92327	-2.5354	1.55162	-1.63404	0.102251	0.999889	NID1
1.67984	-2.53536	2.64721	-0.957746	0.338191	0.999889	IGFBPL1
0.532591	-2.53244	3.4544	-0.733105	0.463495	NA	PAGE5
0.532296	-2.53168	3.45444	-0.732877	0.463634	NA	PLPPR4
0.532296	-2.53168	3.45444	-0.732877	0.463634	NA	ZNF716
0.532296	-2.53168	3.45444	-0.732877	0.463634	NA	DDX53
0.532296	-2.53168	3.45444	-0.732877	0.463634	NA	AC018554.3
11.5374	-2.52768	1.51779	-1.66537	NA	NA	GUCA2B
830.693	-2.5271	0.977282	-2.58584	NA	NA	SLC16A11
4.97215	-2.52545	2.73236	-0.924274	NA	NA	CCL23
14.3646	-2.51745	1.69033	-1.48933	0.136401	0.999889	LYPD2
2027.86	-2.51198	1.15414	-2.17649	0.0295185	0.751399	SOX6
47.6048	-2.51086	1.37418	-1.82716	NA	NA	EFCAB10
0.969032	-2.51051	3.42733	-0.732496	0.463866	0.999889	STMND1
3.24476	-2.50976	2.5413	-0.987587	0.323355	0.999889	ADAMTS18
0.968959	-2.50861	3.42739	-0.73193	0.464211	0.999889	LILRA4
5.60228	-2.50798	3.28141	-0.764301	NA	NA	GZMB
0.976302	-2.50766	3.42742	-0.731648	0.464383	0.999889	FLRT2
0.97414	-2.50766	3.42742	-0.731648	0.464383	0.999889	ADRB3
4252.82	-2.50751	1.03573	-2.42102	0.0154772	0.56465	SGK1
11.6343	-2.50723	1.30541	-1.92065	NA	NA	CBY3
0.966671	-2.50671	3.42745	-0.731363	0.464558	0.999889	CMA1
0.966671	-2.50671	3.42745	-0.731363	0.464558	0.999889	DBH
0.967778	-2.50671	3.42745	-0.731363	0.464558	0.999889	NPAP1
0.966671	-2.50671	3.42745	-0.731363	0.464558	0.999889	ZNF98
0.97355	-2.50671	3.42745	-0.731363	0.464558	0.999889	S1PR3
4.85863	-2.50389	2.27565	-1.1003	NA	NA	MS4A2
989.971	-2.49963	1.05613	-2.36679	NA	NA	LRP2BP
2838.77	-2.49941	1.40451	-1.77956	0.0751477	0.999412	FLRT3
0.97044	-2.49832	2.52004	-0.991384	0.321498	0.999889	CLLU1OS
188.95	-2.49454	1.21893	-2.0465	0.0407074	0.849078	RLBP1
12.259	-2.49325	1.63007	-1.52954	0.126132	0.999889	PLCL1
49.4451	-2.49085	0.87965	-2.83163	0.00463109	0.311422	C20orf202
0.972438	-2.49041	3.42794	-0.726503	0.467531	0.999889	FBXL7
105.306	-2.4875	3.0648	-0.811635	NA	NA	TTC29
1.62762	-2.48336	2.68514	-0.924856	0.355041	0.999889	FCER2
1241.38	-2.48011	1.04443	-2.37459	0.0175683	0.583428	L1CAM
137.159	-2.47912	1.29167	-1.91931	NA	NA	NTN3
23.9459	-2.4763	1.38956	-1.78208	0.0747355	0.999412	TEK
14.063	-2.47466	2.06196	-1.20015	NA	NA	PHF24
14.1715	-2.47421	2.16655	-1.14201	0.253452	0.999889	C4orf54
3.25448	-2.4686	2.28882	-1.07855	0.280789	0.999889	CUX2
2.37836	-2.46439	2.6038	-0.946461	0.343913	0.999889	FOLR3
4.13089	-2.46182	3.29932	-0.746159	NA	NA	TMEM114
184.483	-2.46104	0.825611	-2.98087	0.00287426	0.242437	HSD17B3
9923.06	-2.46002	2.01746	-1.21936	0.222706	0.999889	IGFBP3
8148.76	-2.45908	1.4516	-1.69405	NA	NA	ATG9B
235.456	-2.45844	1.64349	-1.49586	NA	NA	KIRREL3
1774.23	-2.45587	1.0126	-2.4253	0.0152955	0.559309	WNT4
3.14724	-2.45586	3.2934	-0.745691	0.455854	0.999889	CD163
120.263	-2.4555	2.18111	-1.12581	0.260248	0.999889	EGR4
20.7216	-2.45534	1.02593	-2.39329	0.0166982	0.576809	CATSPER1
22.1157	-2.45407	2.03624	-1.20519	NA	NA	SLC34A2
4194	-2.44945	1.21349	-2.01853	0.0435365	0.865143	TMEM74B
3.13268	-2.44925	2.73215	-0.896452	0.370011	0.999889	BOLL
77.8625	-2.44911	2.14681	-1.14082	NA	NA	HABP2
225.784	-2.44871	2.24112	-1.09263	0.274557	0.999889	ST3GAL6
1.63505	-2.44848	3.3834	-0.723673	0.469267	0.999889	TRIM43B
144.198	-2.44651	1.49567	-1.63572	0.101898	0.999889	ZNF404
1529.27	-2.4434	1.58877	-1.53792	NA	NA	2005-09-01
0.932262	-2.44331	2.01654	-1.21164	0.225651	0.999889	EGFLAM
0.955424	-2.44272	2.63629	-0.926574	0.354148	0.999889	OR10H5
159.22	-2.44146	1.13097	-2.15873	0.0308712	0.772711	SFTA2
881.105	-2.44084	1.20971	-2.01771	0.0436212	0.865143	TRPC1
2.39916	-2.43971	2.76494	-0.882373	0.377575	0.999889	VWDE
22318.4	-2.43893	1.2492	-1.95239	0.0508918	0.905441	NAV2
1489.92	-2.43747	1.6373	-1.48871	0.136563	0.999889	ALG10B
29.9711	-2.43241	1.08846	-2.23473	0.0254354	0.708174	CCBE1
0.493011	-2.43202	3.45945	-0.703008	0.482051	NA	EDDM3A
6.44667	-2.43111	2.04278	-1.1901	0.234009	0.999889	DCN
15.4221	-2.42834	2.64209	-0.919098	0.358044	0.999889	SERPINA10
1153.41	-2.4278	2.67959	-0.906032	0.364919	0.999889	ZNF529
13.044	-2.42739	2.32358	-1.04468	NA	NA	DCAF8L2
34.0159	-2.42317	1.56638	-1.54699	NA	NA	AZU1
23.1088	-2.42038	1.14971	-2.1052	0.0352736	0.817214	HCN4
6.41754	-2.41392	1.75476	-1.37564	0.168933	0.999889	FAM198A
0.483921	-2.41146	3.46053	-0.696848	0.485898	NA	H2BFM
0.483921	-2.41146	3.46053	-0.696848	0.485898	NA	KRTAP16-1
0.483921	-2.41146	3.46053	-0.696848	0.485898	NA	TBC1D3H
110.245	-2.40978	1.17546	-2.05008	NA	NA	LENEP
0.915171	-2.40959	3.43049	-0.702403	0.482428	0.999889	SLITRK2
56.0328	-2.40826	1.43113	-1.68276	0.0924206	0.999889	POTEF
24.2169	-2.40471	1.06493	-2.25808	0.0239404	0.682108	PLXNA4
77.9226	-2.40175	1.77042	-1.3566	0.174908	0.999889	TMPRSS6
0.924934	-2.40001	3.4308	-0.699548	0.48421	0.999889	FGF5
2.26804	-2.39647	3.35414	-0.714481	0.47493	0.999889	H1FNT
0.478799	-2.39305	3.46151	-0.691333	0.489356	NA	ZIM3
0.478208	-2.3914	3.4616	-0.690836	0.489669	NA	SRRM4
0.477913	-2.39057	3.46164	-0.690587	0.489825	NA	CXCL12
3.05276	-2.38823	1.7374	-1.3746	0.169257	0.999889	TMEFF1
4.50152	-2.38532	1.75321	-1.36054	0.173658	0.999889	CHRNA9
10.1761	-2.38325	2.19778	-1.08439	0.278192	0.999889	OVCH2
13614.6	-2.38297	1.5099	-1.57823	NA	NA	MUC6
2.27499	-2.38012	2.57821	-0.923166	0.355921	0.999889	KBTBD13
0.891279	-2.37698	2.5954	-0.915843	0.359749	0.999889	BPI
61.1328	-2.37347	1.26844	-1.87117	NA	NA	PDLIM4
8.97377	-2.37183	2.28159	-1.03955	NA	NA	GRIA4
0.892091	-2.36939	3.43181	-0.690419	0.489931	0.999889	ACTN2
1.51885	-2.36934	3.41079	-0.694661	0.487268	0.999889	NLRP2B
1.52245	-2.36869	3.41152	-0.694322	0.48748	0.999889	ARHGAP15
6.86887	-2.36822	2.01328	-1.1763	0.239476	0.999889	SLC6A17
3.76358	-2.36556	1.35553	-1.74511	0.080965	0.999889	SSMEM1
4.4914	-2.36453	2.31455	-1.02159	NA	NA	TMPRSS11D
17.9345	-2.36421	1.6997	-1.39096	NA	NA	PDZD4
1.52284	-2.36273	2.68987	-0.878379	0.379738	0.999889	DNTT
67.285	-2.36228	1.69511	-1.39358	NA	NA	OR7D2
32.8502	-2.36043	1.71915	-1.37302	NA	NA	RNLS
0.480797	-2.35888	3.46335	-0.681098	0.49581	NA	F9
0.480797	-2.35888	3.46335	-0.681098	0.49581	NA	STATH
0.480797	-2.35888	3.46335	-0.681098	0.49581	NA	BEX2
0.480797	-2.35888	3.46335	-0.681098	0.49581	NA	CRH
0.480797	-2.35888	3.46335	-0.681098	0.49581	NA	CHST1
0.480797	-2.35888	3.46335	-0.681098	0.49581	NA	RBM11
1.53039	-2.35868	3.411	-0.691491	0.489257	0.999889	OR14I1
3.0908	-2.3549	1.46736	-1.60485	0.108527	0.999889	FAM90A26
0.883946	-2.35335	2.59034	-0.90851	0.363609	0.999889	OR56A4
0.883355	-2.35234	2.59026	-0.908147	0.3638	0.999889	PRSS38
6484.89	-2.35061	2.11143	-1.11328	NA	NA	PEG10
181.815	-2.34983	0.91042	-2.58104	0.0098502	0.454426	RENBP
2.2845	-2.34742	2.65323	-0.884738	0.376298	0.999889	PTCRA
57.6736	-2.34589	1.82985	-1.28201	NA	NA	MYO1H
29.4048	-2.3431	2.48732	-0.942015	NA	NA	STX11
0.876993	-2.34268	3.43271	-0.682459	0.494949	0.999889	RUNX1T1
0.875886	-2.34268	3.43271	-0.682459	0.494949	0.999889	PLN
4.5712	-2.3398	2.17104	-1.07773	0.281153	0.999889	FXYD1
1.52357	-2.33588	3.40907	-0.685194	0.493221	0.999889	FOXE1
66.33	-2.33547	1.27162	-1.83661	NA	NA	TEX52
89.9136	-2.33439	0.992222	-2.35269	0.0186382	0.59876	IGSF22
1919.71	-2.33329	0.930464	-2.50766	0.0121534	0.494899	FERMT3
626.454	-2.33175	1.23195	-1.89273	NA	NA	CIART
3132.01	-2.33172	2.15502	-1.08199	NA	NA	KIAA1324L
26.5002	-2.33073	1.38732	-1.68003	0.0929521	0.999889	GPR62
39.2989	-2.33025	1.85411	-1.2568	0.208825	0.999889	HRK
159.445	-2.32867	0.95652	-2.43452	0.0149116	0.55225	NUTM2A
15005.7	-2.32732	2.12824	-1.09355	NA	NA	MYBPC1
52.4987	-2.3262	1.35101	-1.72183	0.0851004	0.999889	FGF22
[truncated: 17,727 more rows]

## Sheet: ST4_CBioportal data
Supplementary Table 3: Co-occurrent Mutations with BRAFV600E in CRC from C- Bioportal
A	B	neither	A not B	B not A	both	Log2 odds ratio	p-value	q-value	tendency				Studies selected for the current analysis: Colorectal Adenocarcinoma (DFCI/Orion, 2024) Colorectal Adenocarcinoma (MSK, Nat Commun 2022) Colorectal Cancer (MSK, JNCI 2021), Rectal Cancer (MSK, Nature Medicine 2022) Appendiceal Cancer (MSK, J Clin Oncol 2022) Colorectal Adenocarcinoma (DFCI, Cell Reports 2026) Colorectal Adenocarcinoma (Genentech, Nature 2012) Colorectal Adenocarcinoma (TCGA, Fire…
MSH6	PTEN	5847	164	337	86	>3	<0.001	<0.001	Co-occurrence
SLC18A1	SH2D4A	1438	18	15	31	>3	<0.001	<0.001	Co-occurrence
BRAF	PTEN	5433	578	319	104	1616	<0.001	<0.001	Co-occurrence
BRAF	MSH6	5575	609	177	73	1917	<0.001	<0.001	Co-occurrence
MSH6	CENPE	1373	52	53	24	>3	<0.001	<0.001	Co-occurrence
MSH6	CIITA	1437	59	59	21	>3	<0.001	<0.001	Co-occurrence
BRAF	CIITA	1269	227	42	38	2339	<0.001	<0.001	Co-occurrence
CENPE	NOX5	1398	62	27	15	>3	<0.001	<0.001	Co-occurrence
LRRC49	CENPE	1401	24	65	12	>3	<0.001	<0.001	Co-occurrence
BRAF	CENPE	1206	219	46	31	1892	<0.001	<0.001	Co-occurrence
PTEN	CIITA	1399	97	60	20	2265	<0.001	<0.001	Co-occurrence
CENPE	SLC27A4	1402	67	23	10	>3	<0.001	<0.001	Co-occurrence
CIITA	NOX5	1396	64	31	11	2952	<0.001	<0.001	Co-occurrence
MSH6	LRRC49	1400	66	26	10	>3	<0.001	<0.001	Co-occurrence
GPSM1	CIITA	1405	22	66	9	>3	<0.001	<0.001	Co-occurrence
CENPE	CIITA	1364	63	61	14	2313	<0.001	<0.001	Co-occurrence
SLC18A1	PTEN	1356	36	97	13	2336	<0.001	<0.001	Co-occurrence
LRRC49	NOX5	1431	29	35	7	>3	<0.001	<0.001	Co-occurrence
CENPE	PTEN	1331	61	94	16	1893	<0.001	<0.001	Co-occurrence
CENPE	BCL2A1	1414	71	11	6	>3	<0.001	<0.001	Co-occurrence
MSH6	SLC27A4	1401	68	25	8	2721	<0.001	<0.001	Co-occurrence
BRAF	NOX5	1227	233	25	17	1840	<0.001	<0.001	Co-occurrence
BRAF	LRRC49	1231	235	21	15	1904	<0.001	0.001	Co-occurrence
SLC18A1	GPSM1	1428	43	25	6	2995	<0.001	0.002	Co-occurrence
SH2D4A	CENPE	1388	37	68	9	2312	<0.001	0.002	Co-occurrence
BRAF	LRRC8C	1227	234	25	16	1747	<0.001	0.002	Co-occurrence
LRRC49	BCL2A1	1453	32	13	4	>3	<0.001	0.002	Co-occurrence
SLC18A1	MSH6	1386	40	67	9	2219	<0.001	0.002	Co-occurrence
PTEN	NOX5	1360	100	32	10	2087	<0.001	0.002	Co-occurrence
SLC18A1	CENPE	1385	40	68	9	2196	<0.001	0.002	Co-occurrence
SLC27A4	CIITA	1401	26	68	7	2472	<0.001	0.003	Co-occurrence
MSH6	BCL2A1	1414	71	12	5	>3	0.001	0.004	Co-occurrence
SH2D4A	PTEN	1356	36	100	10	1913	0.001	0.005	Co-occurrence
SLC27A4	LRRC8C	1433	28	36	5	2829	0.002	0.006	Co-occurrence
SH2D4A	MSH6	1388	38	68	8	2103	0.002	0.006	Co-occurrence
LRRC8C	PTEN	1360	32	101	9	1921	0.002	0.007	Co-occurrence
LRRC49	LRRC8C	1430	31	36	5	2680	0.002	0.008	Co-occurrence
BRAF	GPSM1	1233	238	19	12	1710	0.003	0.008	Co-occurrence
MSH6	LRRC8C	1392	69	34	7	2054	0.004	0.011	Co-occurrence
CENPE	LRRC8C	1391	70	34	7	2033	0.004	0.011	Co-occurrence
MSH6	IFNL3	1409	71	17	5	2545	0.004	0.011	Co-occurrence
CENPE	GPSM1	1400	71	25	6	2243	0.004	0.011	Co-occurrence
MSH6	NOX5	1391	69	35	7	2011	0.004	0.012	Co-occurrence
BCL2A1	PTEN	1380	12	105	5	2453	0.006	0.016	Co-occurrence
LRRC49	CIITA	1397	30	69	6	2018	0.007	0.020	Co-occurrence
SLC18A1	CIITA	1385	42	68	7	1763	0.009	0.024	Co-occurrence
GPSM1	IFNL3	1452	28	19	3	>3	0.009	0.024	Co-occurrence
LRRC49	PTEN	1363	29	103	7	1675	0.013	0.033	Co-occurrence
MSH6	GPSM1	1400	71	26	5	1923	0.018	0.043	Co-occurrence

## Sheet: ST5_Enrichr_ReactomePathway2024
Supplementary Table 4: Reactome pathways 2024 Table from EnrichR
term	overlap	p-value	adjusted p-value	old p-value	old adjusted p-value	odds ratio	combined score	genes
CREB Phosphorylation	2/7	4.7186e-06	0.000587466	0	0	999.25	12254.8	RPS6KA3;RPS6KA1
RSK Activation	2/7	4.7186e-06	0.000587466	0	0	999.25	12254.8	RPS6KA3;RPS6KA1
Gastrin-CREB Signalling Pathway via PKC and MAPK	2/18	3.42784e-05	0.00284511	0	0	312.094	3208.63	RPS6KA3;RPS6KA1
ERK MAPK Targets	2/22	5.16986e-05	0.00287235	0	0	249.625	2463.82	RPS6KA3;RPS6KA1
Estrogen-dependent Nuclear Events Downstream of ESR-membrane Signaling	2/24	6.1737e-05	0.00287235	0	0	226.909	2199.35	EGF;AKT1
CREB1 Phosphorylation Through NMDA Receptor-Mediated Activation of RAS Signaling	2/28	8.44629e-05	0.00287235	0	0	191.962	1800.45	RPS6KA3;RPS6KA1
Downregulation of ERBB2 Signaling	2/29	9.06952e-05	0.00287235	0	0	184.843	1720.52	EGF;AKT1
Signaling by Receptor Tyrosine Kinases	4/536	9.42022e-05	0.00287235	0	0	24.3835	226.036	RPS6KA3;EGF;RPS6KA1;AKT1
MAPK Targets Nuclear Events Mediated by MAP Kinases	2/31	0.00010382	0.00287235	0	0	172.078	1578.44	RPS6KA3;RPS6KA1
Regulation of TP53 Degradation	2/36	0.000140472	0.00336058	0	0	146.735	1301.62	CDK1;AKT1
Regulation of TP53 Expression and Degradation	2/37	0.000148459	0.00336058	0	0	142.536	1256.48	CDK1;AKT1
Recycling Pathway of L1	2/48	0.000250709	0.00520221	0	0	108.391	898.696	RPS6KA3;RPS6KA1
Signaling by ERBB2	2/50	0.000272123	0.0052122	0	0	103.865	852.651	EGF;AKT1
Signaling by Non-Receptor Tyrosine Kinases	2/55	0.000329441	0.00546871	0	0	94.0425	754.043	EGF;AKT1
Signaling by PTK6	2/55	0.000329441	0.00546871	0	0	94.0425	754.043	EGF;AKT1
Cytokine Signaling in Immune System	4/776	0.000391578	0.00566595	0	0	16.5959	130.2	RPS6KA3;RPS6KA1;CDK1;AKT1
Nuclear Events (Kinase and Transcription Factor Activation)	2/61	0.000405329	0.00566595	0	0	84.4534	659.65	RPS6KA3;RPS6KA1
Cellular Responses to Stress	4/787	0.000413183	0.00566595	0	0	16.3533	127.419	RPS6KA3;EGF;RPS6KA1;AKT1
MAP Kinase Activation	2/63	0.000432341	0.00566595	0	0	81.6762	632.688	RPS6KA3;RPS6KA1
Interleukin-17 Signaling	2/72	0.000564473	0.00702769	0	0	71.1429	532.121	RPS6KA3;RPS6KA1
Extra-nuclear Estrogen Signaling	2/75	0.000612348	0.0072607	0	0	68.2089	504.624	EGF;AKT1
Cellular Responses to Stimuli	4/887	0.000651042	0.00736861	0	0	14.4258	105.841	RPS6KA3;EGF;RPS6KA1;AKT1
Post NMDA Receptor Activation Events	2/80	0.000696375	0.00740583	0	0	63.8205	463.951	RPS6KA3;RPS6KA1
Senescence-Associated Secretory Phenotype (SASP)	2/81	0.000713815	0.00740583	0	0	63.0095	456.497	RPS6KA3;RPS6KA1
Activation of NMDA Receptors and Postsynaptic Events	2/93	0.000939488	0.00820922	0	0	54.6676	381.043	RPS6KA3;RPS6KA1
MyD88 Cascade Initiated on Plasma Membrane	2/98	0.00104241	0.00820922	0	0	51.8073	355.72	RPS6KA3;RPS6KA1
Toll Like Receptor 10 (TLR10) Cascade	2/98	0.00104241	0.00820922	0	0	51.8073	355.72	RPS6KA3;RPS6KA1
Toll Like Receptor 5 (TLR5) Cascade	2/98	0.00104241	0.00820922	0	0	51.8073	355.72	RPS6KA3;RPS6KA1
TRAF6 Mediated Induction of NFkB and MAP Kinases Upon TLR7 8 or 9 Activation	2/102	0.0011285	0.00820922	0	0	49.725	337.477	RPS6KA3;RPS6KA1
MyD88 Dependent Cascade Initiated on Endosome	2/103	0.00115053	0.00820922	0	0	49.2302	333.167	RPS6KA3;RPS6KA1
Toll Like Receptor 3 (TLR3) Cascade	2/106	0.0012179	0.00820922	0	0	47.8029	320.788	RPS6KA3;RPS6KA1
Transcriptional Regulation by RUNX2	2/106	0.0012179	0.00820922	0	0	47.8029	320.788	CDK1;AKT1
Signaling by Interleukins	3/452	0.00122241	0.00820922	0	0	18.6519	125.097	RPS6KA3;RPS6KA1;AKT1
Toll Like Receptor 7 8 (TLR7 8) Cascade	2/107	0.00124076	0.00820922	0	0	47.3452	316.836	RPS6KA3;RPS6KA1
MyD88-independent TLR4 Cascade	2/110	0.0013106	0.00820922	0	0	46.0231	305.468	RPS6KA3;RPS6KA1
PI3K AKT Signaling in Cancer	2/110	0.0013106	0.00820922	0	0	46.0231	305.468	EGF;AKT1
TRIF (TICAM1)-mediated TLR4 Signaling	2/110	0.0013106	0.00820922	0	0	46.0231	305.468	RPS6KA3;RPS6KA1
Toll Like Receptor 9 (TLR9) Cascade	2/110	0.0013106	0.00820922	0	0	46.0231	305.468	RPS6KA3;RPS6KA1
PI5P, PP2A and IER3 Regulate PI3K AKT Signaling	2/111	0.00133429	0.00820922	0	0	45.5986	301.833	EGF;AKT1
MyD88 MAL(TIRAP) Cascade Initiated on Plasma Membrane	2/115	0.00143112	0.00820922	0	0	43.9757	288.01	RPS6KA3;RPS6KA1
Signaling by NTRK1 (TRKA)	2/115	0.00143112	0.00820922	0	0	43.9757	288.01	RPS6KA3;RPS6KA1
Toll Like Receptor TLR6 TLR2 Cascade	2/115	0.00143112	0.00820922	0	0	43.9757	288.01	RPS6KA3;RPS6KA1
Negative Regulation of the PI3K AKT Network	2/118	0.00150589	0.00820922	0	0	42.8319	278.338	EGF;AKT1
Toll Like Receptor 2 (TLR2) Cascade	2/118	0.00150589	0.00820922	0	0	42.8319	278.338	RPS6KA3;RPS6KA1
Toll Like Receptor TLR1 TLR2 Cascade	2/118	0.00150589	0.00820922	0	0	42.8319	278.338	RPS6KA3;RPS6KA1
KEAP1-NFE2L2 Pathway	2/119	0.00153122	0.00820922	0	0	42.4637	275.236	EGF;AKT1
L1CAM Interactions	2/120	0.00155676	0.00820922	0	0	42.1017	272.194	RPS6KA3;RPS6KA1
G1 S Transition	2/121	0.0015825	0.00820922	0	0	41.7458	269.208	CDK1;AKT1
Signaling by NTRKs	2/134	0.00193565	0.00983628	0	0	37.6098	234.96	RPS6KA3;RPS6KA1
Mitotic G1 Phase and G1 S Transition	2/139	0.00208059	0.0103613	0	0	36.2281	223.712	CDK1;AKT1
Toll Like Receptor 4 (TLR4) Cascade	2/148	0.00235412	0.0114936	0	0	33.9795	205.63	RPS6KA3;RPS6KA1
G2 M DNA Replication Checkpoint	1/5	0.00249771	0.0119602	0	0	555.167	3326.77	CDK1
Regulation of TP53 Activity	2/160	0.00274395	0.0128914	0	0	31.3797	185.089	CDK1;AKT1
Cellular Senescence	2/167	0.0029845	0.0135663	0	0	30.0379	174.65	RPS6KA3;RPS6KA1
Phosphorylation of Emi1	1/6	0.00299658	0.0135663	0	0	444.111	2580.41	CDK1
GPCR Downstream Signalling	3/633	0.00320594	0.0141305	0	0	13.1701	75.6324	RPS6KA3;RPS6KA1;AKT1
Toll-like Receptor Cascades	2/174	0.00323468	0.0141305	0	0	28.8052	165.164	RPS6KA3;RPS6KA1
Developmental Biology	4/1385	0.0034274	0.0147142	0	0	8.98335	50.9891	RPS6KA3;EGF;RPS6KA1;AKT1
Activation of NIMA Kinases NEK9, NEK6, NEK7	1/7	0.00349522	0.014751	0	0	370.074	2093.27	CDK1
ESR-mediated Signaling	2/192	0.00392179	0.0157844	0	0	26.0526	144.363	EGF;AKT1
Signaling by Overexpressed Wild-Type EGFR in Cancer	1/8	0.00399365	0.0157844	0	0	317.19	1751.86	EGF
Inhibition of Signaling by Overexpressed EGFR	1/8	0.00399365	0.0157844	0	0	317.19	1751.86	EGF
RUNX2 Regulates Genes Involved in Cell Migration	1/8	0.00399365	0.0157844	0	0	317.19	1751.86	AKT1
Cellular Response to Chemical Stress	2/202	0.00433051	0.0162097	0	0	24.7375	134.623	EGF;AKT1
Signaling by GPCR	3/706	0.00436441	0.0162097	0	0	11.758	63.896	RPS6KA3;RPS6KA1;AKT1
Neurotransmitter Receptors and Postsynaptic Signal Transmission	2/204	0.00441454	0.0162097	0	0	24.4901	132.806	RPS6KA3;RPS6KA1
PTK6 Regulates RTKs and Their Effectors AKT1 and DOK1	1/9	0.00449184	0.0162097	0	0	277.528	1500.17	AKT1
E2F-enabled Inhibition of Pre-Replication Complex Formation	1/9	0.00449184	0.0162097	0	0	277.528	1500.17	CDK1
EGFR Interacts With Phospholipase C-gamma	1/9	0.00449184	0.0162097	0	0	277.528	1500.17	EGF
Signaling by NOTCH	2/209	0.00462796	0.0164623	0	0	23.8925	128.438	EGF;AKT1
AKT Phosphorylates Targets in the Nucleus	1/10	0.00498982	0.0167901	0	0	246.679	1307.49	AKT1
Tetrahydrobiopterin (BH4) Synthesis, Recycling, Salvage and Regulation	1/10	0.00498982	0.0167901	0	0	246.679	1307.49	AKT1
MAPK3 (ERK1) Activation	1/10	0.00498982	0.0167901	0	0	246.679	1307.49	CDK1
MASTL Facilitates Mitotic Progression	1/10	0.00498982	0.0167901	0	0	246.679	1307.49	CDK1
G Alpha (Q) Signalling Events	2/219	0.00506899	0.016829	0	0	22.78	120.383	RPS6KA3;RPS6KA1
Signal Transduction	5/2613	0.00540127	0.017518	0	0	6.66488	34.7981	RPS6KA3;EGF;RPS6KA1;CDK1;AKT1
NFE2L2 Regulating Tumorigenic Genes	1/11	0.00548757	0.017518	0	0	222	1155.57	EGF
Condensation of Prometaphase Chromosomes	1/11	0.00548757	0.017518	0	0	222	1155.57	CDK1
Regulation of Localization of FOXO Transcription Factors	1/12	0.00598509	0.0188644	0	0	201.808	1032.95	AKT1
eNOS Activation	1/13	0.0064824	0.0192157	0	0	184.981	932.06	AKT1
GRB2 Events in EGFR Signaling	1/13	0.0064824	0.0192157	0	0	184.981	932.06	EGF
Chk1 Chk2(Cds1) Mediated Inactivation of Cyclin B Cdk1 Complex	1/13	0.0064824	0.0192157	0	0	184.981	932.06	CDK1
Downregulation of ERBB2 ERBB3 Signaling	1/13	0.0064824	0.0192157	0	0	184.981	932.06	AKT1
ERBB2 Activates PTK6 Signaling	1/13	0.0064824	0.0192157	0	0	184.981	932.06	EGF
AKT Phosphorylates Targets in the Cytosol	1/14	0.00697947	0.0194634	0	0	170.744	847.705	AKT1
SHC1 Events in EGFR Signaling	1/14	0.00697947	0.0194634	0	0	170.744	847.705	EGF
Golgi Cisternae Pericentriolar Stack Reorganization	1/14	0.00697947	0.0194634	0	0	170.744	847.705	CDK1
Regulation of TP53 Activity Through Association With Co-factors	1/14	0.00697947	0.0194634	0	0	170.744	847.705	AKT1
Platelet Activation, Signaling and Aggregation	2/262	0.00717758	0.0194634	0	0	18.9712	93.6567	EGF;AKT1
Activation of BAD and Translocation to Mitochondria	1/15	0.00747633	0.0194634	0	0	158.54	776.212	AKT1
SARS-CoV-2 Targets Host Intracellular Signalling and Regulatory Pathways	1/15	0.00747633	0.0194634	0	0	158.54	776.212	AKT1
Signaling by EGFRvIII in Cancer	1/15	0.00747633	0.0194634	0	0	158.54	776.212	EGF
Constitutive Signaling by EGFRvIII	1/15	0.00747633	0.0194634	0	0	158.54	776.212	EGF
Depolymerization of the Nuclear Lamina	1/15	0.00747633	0.0194634	0	0	158.54	776.212	CDK1
ERBB2 Regulates Cell Motility	1/15	0.00747633	0.0194634	0	0	158.54	776.212	EGF
Transmission Across Chemical Synapses	2/269	0.00755286	0.0194634	0	0	18.4672	90.2277	RPS6KA3;RPS6KA1
Signaling by Nuclear Receptors	2/270	0.0076072	0.0194634	0	0	18.3974	89.7546	EGF;AKT1
MAPK1 MAPK3 Signaling	2/271	0.00766171	0.0194634	0	0	18.3281	89.2855	EGF;CDK1
Signaling by ERBB2 ECD Mutants	1/16	0.00797296	0.0194634	0	0	147.963	714.913	EGF
GRB2 Events in ERBB2 Signaling	1/16	0.00797296	0.0194634	0	0	147.963	714.913	EGF
PI3K Events in ERBB2 Signaling	1/16	0.00797296	0.0194634	0	0	147.963	714.913	EGF
Transcription of E2F Targets Under Neg Control by P107 (RBL1) and P130 (RBL2) in Complex With HDAC1	1/16	0.00797296	0.0194634	0	0	147.963	714.913	CDK1
PIP3 Activates AKT Signaling	2/281	0.0082167	0.0197091	0	0	17.6622	84.8065	EGF;AKT1
GAB1 Signalosome	1/17	0.00846937	0.0197091	0	0	138.708	661.819	EGF
Butyrate Response Factor 1 (BRF1) Binds and Destabilizes mRNA	1/17	0.00846937	0.0197091	0	0	138.708	661.819	AKT1
KSRP (KHSRP) Binds and Destabilizes mRNA	1/17	0.00846937	0.0197091	0	0	138.708	661.819	AKT1
Metabolism of Nitric Oxide NOS3 Activation and Regulation	1/17	0.00846937	0.0197091	0	0	138.708	661.819	AKT1
Mitochondrial Unfolded Protein Response (UPRmt)	1/18	0.00896555	0.0204809	0	0	130.542	615.425	AKT1
TP53 Regulates Transcription of Genes Involved in G2 Cell Cycle Arrest	1/18	0.00896555	0.0204809	0	0	130.542	615.425	CDK1
Signaling by Ligand-Responsive EGFR Variants in Cancer	1/19	0.00946151	0.021035	0	0	123.284	574.568	EGF
Initiation of Nuclear Envelope (NE) Reformation	1/19	0.00946151	0.021035	0	0	123.284	574.568	CDK1
Constitutive Signaling by Ligand-Responsive EGFR Cancer Variants	1/19	0.00946151	0.021035	0	0	123.284	574.568	EGF
Phosphorylation of the APC C	1/20	0.00995725	0.0219412	0	0	116.789	538.336	CDK1
MAPK Family Signaling Cascades	2/314	0.0101738	0.0222216	0	0	15.7676	72.341	EGF;CDK1
CTLA4 Inhibitory Signaling	1/21	0.0104528	0.0224374	0	0	110.944	506.005	AKT1
Regulation of Gene Expression in Beta Cells	1/21	0.0104528	0.0224374	0	0	110.944	506.005	AKT1
Intracellular Signaling by Second Messengers	2/321	0.0106133	0.0225873	0	0	15.4161	70.0764	EGF;AKT1
SHC1 Events in ERBB2 Signaling	1/22	0.0109481	0.0227172	0	0	105.656	476.994	EGF
Signaling by ERBB2 TMD JMD Mutants	1/22	0.0109481	0.0227172	0	0	105.656	476.994	EGF
E2F Mediated Regulation of DNA Replication	1/22	0.0109481	0.0227172	0	0	105.656	476.994	CDK1
RAF-independent MAPK1 3 Activation	1/23	0.0114431	0.0235482	0	0	100.848	450.83	CDK1
APC C Cdc20 Mediated Degradation of Cyclin B	1/24	0.011938	0.0239978	0	0	96.4589	427.123	CDK1
CD28 Dependent PI3K Akt Signaling	1/24	0.011938	0.0239978	0	0	96.4589	427.123	AKT1
NOTCH3 Activation and Transmission of Signal to the Nucleus	1/25	0.0124326	0.0239978	0	0	92.4352	405.553	EGF
G Beta Gamma Signalling Through PI3Kgamma	1/25	0.0124326	0.0239978	0	0	92.4352	405.553	AKT1
Signaling by EGFR in Cancer	1/25	0.0124326	0.0239978	0	0	92.4352	405.553	EGF
Signaling by ERBB2 KD Mutants	1/25	0.0124326	0.0239978	0	0	92.4352	405.553	EGF
Cyclin A B1 B2 Associated Events During G2 M Transition	1/25	0.0124326	0.0239978	0	0	92.4352	405.553	CDK1
Metabolism of Cofactors	1/25	0.0124326	0.0239978	0	0	92.4352	405.553	AKT1
Signaling by ERBB2 in Cancer	1/26	0.012927	0.0245711	0	0	88.7333	385.851	EGF
Constitutive Signaling by AKT1 E17K in Cancer	1/26	0.012927	0.0245711	0	0	88.7333	385.851	AKT1
Transcriptional Regulation by TP53	2/362	0.0133554	0.0249393	0	0	13.6319	58.8332	CDK1;AKT1
G0 and Early G1	1/27	0.0134212	0.0249393	0	0	85.3162	367.792	CDK1
Integrin Signaling	1/27	0.0134212	0.0249393	0	0	85.3162	367.792	AKT1
G1 S-Specific Transcription	1/29	0.0144088	0.0263809	0	0	79.2143	335.862	CDK1
VEGFR2 Mediated Vascular Permeability	1/29	0.0144088	0.0263809	0	0	79.2143	335.862	AKT1
Activation of BH3-only Proteins	1/30	0.0149024	0.026889	0	0	76.4789	321.688	AKT1
Regulation of TP53 Activity Through Acetylation	1/30	0.0149024	0.026889	0	0	76.4789	321.688	AKT1
EGFR Downregulation	1/31	0.0153956	0.0275792	0	0	73.9259	308.542	EGF
G-protein Beta Gamma Signalling	1/32	0.0158887	0.0282592	0	0	71.5376	296.319	AKT1
Immune System	4/2150	0.0164165	0.0289909	0	0	5.54334	22.7802	RPS6KA3;RPS6KA1;CDK1;AKT1
Neuronal System	2/411	0.0169975	0.0298054	0	0	11.9688	48.7693	RPS6KA3;RPS6KA1
CD28 Co-Stimulation	1/35	0.0173666	0.0302397	0	0	65.2157	264.333	AKT1
Nuclear Pore Complex (NPC) Disassembly	1/36	0.0178587	0.0308807	0	0	63.3492	254.997	CDK1
FLT3 Signaling	1/38	0.0188424	0.032357	0	0	59.9189	237.977	AKT1
Ovarian Tumor Domain Proteases	1/39	0.0193339	0.0327493	0	0	58.3392	230.2	CDK1
Platelet Aggregation (Plug Formation)	1/39	0.0193339	0.0327493	0	0	58.3392	230.2	AKT1
Diseases of Signal Transduction by Growth Factor Receptors and Second Messengers	2/451	0.0202539	0.0339514	0	0	10.8803	42.4267	EGF;AKT1
MTOR Signalling	1/41	0.0203163	0.0339514	0	0	55.4167	215.922	AKT1
Condensation of Prophase Chromosomes	1/42	0.0208071	0.0340854	0	0	54.0623	209.354	CDK1
Deactivation of the Beta-Catenin Transactivating Complex	1/42	0.0208071	0.0340854	0	0	54.0623	209.354	AKT1
Regulation of Beta-Cell Development	1/42	0.0208071	0.0340854	0	0	54.0623	209.354	AKT1
Negative Regulation of NOTCH4 Signaling	1/44	0.0217882	0.0354592	0	0	51.5426	197.222	AKT1
Signaling by NOTCH3	1/49	0.0242369	0.0389354	0	0	46.162	171.717	EGF
TP53 Regulates Transcription of Cell Cycle Genes	1/49	0.0242369	0.0389354	0	0	46.162	171.717	CDK1
Transcriptional and Post-Translational Regulation of MITF-M Expression and Activity	1/51	0.0252148	0.0402467	0	0	44.3111	163.079	RPS6KA1
Cell Cycle, Mitotic	2/516	0.0260637	0.0410174	0	0	9.47276	34.5492	CDK1;AKT1
Nuclear Envelope Breakdown	1/53	0.0261919	0.0410174	0	0	42.6026	155.172	CDK1
Signaling by EGFR	1/53	0.0261919	0.0410174	0	0	42.6026	155.172	EGF
Intrinsic Pathway for Apoptosis	1/55	0.027168	0.0422802	0	0	41.0206	147.908	AKT1
Regulation of PTEN Stability and Activity	1/56	0.0276558	0.042772	0	0	40.2727	144.495	AKT1
Axon Guidance	2/541	0.0284623	0.0437364	0	0	9.0218	32.1102	RPS6KA3;RPS6KA1
Signaling by ERBB4	1/58	0.0286306	0.0437364	0	0	38.8558	138.065	EGF
Cdc20 Phospho-APC C Mediated Degradation of Cyclin A	1/60	0.0296046	0.0449485	0	0	37.5348	132.116	CDK1
APC Cdc20 Mediated Degradation of Cell Cycle Proteins Prior to Satisfation of the Checkpoint	1/61	0.0300913	0.0454105	0	0	36.9074	129.306	CDK1
Nervous System Development	2/567	0.03105	0.0463169	0	0	8.59513	29.8436	RPS6KA3;RPS6KA1
APC C Cdc20 Mediated Degradation of Mitotic Proteins	1/63	0.0310639	0.0463169	0	0	35.7133	123.986	CDK1
Activation of APC C and APC C Cdc20 Mediated Degradation of Mitotic Proteins	1/64	0.0315499	0.0467615	0	0	35.1446	121.466	CDK1
The Role of GTSE1 in G2 M Progression After G2 Checkpoint	1/65	0.0320357	0.0472005	0	0	34.5938	119.034	CDK1
FOXO-mediated Transcription	1/67	0.0330066	0.048345	0	0	33.5421	114.414	AKT1
Regulation of APC C Activators Between G1 S and Early Anaphase	1/68	0.0334917	0.0486217	0	0	33.0398	112.218	CDK1
High Laminar Flow Shear Stress Activates Signaling by PIEZO1 and PECAM1 CDH5 KDR in Endothelial Cell	1/69	0.0339766	0.0486217	0	0	32.5523	110.095	AKT1
Loss of Nlp From Mitotic Centrosomes	1/69	0.0339766	0.0486217	0	0	32.5523	110.095	CDK1
Loss of Proteins Required for Interphase Microtubule Organization From the Centrosome	1/69	0.0339766	0.0486217	0	0	32.5523	110.095	CDK1
Translocation of SLC2A4 (GLUT4) to the Plasma Membrane	1/71	0.0349458	0.0497228	0	0	31.619	106.049	AKT1
AURKA Activation by TPX2	1/72	0.03543	0.0498422	0	0	31.1721	104.121	CDK1
Signaling by NOTCH4	1/72	0.03543	0.0498422	0	0	31.1721	104.121	AKT1
Cyclin E Associated Events During G1 S Transition	1/73	0.035914	0.0502393	0	0	30.7377	102.253	AKT1
APC C-mediated Degradation of Cell Cycle Proteins	1/75	0.0368814	0.0504587	0	0	29.9039	98.6843	CDK1
Nuclear Envelope (NE) Reassembly	1/75	0.0368814	0.0504587	0	0	29.9039	98.6843	CDK1
Cyclin A Cdk2-associated Events at S Phase Entry	1/75	0.0368814	0.0504587	0	0	29.9039	98.6843	AKT1
Regulation of Mitotic Cell Cycle	1/75	0.0368814	0.0504587	0	0	29.9039	98.6843	CDK1
Regulation of mRNA Stability by Proteins That Bind AU-rich Elements	1/76	0.0373648	0.0508406	0	0	29.5037	96.9794	AKT1
G2 M DNA Damage Checkpoint	1/77	0.037848	0.0511863	0	0	29.114	95.3245	CDK1
Membrane Trafficking	2/633	0.03803	0.0511863	0	0	7.66997	25.076	EGF;AKT1
Costimulation by the CD28 Family	1/78	0.0383309	0.0513139	0	0	28.7345	93.7175	AKT1
PKR-mediated Signaling	1/80	0.0392961	0.0518961	0	0	28.0042	90.6393	CDK1
MAPK6 MAPK4 Signaling	1/80	0.0392961	0.0518961	0	0	28.0042	90.6393	CDK1
Centrosome Maturation	1/81	0.0397784	0.0518961	0	0	27.6528	89.1645	CDK1
Recruitment of Mitotic Centrosome Proteins and Complexes	1/81	0.0397784	0.0518961	0	0	27.6528	89.1645	CDK1
Cell Cycle	2/649	0.0398078	0.0518961	0	0	7.47411	24.0942	CDK1;AKT1
Constitutive Signaling by Aberrant PI3K in Cancer	1/83	0.0407423	0.0528376	0	0	26.9756	86.3351	EGF
TP53 Regulates Metabolic Genes	1/86	0.0421865	0.0544272	0	0	26.0196	82.3691	AKT1
Nuclear Events Mediated by NFE2L2	1/87	0.0426675	0.0544831	0	0	25.7158	81.1157	EGF
Regulation of PLK1 Activity at G2 M Transition	1/87	0.0426675	0.0544831	0	0	25.7158	81.1157	CDK1
RAB GEFs Exchange GTP for GDP on RABs	1/90	0.0441091	0.0560366	0	0	24.8452	77.5441	AKT1
Response of Endothelial Cells to Shear Stress	1/93	0.0455488	0.057281	0	0	24.0314	74.2323	AKT1
Cellular Responses to Mechanical Stimuli	1/93	0.0455488	0.057281	0	0	24.0314	74.2323	AKT1
Recruitment of NuMA to Mitotic Centrosomes	1/94	0.0460282	0.0575931	0	0	23.7718	73.1815	CDK1
Hemostasis	2/707	0.0465204	0.0579179	0	0	6.83865	20.9801	EGF;AKT1
Anchoring of the Basal Body to the Plasma Membrane	1/97	0.0474653	0.0588003	0	0	23.0255	70.176	CDK1
VEGFA-VEGFR2 Pathway	1/99	0.0484222	0.0596888	0	0	22.5533	68.2868	AKT1
Cargo Recognition for Clathrin-Mediated Endocytosis	1/105	0.0512879	0.0629098	0	0	21.2457	63.1062	EGF
Vesicle-mediated Transport	2/752	0.0520063	0.0634782	0	0	6.41333	18.9603	EGF;AKT1
Signaling by VEGF	1/108	0.0527179	0.0640329	0	0	20.6469	60.7598	AKT1
Mitotic Prophase	1/111	0.0541458	0.0654481	0	0	20.0808	58.5571	CDK1
Interleukin-4 and Interleukin-13 Signaling	1/112	0.0546214	0.065704	0	0	19.8989	57.8527	AKT1
Rab Regulation of Trafficking	1/123	0.0598384	0.0716335	0	0	18.0947	50.9567	AKT1
Resolution of Sister Chromatid Cohesion	1/126	0.0612568	0.0729805	0	0	17.6578	49.3125	CDK1
Platelet Degranulation	1/128	0.0622012	0.0737529	0	0	17.378	48.2652	EGF
Response to Elevated Platelet Cytosolic Ca2+	1/133	0.0645587	0.0761854	0	0	16.7155	45.8035	EGF
MITF-M-regulated Melanocyte Development	1/136	0.0659706	0.0774843	0	0	16.3416	44.4253	RPS6KA1
G2 M Checkpoints	1/137	0.0664408	0.0776703	0	0	16.2206	43.9812	CDK1
PTEN Regulation	1/145	0.0701948	0.0812954	0	0	15.3133	40.6794	AKT1
Clathrin-mediated Endocytosis	1/145	0.0701948	0.0812954	0	0	15.3133	40.6794	EGF
S Phase	1/150	0.0725342	0.0836158	0	0	14.7957	38.8194	AKT1
Antiviral Mechanism by IFN-stimulated Genes	1/158	0.0762662	0.0875128	0	0	14.0361	36.1222	CDK1
Apoptosis	1/168	0.0809121	0.092418	0	0	13.189	33.1622	AKT1
G2 M Transition	1/184	0.0883019	0.100398	0	0	12.0261	29.1873	CDK1
Mitotic G2-G2 M Phases	1/186	0.0892219	0.100983	0	0	11.8949	28.7456	CDK1
TCF Dependent Signaling in Response to WNT	1/189	0.0906002	0.102079	0	0	11.7033	28.1031	AKT1
Metabolism of Vitamins and Cofactors	1/198	0.0947241	0.106245	0	0	11.1636	26.3101	AKT1
Cilium Assembly	1/200	0.0956382	0.106789	0	0	11.0503	25.937	CDK1
Programmed Cell Death	1/202	0.0965515	0.107327	0	0	10.9392	25.5723	AKT1
Mitotic Prometaphase	1/203	0.0970078	0.107355	0	0	10.8845	25.3931	CDK1
SARS-CoV-2-host Interactions	1/218	0.103828	0.114394	0	0	10.1244	22.932	AKT1
Mitotic Anaphase	1/221	0.105186	0.115369	0	0	9.98485	22.4861	CDK1
Mitotic Metaphase and Anaphase	1/222	0.105639	0.115369	0	0	9.93917	22.3406	CDK1
Innate Immune System	2/1149	0.109244	0.118785	0	0	4.10702	9.09363	RPS6KA3;RPS6KA1
Generic Transcription Pathway	2/1230	0.122518	0.132639	0	0	3.81963	8.0193	CDK1;AKT1
Cell Cycle Checkpoints	1/261	0.123123	0.132717	0	0	8.43162	17.6606	CDK1
RAF MAP Kinase Cascade	1/265	0.124899	0.134051	0	0	8.30219	17.2707	EGF
Deubiquitination	1/268	0.126228	0.134896	0	0	8.20766	16.9871	CDK1
Interferon Signaling	1/280	0.131529	0.13996	0	0	7.84986	15.9237	CDK1
Signaling by WNT	1/287	0.134607	0.142626	0	0	7.65501	15.3513	AKT1
Organelle Biogenesis and Maintenance	1/297	0.138988	0.146644	0	0	7.39264	14.5884	CDK1
RNA Polymerase II Transcription	2/1360	0.144686	0.152012	0	0	3.43004	6.63093	CDK1;AKT1
SARS-CoV-2 Infection	1/313	0.145956	0.152702	0	0	7.00783	13.4862	AKT1
M Phase	1/372	0.171214	0.178378	0	0	5.87571	10.3697	CDK1
Gene Expression (Transcription)	2/1615	0.190632	0.197781	0	0	2.84826	4.72074	CDK1;AKT1
SARS-CoV Infections	1/498	0.222918	0.230318	0	0	4.35793	6.54103	AKT1
Disease	2/2131	0.289346	0.297715	0	0	2.09735	2.60099	EGF;AKT1
Metabolism of RNA	1/761	0.321599	0.329539	0	0	2.8114	3.1894	AKT1
Adaptive Immune System	1/854	0.353695	0.360943	0	0	2.49277	2.59079	AKT1
Viral Infection Pathways	1/1029	0.410411	0.417111	0	0	2.0495	1.82528	AKT1
Infectious Disease	1/1311	0.492434	0.498439	0	0	1.58439	1.12238	AKT1
Post-translational Protein Modification	1/1457	0.530729	0.535026	0	0	1.41438	0.896014	CDK1
Metabolism of Proteins	1/2067	0.664171	0.666849	0	0	0.963967	0.39447	CDK1
Metabolism	1/2181	0.684924	0.684924	0	0	0.907747	0.343534	AKT1

## Sheet: ST6_Enrichr Bioplanet2019
Supplementary Table 5: Bioplanet 2019 Table from EnrichR
term	overlap	p-value	adjusted p-value	old p-value	old adjusted p-value	odds ratio	combined score	genes
Progesterone-mediated oocyte maturation	4/86	6.55974e-08	2.0532e-05	0	0	161.854	2677.02	RPS6KA3;RPS6KA1;CDK1;AKT1
Epidermal growth factor receptor (EGFR) pathway	4/111	1.83895e-07	2.87796e-05	0	0	123.882	1921.27	RPS6KA3;EGF;RPS6KA1;AKT1
NGF signaling via TRKA from the plasma membrane	4/136	4.16124e-07	3.76353e-05	0	0	100.293	1473.53	RPS6KA3;RPS6KA1;CDK1;AKT1
EGF/EGFR signaling pathway	4/141	4.80963e-07	3.76353e-05	0	0	96.6083	1405.41	RPS6KA3;EGF;RPS6KA1;AKT1
PI3K pathway	3/53	2.08097e-06	0.000114913	0	0	170.914	2236.02	RPS6KA3;RPS6KA1;AKT1
Kit receptor signaling pathway	3/54	2.2028e-06	0.000114913	0	0	167.555	2182.53	RPS6KA3;RPS6KA1;AKT1
Signaling by NGF	4/221	2.89207e-06	0.000129317	0	0	60.7465	774.733	RPS6KA3;RPS6KA1;CDK1;AKT1
RSK activation	2/6	3.37131e-06	0.000131903	0	0	1249.12	15739.2	RPS6KA3;RPS6KA1
CREB phosphorylation	2/7	4.7186e-06	0.000164102	0	0	999.25	12254.8	RPS6KA3;RPS6KA1
Signaling by ERBB4	3/93	1.14069e-05	0.000330569	0	0	94.7619	1078.51	EGF;CDK1;AKT1
MAPK signaling pathway	4/314	1.16175e-05	0.000330569	0	0	42.3226	480.912	RPS6KA3;EGF;RPS6KA1;AKT1
Mitochondrial pathway of apoptosis: BH3-only Bcl-2 family	3/97	1.29469e-05	0.000337699	0	0	90.7112	1020.92	RPS6KA3;CDK1;AKT1
Signaling by ERBB2	3/102	1.50574e-05	0.000352658	0	0	86.1082	956.115	EGF;CDK1;AKT1
Fibroblast growth factor receptor pathway	3/105	1.64265e-05	0.000352658	0	0	83.563	920.581	RPS6KA3;RPS6KA1;AKT1
ERBB1 downstream pathway	3/106	1.69005e-05	0.000352658	0	0	82.7476	909.244	RPS6KA3;EGF;AKT1
Signaling by EGFR in cancer	3/111	1.94063e-05	0.000356012	0	0	78.8968	856.024	EGF;CDK1;AKT1
Oocyte meiosis	3/113	2.04735e-05	0.000356012	0	0	77.4545	836.229	RPS6KA3;RPS6KA1;CDK1
mTOR signaling pathway	3/113	2.04735e-05	0.000356012	0	0	77.4545	836.229	RPS6KA3;RPS6KA1;AKT1
Neurotrophin signaling pathway	3/126	2.83655e-05	0.000467284	0	0	69.223	724.788	RPS6KA3;RPS6KA1;AKT1
SHC1 events in EGFR signaling	2/17	3.04778e-05	0.000476977	0	0	332.917	3461.84	EGF;CDK1
Developmental biology	4/420	3.64186e-05	0.00054281	0	0	31.3686	320.601	RPS6KA3;RPS6KA1;CDK1;AKT1
Progesterone-initiated oocyte maturation	2/23	5.66073e-05	0.000711007	0	0	237.726	2324.81	RPS6KA1;CDK1
BAD phosphorylation mediated by IGF1R signaling	2/23	5.66073e-05	0.000711007	0	0	237.726	2324.81	RPS6KA1;AKT1
CREB transcription factor and its extracellular signals	2/23	5.66073e-05	0.000711007	0	0	237.726	2324.81	RPS6KA1;AKT1
Toll receptor cascades	3/159	5.67897e-05	0.000711007	0	0	54.489	532.693	RPS6KA3;RPS6KA1;CDK1
SHC1 events in ERBB2 signaling	2/25	6.70875e-05	0.000807631	0	0	217.033	2085.58	EGF;CDK1
BAD phosphorylation regulation	2/27	7.84507e-05	0.000846726	0	0	199.65	1887.3	RPS6KA1;AKT1
Cell cycle: G2/M checkpoint	2/27	7.84507e-05	0.000846726	0	0	199.65	1887.3	RPS6KA1;CDK1
ERK5 role in neuronal survival pathway	2/27	7.84507e-05	0.000846726	0	0	199.65	1887.3	RPS6KA1;AKT1
Recycling pathway of cell adhesion molecule L1	2/28	8.44629e-05	0.000881229	0	0	191.962	1800.45	RPS6KA3;RPS6KA1
TGF-beta signaling pathway	3/185	8.90804e-05	0.000899425	0	0	46.6436	434.997	EGF;CDK1;AKT1
Retinoic acid receptor-mediated signaling	2/30	9.71476e-05	0.00092143	0	0	178.232	1646.74	CDK1;AKT1
Nuclear events mediated by MAP kinases	2/30	9.71476e-05	0.00092143	0	0	178.232	1646.74	RPS6KA3;RPS6KA1
Gastrin-CREB signaling pathway via PKC and MAPK	3/206	0.000122515	0.00111923	0	0	41.7741	376.271	RPS6KA3;RPS6KA1;CDK1
EGF receptor transactivation by GPCRs in cardiac hypertrophy	2/34	0.000125154	0.00111923	0	0	155.922	1401.11	EGF;RPS6KA1
Integrated cancer pathway	2/35	0.000132703	0.0011226	0	0	151.189	1349.73	CDK1;AKT1
Signal transduction by L1	2/35	0.000132703	0.0011226	0	0	151.189	1349.73	RPS6KA3;RPS6KA1
Activation of NMDA receptor upon glutamate binding and postsynaptic events	2/37	0.000148459	0.00122284	0	0	142.536	1256.48	RPS6KA3;RPS6KA1
Trefoil factor initiation of mucosal healing	2/38	0.000156665	0.00125734	0	0	138.569	1214.06	RPS6KA1;AKT1
GAB1 signalosome	2/39	0.00016509	0.00129183	0	0	134.818	1174.13	EGF;AKT1
PI3K events in ERBB2 signaling	2/44	0.000210482	0.00160685	0	0	118.738	1005.25	EGF;AKT1
Alpha-6 beta-1 and alpha-6 beta-4 integrin signaling	2/46	0.000230161	0.00171525	0	0	113.33	949.331	EGF;AKT1
Interleukin-5 signaling pathway	2/49	0.000261308	0.00185885	0	0	106.08	875.138	RPS6KA1;AKT1
Ceramide signaling pathway	2/49	0.000261308	0.00185885	0	0	106.08	875.138	EGF;AKT1
Insulin signaling pathway	3/277	0.000293442	0.00196059	0	0	30.8384	250.834	RPS6KA3;RPS6KA1;AKT1
Signaling events mediated by PTP1B	2/52	0.000294402	0.00196059	0	0	99.7	810.617	EGF;AKT1
Endometrial cancer	2/52	0.000294402	0.00196059	0	0	99.7	810.617	EGF;AKT1
Non-small cell lung cancer	2/54	0.000317546	0.00207066	0	0	95.8558	772.108	EGF;AKT1
Thromboxane A2 receptor signaling	2/56	0.000341551	0.00218174	0	0	92.2963	736.71	EGF;AKT1
Androgen receptor proteolysis and transcription regulation	2/61	0.000405329	0.0024876	0	0	84.4534	659.65	RPS6KA3;AKT1
FGF signaling pathway	2/61	0.000405329	0.0024876	0	0	84.4534	659.65	RPS6KA1;AKT1
Innate immune system	3/319	0.000443873	0.00265192	0	0	26.6826	205.989	RPS6KA3;RPS6KA1;CDK1
Glioma	2/65	0.00046021	0.00265192	0	0	79.0754	607.602	EGF;AKT1
ERK1/ERK2 MAPK pathway	2/65	0.00046021	0.00265192	0	0	79.0754	607.602	RPS6KA3;RPS6KA1
Axon guidance	3/325	0.000468731	0.00265192	0	0	26.1775	200.663	RPS6KA3;RPS6KA1;CDK1
Thyroid-stimulating hormone signaling pathway	2/66	0.000474465	0.00265192	0	0	77.8359	595.703	RPS6KA1;AKT1
Telomerase regulation	2/67	0.000488934	0.00268485	0	0	76.6346	584.207	EGF;AKT1
Pancreatic cancer	2/70	0.000533619	0.00283089	0	0	73.2426	551.944	EGF;AKT1
Long-term potentiation	2/70	0.000533619	0.00283089	0	0	73.2426	551.944	RPS6KA3;RPS6KA1
Melanoma	2/71	0.00054894	0.00286364	0	0	72.1775	541.874	EGF;AKT1
Signaling by SCF-KIT	2/78	0.00066213	0.00339749	0	0	65.5066	479.511	CDK1;AKT1
MAP kinase signaling pathway	2/81	0.000713815	0.00360361	0	0	63.0095	456.497	RPS6KA3;RPS6KA1
Differentiation pathway in PC12 cells	2/84	0.000767398	0.00381263	0	0	60.6951	435.336	RPS6KA3;AKT1
MicroRNAs in cardiomyocyte hypertrophy	2/85	0.000785679	0.00384246	0	0	59.9608	428.658	EGF;AKT1
Prostate cancer	2/89	0.000860908	0.0041456	0	0	57.1925	403.638	EGF;AKT1
Gap junction pathway	2/90	0.000880239	0.00417447	0	0	56.5398	397.775	EGF;CDK1
Signaling by GPCR	4/977	0.000937783	0.00435322	0	0	13.0298	90.8437	RPS6KA3;RPS6KA1;CDK1;AKT1
L1CAM interactions	2/94	0.000959656	0.00435322	0	0	54.0707	375.733	RPS6KA3;RPS6KA1
ERBB signaling pathway	2/94	0.000959656	0.00435322	0	0	54.0707	375.733	EGF;AKT1
Immune system	4/998	0.00101588	0.00454245	0	0	12.7404	87.8071	RPS6KA3;RPS6KA1;CDK1;AKT1
Cytoplasmic ribosomal proteins	2/108	0.00126384	0.00557156	0	0	46.8962	312.967	RPS6KA3;RPS6KA1
p53 activity regulation	2/118	0.00150589	0.00654643	0	0	42.8319	278.338	CDK1;AKT1
Signaling by PDGF	2/122	0.00160845	0.00689649	0	0	41.3958	266.278	CDK1;AKT1
Signaling by FGFR in disease	2/128	0.0017684	0.00747985	0	0	39.4127	249.785	CDK1;AKT1
Chk1/Chk2(Cds1)-mediated inactivation of cyclin B-Cdk1 complex	1/5	0.00249771	0.0100229	0	0	555.167	3326.77	CDK1
Cyclin B2-mediated events	1/5	0.00249771	0.0100229	0	0	555.167	3326.77	CDK1
Neuroregulin receptor degredation protein-1 controls ErbB3 receptor recycling	1/5	0.00249771	0.0100229	0	0	555.167	3326.77	EGF
ERK activation	1/5	0.00249771	0.0100229	0	0	555.167	3326.77	CDK1
G beta-gamma signaling through PI3K gamma	1/6	0.00299658	0.0115794	0	0	444.111	2580.41	AKT1
Phosphorylation of Emi1	1/6	0.00299658	0.0115794	0	0	444.111	2580.41	CDK1
Signaling by EGFR	1/6	0.00299658	0.0115794	0	0	444.111	2580.41	EGF
BAD activation and translocation to mitochondria	1/7	0.00349522	0.012721	0	0	370.074	2093.27	AKT1
Negative regulation of the PI3K/Akt network	1/7	0.00349522	0.012721	0	0	370.074	2093.27	AKT1
Endothelial NOS activation	1/7	0.00349522	0.012721	0	0	370.074	2093.27	AKT1
FYVE-finger proteins in vesicle transport	1/7	0.00349522	0.012721	0	0	370.074	2093.27	EGF
Fas signaling pathway in cardiomyocytes	1/7	0.00349522	0.012721	0	0	370.074	2093.27	AKT1
Disease	3/674	0.00382919	0.0136666	0	0	12.3392	68.6686	EGF;CDK1;AKT1
Transmission across chemical synapses	2/190	0.00384235	0.0136666	0	0	26.3324	146.452	RPS6KA3;RPS6KA1
Transcription factor regulation of microRNAs related to cardiac hypertrophy	1/8	0.00399365	0.0140451	0	0	317.19	1751.86	AKT1
Platelet activation, signaling and aggregation	2/205	0.00445684	0.0151177	0	0	24.3682	131.913	EGF;AKT1
AKT phosphorylation of nuclear targets	1/9	0.00449184	0.0151177	0	0	277.528	1500.17	AKT1
G2/M DNA damage checkpoint	1/9	0.00449184	0.0151177	0	0	277.528	1500.17	CDK1
PI3K/AKT signalling	1/9	0.00449184	0.0151177	0	0	277.528	1500.17	AKT1
Antigen-activated B-cell receptor generation of second messengers	2/211	0.00471465	0.0156181	0	0	23.6615	126.756	RPS6KA1;AKT1
Phospholipase C signaling pathway	1/10	0.00498982	0.0156181	0	0	246.679	1307.49	AKT1
Activation of Src by protein tyrosine phosphatase alpha	1/10	0.00498982	0.0156181	0	0	246.679	1307.49	CDK1
Cdc25 and Chk1 regulatory pathway in response to DNA damage	1/10	0.00498982	0.0156181	0	0	246.679	1307.49	CDK1
Splicing regulation through Sam68	1/10	0.00498982	0.0156181	0	0	246.679	1307.49	CDK1
Tetrahydrobiopterin (BH4) biosynthesis, recycling, salvage and regulation	1/10	0.00498982	0.0156181	0	0	246.679	1307.49	AKT1
E2F-enabled inhibition of pre-replication complex formation	1/10	0.00498982	0.0156181	0	0	246.679	1307.49	CDK1
Recruitment of NuMA to mitotic centrosomes	1/11	0.00548757	0.0168393	0	0	222	1155.57	CDK1
Sonic Hedgehog (SHH) receptor PTCH1 regulation of cell cycle	1/11	0.00548757	0.0168393	0	0	222	1155.57	CDK1
Focal adhesion	2/233	0.00571797	0.017376	0	0	21.3842	110.431	EGF;AKT1
CBL-mediated ligand-induced downregulation of EGF receptors	1/13	0.0064824	0.0189625	0	0	184.981	932.06	EGF
Melanocyte development and pigmentation pathway	1/13	0.0064824	0.0189625	0	0	184.981	932.06	RPS6KA1
Downregulation of ERBB2-ERBB3 signaling	1/13	0.0064824	0.0189625	0	0	184.981	932.06	AKT1
PI3K class IB pathway	1/13	0.0064824	0.0189625	0	0	184.981	932.06	AKT1
AKT phosphorylation of cytosolic targets	1/14	0.00697947	0.020042	0	0	170.744	847.705	AKT1
MAP kinase inactivation of SMRT corepressor	1/14	0.00697947	0.020042	0	0	170.744	847.705	EGF
Interleukin-2 signaling pathway	3/847	0.00726304	0.0203486	0	0	9.72207	47.8808	RPS6KA3;CDK1;AKT1
AKAP95 role in mitosis and chromosome dynamics	1/15	0.00747633	0.0203486	0	0	158.54	776.212	CDK1
Repression of pain sensation by the transcriptional regulator DREAM	1/15	0.00747633	0.0203486	0	0	158.54	776.212	RPS6KA3
Signaling to p38 via RIT and RIN	1/15	0.00747633	0.0203486	0	0	158.54	776.212	CDK1
Cyclin A/B1-associated events during G2/M transition	1/15	0.00747633	0.0203486	0	0	158.54	776.212	CDK1
TrkA receptor signaling pathway	1/15	0.00747633	0.0203486	0	0	158.54	776.212	AKT1
Protein kinase A (PKA) at the centrosome	1/16	0.00797296	0.0209709	0	0	147.963	714.913	CDK1
Rb tumor suppressor/checkpoint signaling in response to DNA damage	1/16	0.00797296	0.0209709	0	0	147.963	714.913	CDK1
B cell survival pathway	1/16	0.00797296	0.0209709	0	0	147.963	714.913	AKT1
Control of cell cycle and breast tumor growth by estrogen-responsive protein Efp	1/16	0.00797296	0.0209709	0	0	147.963	714.913	CDK1
Neuronal system	2/283	0.00832985	0.021039	0	0	17.5347	83.9546	RPS6KA3;RPS6KA1
G1/S-specific transcription	1/17	0.00846937	0.021039	0	0	138.708	661.819	CDK1
Activation of BH3-only proteins	1/17	0.00846937	0.021039	0	0	138.708	661.819	AKT1
SHC-related events	1/17	0.00846937	0.021039	0	0	138.708	661.819	CDK1
Ion channel function in vascular endothelium	1/17	0.00846937	0.021039	0	0	138.708	661.819	AKT1
Destabilization of mRNA by KSRP	1/17	0.00846937	0.021039	0	0	138.708	661.819	AKT1
Nitric oxide metabolism	1/17	0.00846937	0.021039	0	0	138.708	661.819	AKT1
Human cytomegalovirus and MAP kinase pathways	1/18	0.00896555	0.0217536	0	0	130.542	615.425	AKT1
Corticosteroids and cardioprotection	1/18	0.00896555	0.0217536	0	0	130.542	615.425	AKT1
Nicotinic acetylcholine receptor role in the regulation of apoptosis	1/18	0.00896555	0.0217536	0	0	130.542	615.425	AKT1
PTEN-dependent cell cycle arrest and apoptosis	1/19	0.00946151	0.0217754	0	0	123.284	574.568	AKT1
IGF-1 receptor and longevity	1/19	0.00946151	0.0217754	0	0	123.284	574.568	AKT1
Signaling by constitutively active EGFR	1/19	0.00946151	0.0217754	0	0	123.284	574.568	EGF
Cell cycle progression regulation by PLK3	1/19	0.00946151	0.0217754	0	0	123.284	574.568	CDK1
Telomeres, telomerase, cellular aging, and immortality	1/19	0.00946151	0.0217754	0	0	123.284	574.568	AKT1
Destabilization of mRNA by butyrate response factor 1 (BRF1)	1/19	0.00946151	0.0217754	0	0	123.284	574.568	AKT1
FRS2-mediated activation	1/19	0.00946151	0.0217754	0	0	123.284	574.568	CDK1
Gene expression regulation in pancreatic beta cells	1/20	0.00995725	0.0221037	0	0	116.789	538.336	AKT1
Apoptotic signaling in response to DNA damage	1/20	0.00995725	0.0221037	0	0	116.789	538.336	AKT1
Skeletal muscle hypertrophy is regulated via AKT/mTOR pathway	1/20	0.00995725	0.0221037	0	0	116.789	538.336	AKT1
Sprouty regulation of tyrosine kinase signals	1/20	0.00995725	0.0221037	0	0	116.789	538.336	EGF
Estrogen receptor signaling pathway	1/20	0.00995725	0.0221037	0	0	116.789	538.336	AKT1
APC/C activator regulation between G1/S and early anaphase	1/21	0.0104528	0.0227202	0	0	110.944	506.005	CDK1
CD28-dependent PI3K/Akt signaling	1/21	0.0104528	0.0227202	0	0	110.944	506.005	AKT1
E-cadherin keratinocyte pathway	1/21	0.0104528	0.0227202	0	0	110.944	506.005	AKT1
Pathways in cancer	2/325	0.0108683	0.0233112	0	0	15.2221	68.8331	EGF;AKT1
AKT signaling pathway	1/22	0.0109481	0.0233112	0	0	105.656	476.994	AKT1
CTLA4 inhibitory signaling	1/22	0.0109481	0.0233112	0	0	105.656	476.994	AKT1
Angiogenesis	1/23	0.0114431	0.0237198	0	0	100.848	450.83	AKT1
Hypoxia and p53 in the cardiovascular system	1/23	0.0114431	0.0237198	0	0	100.848	450.83	AKT1
Signaling events mediated by the hedgehog family	1/23	0.0114431	0.0237198	0	0	100.848	450.83	AKT1
Cyclins and cell cycle regulation	1/23	0.0114431	0.0237198	0	0	100.848	450.83	CDK1
Inhibition of cellular proliferation by Gleevec	1/24	0.011938	0.0242635	0	0	96.4589	427.123	AKT1
Signal transduction of S1P receptor	1/24	0.011938	0.0242635	0	0	96.4589	427.123	AKT1
Tumor suppressor Arf inhibits ribosomal biogenesis	1/24	0.011938	0.0242635	0	0	96.4589	427.123	AKT1
Signal transduction	3/1020	0.0121172	0.0244689	0	0	7.99536	35.2846	EGF;CDK1;AKT1
APC/C- and Cdc20-mediated degradation of Nek2A	1/25	0.0124326	0.0244742	0	0	92.4352	405.553	CDK1
G0 and early G1 pathway	1/25	0.0124326	0.0244742	0	0	92.4352	405.553	CDK1
Phosphoinositides and their downstream targets	1/25	0.0124326	0.0244742	0	0	92.4352	405.553	AKT1
IGF1 receptor signaling through beta-arrestin	1/25	0.0124326	0.0244742	0	0	92.4352	405.553	AKT1
Ras signaling pathway	1/26	0.012927	0.0251313	0	0	88.7333	385.851	AKT1
ERBB2 role in signal transduction and oncology	1/26	0.012927	0.0251313	0	0	88.7333	385.851	AKT1
Insulin regulation of blood glucose	1/27	0.0134212	0.0251546	0	0	85.3162	367.792	AKT1
Mammalian calpain regulation of cell motility	1/27	0.0134212	0.0251546	0	0	85.3162	367.792	EGF
EGFR downregulation	1/27	0.0134212	0.0251546	0	0	85.3162	367.792	EGF
VEGFR1 pathway	1/27	0.0134212	0.0251546	0	0	85.3162	367.792	AKT1
eIF4E and p70 S6 kinase regulation	1/27	0.0134212	0.0251546	0	0	85.3162	367.792	AKT1
FSH signaling pathway	1/27	0.0134212	0.0251546	0	0	85.3162	367.792	AKT1
G-protein beta-gamma signalling	1/28	0.0139151	0.0257718	0	0	82.1523	351.183	AKT1
Cell cycle: G1/S checkpoint	1/28	0.0139151	0.0257718	0	0	82.1523	351.183	CDK1
Reelin signaling pathway	1/29	0.0144088	0.0259194	0	0	79.2143	335.862	AKT1
IGF1 pathway	1/29	0.0144088	0.0259194	0	0	79.2143	335.862	AKT1
Influence of Ras and Rho proteins on G1 to S transition	1/29	0.0144088	0.0259194	0	0	79.2143	335.862	AKT1
S1P/S1P3 pathway	1/29	0.0144088	0.0259194	0	0	79.2143	335.862	AKT1
Skeletal myogenesis control by HDAC and calcium/calmodulin-dependent kinase (CaMK)	1/29	0.0144088	0.0259194	0	0	79.2143	335.862	AKT1
Apoptosis intrinsic pathway	1/30	0.0149024	0.0262047	0	0	76.4789	321.688	AKT1
Inactivation of GSK3 by Akt causes accumulation of beta-catenin in alveolar macrophages	1/30	0.0149024	0.0262047	0	0	76.4789	321.688	AKT1
Signaling pathway from G-protein families	1/30	0.0149024	0.0262047	0	0	76.4789	321.688	RPS6KA3
PDGFA signaling pathway	1/30	0.0149024	0.0262047	0	0	76.4789	321.688	EGF
Alpha-6 beta-4 integrin signaling pathway	1/31	0.0153956	0.0264771	0	0	73.9259	308.542	AKT1
CD28 co-stimulation	1/31	0.0153956	0.0264771	0	0	73.9259	308.542	AKT1
CD40/CD40L signaling	1/31	0.0153956	0.0264771	0	0	73.9259	308.542	AKT1
Stathmin and breast cancer resistance to antimicrotubule agents	1/31	0.0153956	0.0264771	0	0	73.9259	308.542	CDK1
Pancreatic beta-cell development regulation	1/32	0.0158887	0.0271758	0	0	71.5376	296.319	AKT1
Glycoprotein VI-mediated activation cascade	1/33	0.0163815	0.0277158	0	0	69.2986	284.928	AKT1
E2F-mediated regulation of DNA replication	1/33	0.0163815	0.0277158	0	0	69.2986	284.928	CDK1
MAPK/TRK pathway	1/34	0.0168742	0.0280937	0	0	67.1953	274.289	RPS6KA1
TOR signaling	1/34	0.0168742	0.0280937	0	0	67.1953	274.289	AKT1
EPO receptor signaling	1/34	0.0168742	0.0280937	0	0	67.1953	274.289	AKT1
Arf6 signal transduction regulation	1/35	0.0173666	0.0281644	0	0	65.2157	264.333	EGF
Interleukin-2/PI3K pathway	1/35	0.0173666	0.0281644	0	0	65.2157	264.333	AKT1
Interleukin-7 signaling pathway	1/35	0.0173666	0.0281644	0	0	65.2157	264.333	AKT1
EGF receptor (ErbB1) signaling pathway	1/35	0.0173666	0.0281644	0	0	65.2157	264.333	EGF
PIK3C1/AKT pathway	1/35	0.0173666	0.0281644	0	0	65.2157	264.333	AKT1
Phospholipids as signaling intermediaries	1/36	0.0178587	0.0285193	0	0	63.3492	254.997	AKT1
Signaling to ERKs	1/36	0.0178587	0.0285193	0	0	63.3492	254.997	CDK1
PI3K/PLC/TRK pathway	1/36	0.0178587	0.0285193	0	0	63.3492	254.997	AKT1
Platelet aggregation (plug formation)	1/37	0.0183507	0.0290089	0	0	61.5864	246.228	AKT1
PI3K/AKT activation	1/37	0.0183507	0.0290089	0	0	61.5864	246.228	AKT1
EGFR interaction with phospholipase C-gamma	1/38	0.0188424	0.0296366	0	0	59.9189	237.977	EGF
E-cadherin nascent AJ-like junctions pathway	1/39	0.0193339	0.0301071	0	0	58.3392	230.2	AKT1
FRS2-mediated cascade	1/39	0.0193339	0.0301071	0	0	58.3392	230.2	CDK1
Plasma membrane estrogen receptor signaling	1/41	0.0203163	0.0310195	0	0	55.4167	215.922	AKT1
Alpha-M beta-2 integrin signaling	1/41	0.0203163	0.0310195	0	0	55.4167	215.922	AKT1
ERBB1 internalization pathway	1/41	0.0203163	0.0310195	0	0	55.4167	215.922	EGF
FOXM1 transcription factor network	1/41	0.0203163	0.0310195	0	0	55.4167	215.922	CDK1
Bladder cancer	1/42	0.0208071	0.0311609	0	0	54.0623	209.354	EGF
Signaling events mediated by T cell protein tyrosine phosphatase (TC-PTP)	1/42	0.0208071	0.0311609	0	0	54.0623	209.354	EGF
TWEAK signaling pathway	1/42	0.0208071	0.0311609	0	0	54.0623	209.354	AKT1
VEGF, hypoxia, and angiogenesis	1/42	0.0208071	0.0311609	0	0	54.0623	209.354	AKT1
G2/M checkpoints	1/43	0.0212978	0.0312967	0	0	52.7725	203.129	CDK1
Growth hormone receptor signaling	1/43	0.0212978	0.0312967	0	0	52.7725	203.129	RPS6KA1
Cell differentiation by G alpha (i/o) pathway inferred from mouse Neuro2A model	1/43	0.0212978	0.0312967	0	0	52.7725	203.129	AKT1
PI3K class IB pathway in neutrophils	1/43	0.0212978	0.0312967	0	0	52.7725	203.129	AKT1
Hemostasis pathway	2/468	0.0217125	0.0317195	0	0	10.4742	40.115	EGF;AKT1
ERBB2/ERBB3 signaling events	1/44	0.0217882	0.0317195	0	0	51.5426	197.222	AKT1
HNF3B pathway	1/45	0.0222784	0.0319868	0	0	50.3687	191.61	AKT1
Integrin-linked kinase signaling	1/45	0.0222784	0.0319868	0	0	50.3687	191.61	AKT1
Interleukin-3 signaling pathway	1/45	0.0222784	0.0319868	0	0	50.3687	191.61	AKT1
Polo-like kinase 1 (PLK1) pathway	1/46	0.0227683	0.032541	0	0	49.2469	186.271	CDK1
Actions of nitric oxide in the heart	1/47	0.0232581	0.0330899	0	0	48.1739	181.187	AKT1
Post-translational regulation of adherens junction stability and disassembly	1/48	0.0237476	0.0336334	0	0	47.1466	176.341	EGF
FoxO family signaling	1/49	0.0242369	0.0340186	0	0	46.162	171.717	AKT1
Angiopoietin receptor Tie2-mediated signaling	1/49	0.0242369	0.0340186	0	0	46.162	171.717	AKT1
Interleukin-2 receptor beta chain in T cell activation	1/52	0.0257034	0.0357563	0	0	43.4401	159.04	AKT1
Signaling events mediated by stem cell factor receptor (c-Kit)	1/52	0.0257034	0.0357563	0	0	43.4401	159.04	AKT1
RANKL signaling pathway	1/54	0.0266801	0.0369507	0	0	41.7966	151.464	AKT1
T cell receptor signaling in naive CD8+ T cells	1/55	0.027168	0.0374608	0	0	41.0206	147.908	AKT1
Acute myeloid leukemia	1/57	0.0281433	0.0381336	0	0	39.5516	141.217	AKT1
SHP2 signaling	1/57	0.0281433	0.0381336	0	0	39.5516	141.217	EGF
Keratinocyte differentiation	1/57	0.0281433	0.0381336	0	0	39.5516	141.217	EGF
PI3K cascade	1/57	0.0281433	0.0381336	0	0	39.5516	141.217	AKT1
Caspase cascade in apoptosis	1/59	0.0291177	0.0392838	0	0	38.1839	135.034	AKT1
Natural killer cell receptor signaling pathway	1/60	0.0296046	0.0397693	0	0	37.5348	132.116	AKT1
Leptin signaling pathway	1/61	0.0300913	0.0402503	0	0	36.9074	129.306	AKT1
Colorectal cancer	1/62	0.0305777	0.0407269	0	0	36.3005	126.598	AKT1
MAPK cascade role in angiogenesis	1/64	0.0315499	0.0416672	0	0	35.1446	121.466	AKT1
Endothelins	1/64	0.0315499	0.0416672	0	0	35.1446	121.466	AKT1
LPA receptor mediated events	1/65	0.0320357	0.042131	0	0	34.5938	119.034	AKT1
HIF-1 transcriptional activity in hypoxia	1/66	0.0325213	0.0421676	0	0	34.0598	116.684	AKT1
Endochondral ossification	1/66	0.0325213	0.0421676	0	0	34.0598	116.684	AKT1
G alpha 13 pathway	1/67	0.0330066	0.0421676	0	0	33.5421	114.414	AKT1
G1 to S cell cycle control	1/67	0.0330066	0.0421676	0	0	33.5421	114.414	CDK1
Adipocytokine signaling pathway	1/67	0.0330066	0.0421676	0	0	33.5421	114.414	AKT1
T cell receptor signaling in naive CD4+ T cells	1/67	0.0330066	0.0421676	0	0	33.5421	114.414	AKT1
cAMP cell motility pathway inferred from amoeba model	1/67	0.0330066	0.0421676	0	0	33.5421	114.414	AKT1
AMPK signaling	1/68	0.0334917	0.0426134	0	0	33.0398	112.218	AKT1
NFAT involvement in hypertrophy of the heart	1/69	0.0339766	0.0426339	0	0	32.5523	110.095	AKT1
G alpha q pathway	1/70	0.0344613	0.0426339	0	0	32.0789	108.039	AKT1
AP-1 transcription factor network	1/70	0.0344613	0.0426339	0	0	32.0789	108.039	CDK1
Renal cell carcinoma	1/70	0.0344613	0.0426339	0	0	32.0789	108.039	AKT1
Signaling events mediated by VEGFR1 and VEGFR2	1/70	0.0344613	0.0426339	0	0	32.0789	108.039	AKT1
MicroRNA regulation of DNA damage response	1/70	0.0344613	0.0426339	0	0	32.0789	108.039	CDK1
NCAM signaling for neurite out-growth	1/70	0.0344613	0.0426339	0	0	32.0789	108.039	CDK1
Interleukin-6 signaling pathway	1/71	0.0349458	0.0430631	0	0	31.619	106.049	AKT1
Costimulation by the CD28 family	1/72	0.03543	0.0433187	0	0	31.1721	104.121	AKT1
Myocyte adrenergic pathway	1/72	0.03543	0.0433187	0	0	31.1721	104.121	AKT1
Chronic myeloid leukemia	1/73	0.035914	0.0436495	0	0	30.7377	102.253	AKT1
RANKL regulation of apoptosis and immune response	1/74	0.0363978	0.0436495	0	0	30.3151	100.441	CDK1
Integrins in angiogenesis	1/74	0.0363978	0.0436495	0	0	30.3151	100.441	AKT1
Seven transmembrane receptor signaling through beta-arrestin	1/74	0.0363978	0.0436495	0	0	30.3151	100.441	AKT1
E2F transcription factor network	1/74	0.0363978	0.0436495	0	0	30.3151	100.441	CDK1
Prolactin activation of MAPK signaling	1/75	0.0368814	0.0440606	0	0	29.9039	98.6843	AKT1
VEGF signaling pathway	1/76	0.0373648	0.0444684	0	0	29.5037	96.9794	AKT1
Signaling events mediated by hepatocyte growth factor receptor (c-Met)	1/79	0.0388136	0.0456716	0	0	28.3647	92.1564	AKT1
p73 transcription factor network	1/79	0.0388136	0.0456716	0	0	28.3647	92.1564	CDK1
Fc epsilon receptor I signaling pathway	1/79	0.0388136	0.0456716	0	0	28.3647	92.1564	AKT1
APC/C-mediated degradation of cell cycle proteins	1/82	0.0402604	0.0468458	0	0	27.31	87.7303	CDK1
Regular glucocorticoid receptor pathway	1/82	0.0402604	0.0468458	0	0	27.31	87.7303	AKT1
SMAD2/3 nuclear pathway	1/82	0.0402604	0.0468458	0	0	27.31	87.7303	AKT1
Response to elevated platelet cytosolic calcium	1/83	0.0407423	0.0472309	0	0	26.9756	86.3351	EGF
Small cell lung cancer	1/84	0.0412239	0.0476129	0	0	26.6493	84.9775	AKT1
Integrin cell surface interactions	1/85	0.0417053	0.0479918	0	0	26.3307	83.6559	AKT1
mRNA stability regulation by proteins that bind AU-rich elements	1/86	0.0421865	0.0483677	0	0	26.0196	82.3691	AKT1
Mitotic G2-G2/M phases	1/87	0.0426675	0.0487406	0	0	25.7158	81.1157	CDK1
Androgen receptor signaling, proteolysis, and transcription regulation	1/88	0.0431482	0.0491105	0	0	25.4189	79.8945	AKT1
Fc gamma receptor-mediated phagocytosis	1/94	0.0460282	0.0521987	0	0	23.7718	73.1815	AKT1
Interferon-gamma signaling pathway	1/97	0.0474653	0.0536341	0	0	23.0255	70.176	AKT1
Downstream signaling events Of B cell receptor (BCR)	1/98	0.0479439	0.05398	0	0	22.7869	69.2204	AKT1
Granule cell survival pathway	1/99	0.0484222	0.0543232	0	0	22.5533	68.2868	AKT1
Integrin-mediated cell adhesion	1/100	0.0489004	0.0546637	0	0	22.3244	67.3742	AKT1
TNF-alpha signaling pathway	1/101	0.0493783	0.0550015	0	0	22.1	66.4822	AKT1
Interleukin-4 signaling pathway	1/104	0.0508108	0.0561972	0	0	21.4531	63.9226	AKT1
Chagas disease	1/104	0.0508108	0.0561972	0	0	21.4531	63.9226	AKT1
G alpha i pathway	1/108	0.0527179	0.058101	0	0	20.6469	60.7598	AKT1
Signaling by insulin receptor	1/109	0.0531941	0.0582159	0	0	20.4547	60.0103	CDK1
Signaling by interleukins	1/109	0.0531941	0.0582159	0	0	20.4547	60.0103	CDK1
Fas signaling pathway	1/115	0.0560468	0.0611242	0	0	19.3723	55.8227	AKT1
CXCR4 signaling pathway	1/116	0.0565215	0.0614279	0	0	19.2029	55.1725	AKT1
Cell cycle checkpoints	1/117	0.056996	0.0617292	0	0	19.0364	54.535	CDK1
Notch signaling pathway	1/121	0.0588918	0.0635625	0	0	18.3981	52.1045	AKT1
p75 neurotrophin receptor-mediated signaling	1/124	0.0603114	0.0648711	0	0	17.9467	50.3985	AKT1
Interleukin-1 signaling pathway	1/125	0.0607842	0.0651557	0	0	17.8011	49.8506	AKT1
PDGFB signaling pathway	1/129	0.0626732	0.0669512	0	0	17.2413	47.7554	RPS6KA3
Tight junction	1/133	0.0645587	0.0687309	0	0	16.7155	45.8035	AKT1
Mitotic G1-G1/S phases	1/135	0.0655002	0.0694968	0	0	16.4643	44.8769	CDK1
Adrenergic pathway	1/137	0.0664408	0.0702567	0	0	16.2206	43.9812	AKT1
T cell receptor signaling pathway	1/139	0.0673806	0.0710105	0	0	15.9839	43.1149	AKT1
Toll-like receptor signaling pathway regulation	1/142	0.0687887	0.0722512	0	0	15.6414	41.8677	AKT1
Signaling by the B cell receptor (BCR)	1/151	0.0730014	0.0764196	0	0	14.6963	38.4643	AKT1
Integrated breast cancer pathway	1/152	0.0734685	0.0766521	0	0	14.5982	38.1145	AKT1
Integrin signaling pathway	1/155	0.0748683	0.0778531	0	0	14.3117	37.0963	AKT1
Chemokine signaling pathway	1/189	0.0906002	0.0939002	0	0	11.7033	28.1031	AKT1
Jak-STAT signaling pathway	1/199	0.0951812	0.0983225	0	0	11.1066	26.1225	AKT1
Endocytosis	1/201	0.0960949	0.0989398	0	0	10.9944	25.7536	EGF
Actin cytoskeleton regulation	1/226	0.107446	0.110265	0	0	9.76049	21.7734	EGF
Wnt signaling pathway	1/231	0.109701	0.112211	0	0	9.54589	21.0964	AKT1
Apoptosis	1/242	0.114644	0.116884	0	0	9.10512	19.721	AKT1
Cytokine-cytokine receptor interaction	1/265	0.124899	0.126926	0	0	8.30219	17.2707	EGF
Immune system signaling by interferons, interleukins, prolactin, and growth hormones	1/280	0.131529	0.133231	0	0	7.84986	15.9237	CDK1
Cell cycle	1/453	0.204796	0.206778	0	0	4.80285	7.61609	CDK1
Adaptive immune system	1/606	0.264905	0.266608	0	0	3.56015	4.72925	AKT1
Gene expression	1/968	0.391171	0.392425	0	0	2.1858	2.05161	AKT1
Metabolism	1/1615	0.569224	0.569224	0	0	1.26504	0.712827	AKT1

## Sheet: ST7_DEG AFTR
Supplementary Table 6: DEG AFTR
positive log2FC: The gene is more expressed in treated models compared to untreated. negative log2FC: The genes is less expressed in treated models compared to untreated.
gene name	baseMean sensitive	log2FC sensitive	lfcSE sensitive	stat sensitive	p-value sensitive	p-adj sensitive	baseMean resistant	log2FC resistant	lfcSE resistant	stat resistant	p-value resistant	p-adj resistant	HCT153_T_AFTR	HCT153_UN_AFTR	HCT156_T_AFTR	HCT156_UN_AFTR	HCT161_T_AFTR	HCT161_UN_AFTR	HCT162_T_AFTR	HCT162_UN_AFTR	HCT178_T_AFTR	HCT178_UN_AFTR	OT261_T_AFTR	OT261_UN_AFTR	gene name
TSPAN6	11270.3	0.338557	0.122763	2.7578	0.0058191	0.0169517	11476.7	0.0326801	0.177915	0.183684	0.854261	0.95004	13.0922	12.8642	13.0646	12.8887	12.9821	13.0507	13.2358	12.7946	13.8777	13.722	14.2078	13.8185	TSPAN6
TNMD	43.6866	0.777289	1.25327	0.620207	0.535122	0.656475	6.22699	2.21939	3.42152	0.648657	0.51656		0	0	0	1.00728	0	0	1.42343	0	4.62697	1.0057	7.116	6.89541	TNMD
DPM1	7181.9	-0.354836	0.127837	-2.77569	0.00550841	0.016175	7659	-0.21223	0.171639	-1.23649	0.216277	0.490799	12.3953	12.8675	12.5413	12.8458	12.9831	13.1738	12.8252	13.1454	12.5189	12.7305	12.5459	12.7749	DPM1
SCYL3	6444.44	-0.0901305	0.171667	-0.525032	0.599561	0.71171	5212	0.000283769	0.214954	0.00132014	0.998947	0.999663	12.6037	12.9878	12.6464	12.5739	12.238	12.4553	12.5912	12.5782	12.4029	12.1627	12.5251	12.3814	SCYL3
C1orf112	4049.49	-0.908356	0.203281	-4.46848	7.87765e-06	5.59424e-05	3198.8	-0.633946	0.257961	-2.45752	0.0139899	0.0937817	11.3605	12.6775	11.2001	11.6306	11.9636	12.2342	11.1108	11.751	10.2782	11.2569	11.717	12.4427	C1orf112
FGR	14.9443	0.73002	1.13749	0.64178	0.521016	0.643787	3.40166	2.47565	3.40875	0.726264	0.467677		1.00704	1.04318	5.36836	4.82136	1.81565	0	5.77692	4.45056	3.1543	2.00853	2.83203	2.49764	FGR
CFH	0.926027	1.49504	3.96569	0.376992	0.706179		16.3829	0.514897	1.58221	0.325429	0.744856		1.00704	1.04318	2.15542	1.59466	4.84409	4.91431	2.1258	0	2.57032	1.59255	0	0	CFH
FUCA2	20984	-0.306232	0.204637	-1.49647	0.134532	0.230577	39997.1	-0.371146	0.165519	-2.24232	0.0249408	0.13306	13.367	14.1266	14.7332	14.8069	15.6113	15.8841	14.7781	14.8689	14.2402	14.6877	14.147	14.1756	FUCA2
GCLC	33395.8	0.0460427	0.175925	0.261718	0.793539	0.862004	30804.7	-0.0897653	0.160136	-0.560557	0.575099	0.80404	14.3892	14.3596	15.6178	15.8378	14.4826	14.5829	15.519	15.7636	15.1395	15.1966	14.8211	14.4238	GCLC
NFYA	16319.5	-0.156847	0.133216	-1.17739	0.239041	0.360904	12597.3	-0.0223355	0.168418	-0.132619	0.894494	0.966355	13.8795	14.0737	13.9041	14.0475	13.559	13.5111	13.8647	14.142	13.6139	13.6843	13.9218	13.8771	NFYA
STPG1	3140.61	0.35805	0.138467	2.58582	0.00971463	0.0260655	3497.37	-0.117649	0.194139	-0.606004	0.544512	0.785181	11.5366	10.9927	11.3698	11.0257	11.3056	11.3305	11.3812	11.1116	11.9814	12.169	12.2139	11.909	STPG1
NIPAL3	21471.5	0.0754601	0.162278	0.465006	0.641927	0.746387	32500.7	-0.213083	0.159846	-1.33306	0.182513	0.445225	14.284	13.8682	14.3831	14.4527	14.0092	14.1866	14.3499	14.4261	15.3851	15.6117	14.5286	14.5973	NIPAL3
LAS1L	10494	-0.690882	0.135342	-5.10471	3.31307e-07	3.42336e-06	11959	-0.475098	0.216121	-2.1983	0.0279278	0.14326	13.0286	13.8301	12.8394	13.2759	13.692	13.8774	12.9462	13.6819	12.7586	13.5018	12.8397	13.3311	LAS1L
ENPP4	7758.45	0.336576	0.116142	2.89797	0.00375589	0.0116396	9821.67	0.244344	0.205454	1.18929	0.234327	0.510968	13.3904	12.9419	12.8496	12.8142	12.8653	12.8365	12.7557	12.4992	13.7627	13.2812	12.9713	12.6236	ENPP4
SEMA3F	2273.21	0.237738	0.237051	1.0029	0.315909	0.446323	4214.53	-0.656722	0.234997	-2.7946	0.00519639	0.0481091	10.6651	10.2182	11.5114	10.9875	11.6155	11.9664	11.1688	10.5766	11.6544	12.5942	11.5674	11.8506	SEMA3F
CFTR	58266.6	0.203754	0.161732	1.25982	0.207734	0.323673	3587.87	0.649436	0.263212	2.46735	0.0136118	0.0921609	16.226	15.76	13.5356	13.4775	10.2153	9.9372	14.1308	14.2232	12.9785	11.9443	16.5423	16.2625	CFTR
ANKIB1	20326	0.307723	0.102665	2.99737	0.00272323	0.00882699	18880.4	0.0287184	0.162818	0.176384	0.859992	0.951773	14.2344	13.9356	14.5618	14.3911	14.2062	14.1907	14.5525	14.2318	14.1861	14.122	14.496	14.1491	ANKIB1
CYP51A1	6542.36	-0.851922	0.189615	-4.4929	7.02584e-06	5.05612e-05	9030.35	-0.577577	0.195264	-2.95793	0.00309717	0.0334568	12.4474	13.422	11.9312	12.2616	13.4749	13.8562	11.9918	12.4409	11.7171	12.4703	11.933	13.0192	CYP51A1
KRIT1	10358.2	0.228509	0.119315	1.91517	0.0554703	0.112536	10438.4	0.140755	0.167937	0.838142	0.401951	0.67711	13.5388	13.1621	13.5088	13.2269	13.3237	13.1456	13.2577	13.0617	13.465	13.3395	13.4688	13.3127	KRIT1
RAD52	4545.73	0.165623	0.16151	1.02547	0.305144	0.434748	4086.61	0.107549	0.185584	0.579516	0.562241	0.796532	12.2893	11.8249	12.4144	12.2962	11.8208	11.7337	12.1328	12.1477	12.2142	12.0643	12.1921	12.1004	RAD52
BAD	8091.27	0.303354	0.152597	1.98795	0.0468175	0.0977001	7483.16	0.163183	0.175562	0.929492	0.352634	0.633949	13.3747	12.8375	12.922	12.6105	13.1448	13.0294	13.097	13.0277	12.6509	12.4176	12.7759	12.4291	BAD
LAP3	17757.2	-0.0886347	0.140998	-0.628623	0.529596	0.6515	26867.7	0.0541809	0.162929	0.332544	0.739479	0.898589	13.6081	13.852	14.1308	14.2748	14.9191	14.9046	14.462	14.5701	14.4691	14.3532	13.9397	13.8103	LAP3
CD99	0						0						0	0	0	0	0	0	0	0	0	0	0	0	CD99
HS3ST1	3939.29	-0.501856	0.205929	-2.43703	0.0148084	0.0372126	7198.82	-1.19587	0.174688	-6.84574	7.60822e-12	1.36237e-09	11.8709	12.1926	11.4751	12.3627	11.1117	12.2509	11.2983	12.2377	12.6332	13.8626	11.7421	11.9451	HS3ST1
AOC1	11633.8	1.25726	0.25647	4.90219	9.47764e-07	8.6059e-06	13328.3	0.654196	0.205749	3.17959	0.00147485	0.0203266	13.6126	11.6411	14.9149	14.4197	14.3508	13.9227	14.5952	13.6221	13.323	12.4197	13.2762	12.3954	AOC1
WNT16	27.804	-2.19726	1.44236	-1.52338	0.127664	0.221401	0						4.8209	7.07313	0	0	0	0	0	0	0	0	0	1.51553	WNT16
HECW1	5.80773	1.77209	1.74575	1.01508	0.310065		14.8489	0.950147	1.52219	0.624199	0.532497		4.33527	3.39874	4.09789	3.18284	4.08417	3.2688	1.81694	0.995359	4.56811	3.59539	1.60419	0	HECW1
MAD1L1	8084.63	-0.323166	0.124815	-2.58915	0.00962128	0.0258704	10788.5	-0.205647	0.17217	-1.19444	0.232305	0.508762	12.8348	13.2695	13.1411	13.1843	13.8079	13.9327	12.8334	13.0548	12.4341	12.699	12.682	12.9521	MAD1L1
LASP1	97818.6	0.0853661	0.100928	0.845812	0.397658	0.528957	91211.8	-0.0730416	0.158169	-0.461794	0.644229	0.845492	16.7165	16.5821	16.6141	16.6412	16.1848	16.207	16.6072	16.4919	16.6159	16.7177	16.4593	16.4096	LASP1
SNX11	5412.1	-0.102865	0.129503	-0.79431	0.427015	0.558136	6479.23	-0.194284	0.174556	-1.11302	0.265701	0.544111	12.1094	12.3217	12.262	12.3563	12.3839	12.5796	12.2791	12.3611	12.6826	12.8533	12.5694	12.5409	SNX11
TMEM176A	8814.03	1.47308	0.178703	8.24321	1.67645e-16	1.4589e-14	247.186	2.0066	0.773068	2.59563	0.00944184	0.0723095	13.107	11.4349	14.6755	14.0723	9.29776	8.29031	14.7322	13.5874	4.50674	1.0057	8.83281	7.16205	TMEM176A
M6PR	23050.8	-0.178037	0.126436	-1.40811	0.159098	0.262921	25050.2	0.0394635	0.161812	0.243886	0.807319	0.929123	14.468	14.7821	14.3399	14.373	14.9045	14.8149	14.4529	14.5075	14.2425	14.2312	14.1831	14.3053	M6PR
KLHL13	1752.21	-0.765325	0.293901	-2.60402	0.0092137	0.0249213	515.884	-0.615768	0.428422	-1.43729	0.150635	0.398791	4.59842	6.03796	11.3597	11.9603	2.7825	3.56048	11.6088	12.4672	9.70353	10.2196	9.35513	9.50572	KLHL13
CYP26B1	620.424	-0.132866	0.428574	-0.31002	0.756546	0.836118	467.319	-0.0547099	0.339898	-0.16096	0.872125	0.957282	9.61021	10.8672	9.18062	8.92439	8.82322	8.99624	8.89806	8.32165	8.81217	8.72559	6.78337	6.46556	CYP26B1
ICA1	8970.04	0.752246	0.180136	4.17599	2.96688e-05	0.000177812	9877	0.214475	0.17016	1.26043	0.207514	0.479401	13.2191	12.0815	13.5692	13.0066	13.1965	13.0158	13.3996	12.9079	13.4956	13.2254	13.6153	12.9427	ICA1
DBNDD1	8366.79	-0.264529	0.114545	-2.30939	0.0209222	0.0497909	10995.9	-0.304853	0.173825	-1.75379	0.0794673	0.275746	11.9795	12.1689	13.5546	13.5218	13.8424	14.219	13.6055	13.8227	12.0498	12.2599	12.5368	12.8802	DBNDD1
ALS2	10535.8	0.35044	0.10609	3.30323	0.000955775	0.00359191	9880.5	0.00583194	0.168676	0.0345747	0.972419	0.993879	13.1758	12.7566	14.0516	13.7539	12.9792	12.985	13.8092	13.4705	13.4865	13.447	13.4491	13.1122	ALS2
CASP10	6606.76	0.788577	0.184484	4.2745	1.91569e-05	0.000120838	6087.02	0.545302	0.187187	2.91314	0.00357813	0.0371149	12.8805	11.7121	13.3404	12.5459	11.6263	11.1849	13.081	12.3367	13.4736	12.8044	13.0155	12.5178	CASP10
CFLAR	24191.2	0.808448	0.180412	4.48111	7.42556e-06	5.31582e-05	31539.4	0.304926	0.163071	1.8699	0.0614975	0.235686	14.8819	13.6653	15.5024	14.9559	14.2225	13.8436	14.8711	14.3003	15.5863	15.3331	14.8831	14.2002	CFLAR
TFPI	1852.97	0.88371	0.318762	2.77232	0.00556589	0.0163183	5704.36	0.0214603	0.247696	0.0866397	0.930958	0.97924	11.6709	10.1267	12.5839	12.2166	7.51801	7.85174	11.9313	11.3356	13.5998	13.2522	3.83407	3.7097	TFPI
NDUFAF7	4485.13	-0.240352	0.113979	-2.10875	0.0349664	0.0767375	4044.65	-0.298267	0.184866	-1.61342	0.106653	0.32833	11.661	11.8383	12.2132	12.237	11.7824	12.062	12.0568	12.325	11.8236	12.1183	12.1756	12.4073	NDUFAF7
RBM5	32396.7	0.387547	0.139181	2.78448	0.0053614	0.0157926	23685.7	0.194426	0.161562	1.20341	0.228817	0.504222	15.5277	14.8974	14.872	14.6449	14.5667	14.3302	14.5783	14.3469	14.639	14.4646	15.2079	14.8636	RBM5
MTMR7	1.246	0.372158	3.505	0.106179	0.91544		2.25245	0.75841	4.79829	0.158058	0.874411		1.00704	0	0	2.33356	0	0	1.81694	0.995359	2.98462	1.59255	0	1.92165	MTMR7
SLC7A2	3529.89	-1.63817	0.249393	-6.56863	5.07787e-11	1.39502e-09	22.0004	-0.643521	1.94417	-0.331	0.740645		12.5208	13.8345	4.89683	6.20415	0	0	3.23437	5.03538	5.07039	5.79252	5.31342	7.22615	SLC7A2
ARF5	19467.6	0.226824	0.145363	1.5604	0.118666	0.209185	25419	0.151026	0.160683	0.939897	0.34727	0.628541	14.3801	13.8821	14.0322	13.9139	14.8197	14.672	14.4059	14.316	14.5315	14.355	14.1991	14.0626	ARF5
SARM1	9368.25	0.823061	0.11093	7.41963	1.1745e-13	5.95359e-12	11410.2	0.476517	0.167034	2.85282	0.00433327	0.0424255	13.3228	12.4571	13.4276	12.7346	13.9325	13.4177	13.4905	12.733	13.3594	12.8992	13.7317	12.8426	SARM1
POLDIP2	35380.6	-0.36688	0.106741	-3.4371	0.000587986	0.00237132	38897.5	-0.263362	0.174016	-1.51344	0.130169	0.366383	14.6603	14.9213	14.7336	15.0117	15.361	15.4797	15.0295	15.4205	14.773	15.159	14.9494	15.3544	POLDIP2
PLXND1	17304.8	-0.614367	0.173157	-3.54804	0.000388108	0.00165543	19408.3	-0.245125	0.162434	-1.50907	0.131281	0.368145	13.9239	14.6399	14.1466	14.1607	14.639	14.8506	14.171	14.4312	13.2075	13.4641	12.8122	13.6351	PLXND1
AK2	41438.6	-0.622297	0.151669	-4.10299	4.0784e-05	0.000234442	36778.2	-0.451148	0.174334	-2.58783	0.00965813	0.073265	14.6365	15.5041	14.9416	15.2992	15.1758	15.4816	15.2915	15.7407	14.5871	15.1616	14.9442	15.4516	AK2
CD38	3.68641	3.27828	2.50911	1.30655	0.191366		7.22445	1.2063	2.2135	0.544975	0.585771		2.01054	0	2.48714	2.81981	1.81565	2.08387	2.78404	0	4.37557	2.00853	3.19551	2.49764	CD38
FKBP4	48560.8	-1.3059	0.17828	-7.32497	2.38955e-13	1.14935e-11	53436.3	-0.685014	0.182446	-3.75462	0.000173602	0.0042492	14.1696	15.8081	15.0302	15.9072	15.3156	15.8148	15.2763	16.2902	15.2765	16.1253	14.704	15.9269	FKBP4
KDM1A	41654.5	-0.510544	0.125692	-4.06188	4.86789e-05	0.00027366	36552.6	-0.344603	0.16143	-2.13469	0.0327861	0.158842	15.0207	15.3713	14.842	15.3951	15.3689	15.6495	15.0824	15.747	14.3813	14.7679	15.0181	15.4912	KDM1A
RBM6	19957.6	-0.0243276	0.132818	-0.183165	0.854668	0.905428	14968.6	0.000126315	0.170579	0.000740508	0.999409	0.999711	14.2002	14.1076	14.1935	14.107	13.6421	13.7136	13.8617	14.0753	14.0374	13.9436	14.6173	14.5262	RBM6
CAMKK1	7492.27	-0.837365	0.158785	-5.27356	1.33799e-07	1.54475e-06	5602.3	-0.142428	0.181712	-0.783809	0.433152	0.704573	11.8469	12.9021	12.2419	12.6896	12.9166	12.9821	12.3925	13.1971	11.4652	11.6633	12.7882	13.3981	CAMKK1
RECQL	5478.11	-0.2224	0.167532	-1.32751	0.18434	0.295364	9225.87	-0.344667	0.170631	-2.01995	0.0433885	0.190537	12.4074	12.8832	12.2714	12.54	13.1118	13.4005	12.5452	12.7307	12.8078	13.1863	11.6631	11.6242	RECQL
VPS50	6411.13	0.360779	0.109692	3.28904	0.00100531	0.00374258	6794.65	0.184286	0.173657	1.06121	0.288596	0.570303	12.7494	12.3536	12.8202	12.6313	12.7212	12.5111	12.6782	12.3491	12.87	12.6895	12.9411	12.5405	VPS50
HSPB6	15.0977	0.172766	0.907723	0.190329	0.849051	0.901189	43.6479	0.606657	0.975779	0.621716	0.534129		4.01317	3.537	1.72392	3.18284	6.53242	5.75249	3.85378	3.45098	3.98352	3.59539	4.19709	4.54278	HSPB6
ARHGAP33	2790.35	0.0515198	0.159268	0.323479	0.746332	0.82837	4241.55	0.319531	0.204141	1.56524	0.117526	0.348	11.5614	11.6845	11.4052	10.9169	12.8907	12.395	11.1794	11.1373	10.8893	10.7273	11.5645	11.2853	ARHGAP33
NDUFAB1	14857	-0.622216	0.137688	-4.51904	6.21198e-06	4.53107e-05	13592.1	-0.326027	0.169281	-1.92595	0.0541101	0.217351	13.1175	13.8418	13.2642	13.8449	13.9827	14.2259	13.7423	14.4384	12.9133	13.3004	13.5425	13.9451	NDUFAB1
PDK4	1354.5	1.32083	0.222364	5.93995	2.85104e-09	5.00845e-08	1894.9	0.83774	0.279207	3.00043	0.00269602	0.0306092	11.7768	10.7959	10.5221	9.3588	10.7979	10.3128	10.7963	9.3701	11.587	10.3766	7.62106	5.96228	PDK4
SLC22A16	3.2764	2.0919	2.74395	0.762369	0.44584		0.968007	1.50822	4.82497	0.312587	0.754595		1.00704	0	1.72392	2.01091	0.879755	0	2.78404	0	1.57326	1.0057	2.02161	3.3639	SLC22A16
ZMYND10	385.276	-0.230392	0.231354	-0.995841	0.319327	0.449969	1082.7	-0.1474	0.274032	-0.537891	0.590652	0.815397	8.99415	9.38417	7.71838	8.03128	10.8114	10.7437	7.77932	7.86111	8.29535	8.64796	8.2381	8.40265	ZMYND10
ABCB5	1.97566	0.0617866	3.27022	0.0188937	0.984926		0.789711	-3.16014	4.86245	-0.649907	0.515752		1.00704	1.04318	0	2.01091	0	1.05645	2.95026	0	0	1.59255	0	1.92165	ABCB5
ARX	115.747	1.18077	0.428275	2.75704	0.00583266	0.0169843	164.136	0.757159	0.532749	1.42123	0.15525	0.404439	6.79527	5.25272	7.74186	7.14371	6.33639	5.75249	7.79033	7.06759	8.40453	7.47891	7.01721	5.70386	ARX
SLC25A13	10218	-0.395875	0.140281	-2.822	0.00477246	0.0142955	7695.84	-0.429686	0.214023	-2.00766	0.0446796	0.194015	12.6081	13.1765	13.4927	13.7864	12.9504	13.1153	13.5146	13.8745	12.3309	13.0036	13.0023	13.2187	SLC25A13
ST7	5974.77	-0.368976	0.136513	-2.70287	0.00687446	0.0194466	8951.25	-0.435109	0.171007	-2.5444	0.0109467	0.0796225	12.3525	12.8597	12.8003	13.1614	13.1892	13.5689	12.7432	13.0928	12.4718	12.9403	11.6263	11.8316	ST7
CDC27	19358	-0.379202	0.139281	-2.72257	0.0064776	0.0185435	27739	-0.217703	0.162596	-1.33892	0.180596	0.442756	14.0969	14.4658	14.031	14.5119	14.7079	14.8605	14.1344	14.6901	14.5371	14.7978	13.7405	13.9096	CDC27
SLC4A1	3.5396	1.0155	2.07004	0.490568	0.623732		6.85039	-1.62343	2.72782	-0.595139	0.551751		2.01054	0	2.15542	1.59466	0	1.65975	2.1258	1.57877	3.89048	3.59539	2.34497	3.22738	SLC4A1
CALCR	31.3634	1.64935	1.38267	1.19287	0.23292	0.35405	0.557982	-2.08279	4.93409	-0.422122	0.672936		0	0	1.72392	3.01272	0	1.65975	1.81694	0	0	0	7.02852	5.75442	CALCR
HCCS	6186.93	-0.176063	0.110187	-1.59786	0.110075	0.196628	6774.1	-0.228521	0.180938	-1.26298	0.206596	0.478238	12.4018	12.5837	12.4355	12.7573	12.5682	12.6908	12.6549	12.8289	12.5983	12.9105	12.368	12.4968	HCCS
DVL2	16946	-0.0332542	0.123417	-0.269445	0.787587	0.857969	15895	0.20572	0.167543	1.22786	0.219498	0.493725	14.1145	13.9952	13.9369	13.8336	14.092	13.8064	13.9966	14.0126	13.9725	13.8246	13.913	14.0728	DVL2
PRSS22	14714.3	1.15939	0.364587	3.18001	0.00147268	0.00519354	16155.5	0.701513	0.171494	4.09059	4.30275e-05	0.0014144	14.4069	12.0695	15.0095	14.9093	13.2507	12.6297	14.4872	14.0824	14.8863	14.0829	13.6574	12.8395	PRSS22
UPF1	65861.8	-0.279975	0.107924	-2.59418	0.00948173	0.0255408	69467.4	0.026031	0.157788	0.164974	0.868964	0.955924	15.9946	16.1676	15.6416	15.8851	15.8349	15.8194	15.6056	15.9582	16.2861	16.2275	15.8963	16.1672	UPF1
SKAP2	10887.2	0.22151	0.129288	1.71331	0.0866555	0.16158	13465.7	0.0580691	0.167093	0.347525	0.728197	0.892546	11.67	11.2668	13.2332	13.2972	13.6308	13.6086	13.3936	13.1808	13.8136	13.6976	14.2699	14.1741	SKAP2
SLC25A5	112999	-0.267892	0.161551	-1.65825	0.097268	0.177758	129919	-0.187132	0.156446	-1.19614	0.23164	0.507892	16.2751	16.6389	16.3295	16.8182	17.1848	17.3473	16.774	17.2278	16.4586	16.6482	16.753	16.6949	SLC25A5
MCUB	4649.04	-0.443189	0.211553	-2.09493	0.0361773	0.0789477	6640.81	-0.0271267	0.183843	-0.147554	0.882695	0.961016	11.6429	12.5373	11.5529	11.6214	13.3498	13.2584	11.9443	12.1537	11.4108	11.5359	12.1422	12.3279	MCUB
HOXA11	3401.8	-0.594271	0.117859	-5.04221	4.60191e-07	4.5791e-06	2558.85	-0.80019	0.206612	-3.87291	0.000107542	0.00294474	11.694	12.2912	11.1113	11.4683	11.537	12.3967	11.3198	11.884	9.24923	9.96264	11.0587	11.6361	HOXA11
POLR2J	5312.04	-0.163279	0.153027	-1.06699	0.285976	0.414311	5527.76	-0.0452453	0.177845	-0.254408	0.79918	0.925569	12.2483	12.2004	12.0254	12.1969	12.4421	12.4517	12.3426	12.7378	12.3309	12.3897	12.1804	12.2788	POLR2J
DHX33	17207.1	-0.786319	0.170025	-4.62472	3.75112e-06	2.9035e-05	15520	-0.422429	0.168641	-2.50491	0.0122483	0.0859214	13.0909	14.1854	13.6956	14.1549	13.9932	14.3299	13.8214	14.4899	13.2779	13.7642	13.8371	14.391	DHX33
MEOX1	0						0.746454	2.0086	4.92051	0.408211	0.683119		0	0	0	0	0	0	0	0	1.98683	0	0	0	MEOX1
THSD7A	2.43012	1.54361	3.56465	0.433032	0.664991		1.22337	1.01874	4.7989	0.212286	0.831884		0	0	2.15542	0	0.879755	0	1.81694	0	1.57326	1.59255	3.02518	2.49764	THSD7A
LIG3	16268.2	-0.339874	0.164605	-2.06478	0.0389435	0.0840807	16980.1	-0.0885829	0.163975	-0.540222	0.589044	0.814705	13.7477	14.341	13.8113	13.8459	14.1594	14.2007	13.9038	14.2292	13.7865	13.9003	13.6631	13.7205	LIG3
RPAP3	8485.72	-0.343636	0.135421	-2.53753	0.0111637	0.0293624	7707.91	-0.185481	0.186478	-0.994652	0.319905	0.603659	12.6202	13.1269	12.9916	13.2217	12.9133	12.9504	13.1846	13.4305	12.6694	12.9813	12.673	12.9084	RPAP3
ACSM3	9950.63	0.969699	0.126059	7.69243	1.44362e-14	8.9439e-13	6599.96	0.566652	0.207288	2.73365	0.00626371	0.0551097	11.9544	11.0232	14.3205	13.3136	13.5996	12.8049	14.833	13.7107	11.7748	11.4165	12.6256	11.7302	ACSM3
REXO5	2472.72	-0.288973	0.140517	-2.0565	0.0397339	0.0854666	3453.13	-0.057001	0.244374	-0.233254	0.815565	0.933793	11.1581	11.5481	10.8357	10.6448	12.2858	12.0214	10.9385	11.2231	10.8998	11.2587	11.1823	11.3308	REXO5
CIAPIN1	14236.1	-0.201606	0.12511	-1.61142	0.107087	0.19234	15739.9	-0.343137	0.174797	-1.96307	0.0496385	0.206964	13.6116	13.7674	13.5549	13.8536	13.9149	14.1318	13.7482	14.0891	13.547	13.9944	13.6318	13.6963	CIAPIN1
SPPL2B	39122.1	0.831059	0.206095	4.03241	5.52087e-05	0.000305352	25041.5	0.270598	0.161472	1.67583	0.0937723	0.304134	16.0777	14.7584	15.5744	14.7717	14.8777	14.5618	15.4302	14.6768	14.5406	14.2932	15.1615	14.6961	SPPL2B
FAM214B	3022.2	-0.119377	0.239341	-0.498771	0.61794	0.727167	5235.51	-0.450409	0.178974	-2.51662	0.0118485	0.0841141	11.5054	11.0261	12.1351	12.6352	11.4352	11.8868	11.709	12.1385	12.5485	12.9755	11.0704	11.4279	FAM214B
COPZ2	603.687	0.786064	0.252349	3.11498	0.00183954	0.00628988	189.46	0.477558	0.504205	0.94715	0.343562	0.624762	9.64338	8.78186	9.97003	9.00034	8.58206	8.08189	9.76326	8.62372	5.68319	5.22052	9.22592	8.83142	COPZ2
PRKAR2B	2053.17	1.2288	0.275432	4.46136	8.1441e-06	5.75901e-05	2882.97	1.2675	0.361304	3.50814	0.000451259	0.0087606	7.73507	6.19242	4.51612	3.59828	9.37463	7.36746	3.7673	2.3145	12.6319	12.0479	12.9141	11.9995	PRKAR2B
MSL3	7452.93	-0.119552	0.129402	-0.923879	0.355549	0.487402	7641.41	-0.368087	0.216016	-1.70398	0.088385	0.292339	12.8792	13.1031	12.6035	12.7981	12.7366	12.8323	12.8698	12.9983	12.612	13.2302	12.543	12.5054	MSL3
CREBBP	45413.1	0.170973	0.128703	1.32843	0.184037	0.294983	38846.1	0.243589	0.159463	1.52756	0.126621	0.361862	15.723	15.515	15.5101	15.4381	15.2207	14.9918	15.1701	15.1578	15.453	15.1727	15.6595	15.3236	CREBBP
TSPOAP1	18818.1	0.812894	0.180383	4.5065	6.59065e-06	4.76343e-05	1403.57	0.272356	0.397319	0.685484	0.493038	0.750029	14.5061	13.4793	10.8475	10.5292	8.04406	8.51134	10.7003	9.68768	11.6842	10.674	15.3783	14.9312	TSPOAP1
MPO	31.1909	-1.74131	0.894325	-1.94707	0.0515261	0.105742	15.2077	-1.66346	1.53011	-1.08715	0.276971		4.53699	4.54077	5.65883	5.87226	2.59464	4.42736	2.95026	5.27635	3.44345	4.65477	3.83407	6.35523	MPO
PON1	286.318	-0.532935	0.284202	-1.8752	0.0607657	0.121153	123.746	0.402009	0.616979	0.651576	0.514675	0.763485	8.96821	9.47514	6.24523	6.89705	6.47908	6.43137	4.61772	5.38324	7.63355	6.86925	7.50432	7.84337	PON1
GCFC2	4517.64	-0.387015	0.143502	-2.69693	0.00699818	0.0197447	4534.28	-0.273863	0.204884	-1.33667	0.181329	0.443668	11.6651	12.0889	12.0373	12.3063	12.4193	12.5033	12.1627	12.6785	11.4196	11.8623	11.8337	12.0106	GCFC2
WDR54	1353.58	0.145564	0.160869	0.904861	0.365539	0.497891	5086.4	0.0713388	0.183157	0.389494	0.69691	0.875062	10.2714	10.0751	10.2287	9.79094	12.8961	12.8667	10.6015	10.3138	11.2885	11.1522	10.4592	10.4635	WDR54
CROT	4554.97	0.506237	0.133622	3.78858	0.000151512	0.000731564	3400.31	0.240655	0.192054	1.25306	0.210183	0.482524	12.894	12.3067	12.4914	12.4683	11.8338	11.6299	12.3852	12.0296	11.8141	11.5147	11.4413	10.8209	CROT
ABCB4	168.225	-0.00517651	0.494454	-0.0104691	0.991647	0.995048	34.9929	-0.392437	1.21412	-0.323228	0.746523		8.20875	8.95528	4.51612	4.26169	5.33924	6.48453	5.00545	3.99129	2.57032	2.00853	6.23782	6.30523	ABCB4
KMT2E	32290.3	0.556909	0.180044	3.09318	0.00198024	0.00670246	24249	0.401469	0.188225	2.13293	0.0329306	0.159202	15.4477	14.7771	14.7284	14.4497	14.576	14.3468	14.5774	14.385	14.8761	14.2803	15.4894	14.6395	KMT2E
RHBDD2	14777.2	0.293014	0.126034	2.32489	0.020078	0.0481251	15183.6	0.0409047	0.17538	0.233235	0.815579	0.933793	14.5844	14.1031	13.5106	13.2941	13.8051	13.8649	13.6286	13.4198	13.9691	13.8054	13.481	13.2491	RHBDD2
SOX8	2775.37	-1.42999	0.270107	-5.29417	1.1956e-07	1.40076e-06	7171	-0.622464	0.179801	-3.46196	0.000536254	0.0100522	11.0133	12.3702	10.8689	11.3966	13.2015	13.7256	10.9341	11.7876	10.8923	11.5926	9.38405	11.4265	SOX8
IBTK	37389.9	-0.012995	0.133079	-0.097649	0.922211	0.950756	36306.7	-0.162705	0.179462	-0.906626	0.364605	0.645241	14.7426	14.7535	15.4593	15.7072	15.1489	15.1428	15.4461	15.6135	14.9299	15.2394	15.1787	14.9958	IBTK
ZNF195	14003.1	0.0078934	0.133702	0.0590374	0.952922	0.971047	11125.5	-0.102885	0.173203	-0.594014	0.552503	0.790224	13.8964	14.0538	14.2983	13.9037	13.4805	13.4853	13.607	13.5092	13.2473	13.4263	13.7235	13.597	ZNF195
MYCBP2	36531.6	-0.281028	0.104081	-2.7001	0.00693182	0.0195942	42265.2	-0.0959422	0.158394	-0.605718	0.544702	0.785181	14.8421	15.1501	15.4332	15.4948	15.5956	15.6763	15.0342	15.2567	14.9112	15.0003	15.0754	15.3447	MYCBP2
FBXL3	11188.3	0.387763	0.143341	2.70519	0.00682659	0.0193294	12012.2	0.291629	0.177032	1.64732	0.0994913	0.314878	13.6254	13.2868	13.1751	13.2179	13.4738	13.2812	13.6301	13.3858	13.8499	13.4374	13.55	12.9258	FBXL3
ITGAL	8.26302	1.56907	1.75519	0.893958	0.371344		3.84495	-2.2224	3.31515	-0.670375	0.502619		2.33317	2.3904	4.83996	3.71385	0	1.65975	4.15561	0	2.57032	3.18003	3.83407	3.48861	ITGAL
PDK2	7495.89	1.00209	0.122478	8.18175	2.79748e-16	2.31407e-14	9319.9	0.558391	0.17242	3.23855	0.00120139	0.017888	13.3731	12.2182	13.132	12.3477	13.0823	12.5727	13.3994	12.479	13.6987	13.0697	12.9848	12.0106	PDK2
ITGA3	64334.3	-0.103151	0.14451	-0.713799	0.475351	0.603224	74059.2	-0.541633	0.182222	-2.97238	0.00295496	0.0326148	16.5123	16.3553	15.7569	16.2219	14.1487	14.8505	15.2488	15.5386	16.7082	17.068	15.7378	15.8709	ITGA3
ZFX	25096	0.131221	0.112717	1.16416	0.24436	0.367223	21526.6	0.0944863	0.165071	0.572399	0.567052	0.798449	14.8942	14.7619	14.4619	14.4965	14.3448	14.1742	14.4232	14.3645	14.4852	14.4446	14.6157	14.3697	ZFX
LAMP2	23391.9	0.469186	0.143257	3.27513	0.00105614	0.00390189	29263.3	0.48429	0.171939	2.81664	0.00485292	0.0457364	14.6347	14.3445	14.7284	14.3156	14.9098	14.5276	14.7201	14.0406	15.1579	14.5495	14.7561	14.275	LAMP2
ITGA2B	109.713	-0.106865	0.412735	-0.258919	0.795698	0.863119	136.802	0.321283	0.580424	0.553532	0.579899	0.807447	6.93279	7.15057	6.67732	6.42375	5.24651	4.96507	6.39695	6.03524	8.06463	7.69781	6.67232	7.07522	ITGA2B
ASB4	3192.85	-3.63938	0.270621	-13.4483	3.15156e-41	4.0135e-38	6722.25	0.10381	1.31778	0.0787765	0.93721	0.980716	10.7014	13.8829	6.39094	9.73561	12.6997	14.2338	6.27689	9.71523	7.02694	5.259	5.55169	9.87623	ASB4
GDE1	28853	0.101353	0.101709	0.996497	0.319009	0.449689	34070.7	0.00493957	0.180349	0.027389	0.97815	0.994908	14.8864	14.7206	14.4901	14.3974	15.0513	15.1909	14.8122	14.7338	15.0086	14.837	14.8316	14.7284	GDE1
REX1BD	10244.1	-0.120679	0.114246	-1.05631	0.290826	0.419989	10185	0.0369209	0.168513	0.219098	0.826574	0.93783	13.2113	13.3896	13.1797	13.032	13.5307	13.4509	13.3191	13.4342	13.051	13.0349	13.1764	13.2016	REX1BD
CRLF1	61.899	-0.929998	0.763318	-1.21836	0.223086	0.342256	17.374	-0.46488	1.50014	-0.309891	0.756644		2.01054	4.47347	5.87242	6.26226	3.76563	3.2688	6.63532	6.86115	3.79103	5.14033	5.83559	6.12483	CRLF1
OSBPL7	16466.1	1.00626	0.293297	3.43086	0.000601681	0.00241813	11474.9	0.316101	0.179001	1.76592	0.0774092	0.271931	14.3655	12.6005	14.2497	13.3896	13.5306	13.3216	14.1458	13.1299	13.6935	13.2483	14.5116	14.23	OSBPL7
TMEM98	11585	0.00155909	0.124811	0.0124915	0.990033	0.993929	5892.47	-0.241795	0.220712	-1.09552	0.273288	0.553283	13.1422	13.188	14.014	13.902	13.3904	13.3684	14.2489	14.092	9.4045	9.9001	12.5969	12.6609	TMEM98
YBX2	7259.34	-0.207316	0.122277	-1.69546	0.0899874	0.16676	865.458	0.288371	0.267618	1.07755	0.281236	0.562432	9.41276	9.69417	13.1526	12.8563	9.22873	8.90169	13.3654	13.5728	10.3178	10.0462	13.1121	13.2125	YBX2
KRT33A	0.287239	1.20231	4.0474	0.297058	0.766422		0.430021	1.63045	4.93074	0.33067	0.740894		0	0	1.72392	2.01091	1.4223	0	1.42343	0	0	0	0	0	KRT33A
MAP3K14	6755.26	0.293023	0.201622	1.45333	0.146133	0.246365	4198.89	-0.0329182	0.194835	-0.168954	0.865833	0.954675	13.007	12.9188	13.0957	12.5241	12.2111	12.1129	13.0342	12.2862	11.7588	11.9012	12.3816	12.2931	MAP3K14
ABCC8	12.9731	-2.35016	1.48456	-1.58306	0.113407	0.201386	4.07342	-0.989587	2.59924	-0.380722	0.703409		2.33317	4.40289	3.35238	4.18365	1.4223	2.41122	4.28573	4.6915	2.30787	2.8171	0	3.22738	ABCC8
CACNG3	0.574478	1.50469	4.02246	0.374073	0.70835		0.497636	1.66959	4.93409	0.338378	0.735079		0	0	0	0	0	0	2.1258	0	1.57326	0	0	0	CACNG3
TMEM132A	27607.4	0.0132645	0.142377	0.093165	0.925772	0.952992	23506.2	-0.0410922	0.186667	-0.220137	0.825765	0.937441	14.6855	14.8465	14.9245	14.7854	14.4811	14.6874	14.8306	14.8175	14.4602	14.3139	14.6729	14.4418	TMEM132A
AP2B1	111120	-0.390867	0.132411	-2.95191	0.00315811	0.0100096	124746	-0.338192	0.173262	-1.9519	0.0509496	0.21002	16.1134	16.472	16.5691	16.9701	16.9065	17.0938	16.7072	17.2701	16.5349	17.0019	16.6749	16.8827	AP2B1
TAC1	0.14362	0.800629	4.06681	0.196869	0.84393		0						0	0	0	0	0	0	0.880578	0	0	0	0	0	TAC1
ZNF263	12018.3	-0.191353	0.138753	-1.37909	0.167866	0.274191	10291.6	-0.0541903	0.173577	-0.312197	0.754891	0.905776	13.3459	13.6989	13.323	13.3961	13.284	13.2433	13.3958	13.4058	13.2737	13.4007	13.5389	13.7067	ZNF263
CX3CL1	1354.91	-0.458085	0.587239	-0.780065	0.435353	0.566094	60.3859	-0.846101	1.02761	-0.823367	0.4103	0.684285	9.87511	11.1864	8.11582	6.3542	2.94869	5.0141	7.88063	6.14058	6.84054	6.45418	10.1961	11.6511	CX3CL1
SPATA20	21336	0.949085	0.169616	5.59548	2.20013e-08	3.16664e-07	24526.1	0.527305	0.166727	3.16268	0.00156322	0.021148	15.0834	13.8149	15.0547	14.2534	14.652	14.1913	15.0129	14.0512	14.939	14.323	13.9808	13.3208	SPATA20
CACNA1G	50.6454	0.629481	0.632993	0.994452	0.320003	0.4505	57.2564	0.646384	0.85678	0.754435	0.450588	0.719181	6.68633	5.50944	6.59377	6.10178	6.46543	6.1091	6.36786	5.51447	5.53738	4.59586	3.61134	3.90138	CACNA1G
TNFRSF12A	8255.8	-1.59109	0.237846	-6.6896	2.2378e-11	6.69783e-10	10067.8	-2.43547	0.217543	-11.1953	4.29873e-29	5.31831e-26	12.2951	13.3495	12.9037	13.9598	10.8546	13.5516	12.243	13.8076	12.2016	14.3542	11.3348	13.4468	TNFRSF12A
DLX6	0.574478	1.50469	4.02246	0.374073	0.70835		0.752996	0.325954	4.85163	0.0671845	0.946435		0	0	0	1.00728	0	0	2.1258	0	1.57326	1.0057	0	0	DLX6
MAP3K9	18467.7	0.118962	0.137959	0.862298	0.388523	0.519792	17793.7	-0.0790541	0.171674	-0.46049	0.645164	0.846269	14.6878	14.3274	13.9766	13.9383	13.6975	13.6631	13.6222	13.5993	14.328	14.4982	14.172	14.155	MAP3K9
RALA	12125.7	-0.0353855	0.129766	-0.272687	0.785094	0.856234	14450.7	-0.0521219	0.165159	-0.315587	0.752316	0.904537	13.5689	13.5637	13.2255	13.6661	13.4052	13.4115	13.4408	13.6285	14.0596	14.1353	13.5617	13.4419	RALA
BAIAP2L1	27049.3	0.24067	0.130232	1.84801	0.0646011	0.127366	32452.3	-0.294824	0.161987	-1.82005	0.0687518	0.252565	14.8835	14.4312	15.2029	15.3062	14.2011	14.5341	14.9989	14.8213	15.2548	15.4895	14.523	14.3874	BAIAP2L1
KDM7A	18921.7	0.525667	0.114921	4.57416	4.78127e-06	3.59192e-05	10756	0.399123	0.271237	1.47149	0.141159	0.384282	14.2519	13.8127	13.8309	13.3339	13.1772	13.2349	13.8927	13.3162	13.8848	13.007	14.9392	14.3348	KDM7A
ETV1	713.784	-0.673436	0.668145	-1.00792	0.313493	0.443742	1018.02	-0.811091	0.253912	-3.19438	0.00140134	0.019742	8.26666	11.3934	8.00377	7.84735	8.85759	9.64396	8.33228	8.02966	9.95971	10.7713	8.45493	7.97711	ETV1
AGK	8596.09	-0.134898	0.112031	-1.20411	0.228547	0.348892	6450.26	-0.133837	0.176275	-0.759251	0.447703	0.716293	12.9383	13.0073	12.8556	12.8674	12.3861	12.4611	12.9197	13.1279	12.7205	12.891	13.0714	13.1555	AGK
ALDH3B1	7322.07	1.42464	0.290367	4.90636	9.2783e-07	8.44017e-06	13766.7	0.493285	0.16509	2.98797	0.00280834	0.0315597	14.0077	11.7777	13.7715	13.2895	12.5097	12.0139	13.4056	12.1341	14.6714	14.1589	12.2902	11.4668	ALDH3B1
TTC22	12942.3	0.763211	0.226878	3.36396	0.000768319	0.0029835	10136.3	0.436527	0.256574	1.70137	0.0888733	0.293224	13.5576	12.1995	14.1948	13.8246	13.2001	13.1665	14.1838	13.6959	13.7398	12.8783	13.9713	13.4778	TTC22
PHTF2	6225.58	-1.00607	0.185107	-5.43504	5.4784e-08	7.0796e-07	6439.97	-0.384033	0.175453	-2.1888	0.0286112	0.145668	11.7925	13.1492	12.1637	12.6624	12.6195	13.0223	12.0289	12.7928	12.1913	12.5342	12.133	12.9886	PHTF2
CCL26	340.122	-0.241068	0.361254	-0.66731	0.504574	0.630456	7.26733	0.26231	2.14021	0.122563	0.902453		9.20877	9.94609	5.62556	6.89705	1.4223	1.65975	5.45604	4.9452	4.07091	3.33216	7.30469	7.60244	CCL26
FARP2	33118	-0.0673185	0.136888	-0.491778	0.622876	0.730783	26308.9	-0.111948	0.160253	-0.698569	0.484821	0.744435	14.7707	14.6352	15.3683	15.2763	14.4022	14.4943	15.2218	15.2644	14.7828	14.8925	14.8245	15.0759	FARP2
USH1C	33251.3	0.518688	0.157958	3.28372	0.00102448	0.00380265	28396	0.100989	0.1628	0.620327	0.535042	0.779425	15.3447	14.5024	15.4637	15.1743	13.7868	13.6249	15.5389	15.1294	15.409	15.3467	14.6905	14.3423	USH1C
GGCT	6238.13	-0.434133	0.192198	-2.25877	0.0238974	0.0557187	7668.27	-0.28383	0.238723	-1.18895	0.234459	0.51097	11.8813	12.6924	12.0531	12.3449	13.2055	13.134	12.5937	12.8863	12.1586	12.7764	12.5258	12.6837	GGCT
DBF4	8650.93	-0.937179	0.192637	-4.86501	1.14453e-06	1.01657e-05	8301.64	-0.535847	0.224831	-2.38333	0.017157	0.105891	12.0158	13.3382	12.4307	13.086	13.3937	13.6221	12.802	13.6009	11.6759	12.4987	12.6649	13.314	DBF4
TBXA2R	16.4246	-1.3336	0.874433	-1.52511	0.127233	0.220806	98.8435	-1.17381	0.858735	-1.3669	0.171656	0.429423	3.18241	4.72564	3.17977	4.59889	7.34245	7.68007	3.35787	4.57605	1.98683	4.09817	3.48559	4.42287	TBXA2R
IFRD1	17247.5	0.929713	0.158774	5.85559	4.75323e-09	7.90716e-08	13806	0.812783	0.185512	4.38129	1.17979e-05	0.000472228	14.3341	13.6712	14.4367	13.7244	14.1079	13.4411	14.3984	13.3499	14.0421	13.0612	14.581	13.4607	IFRD1
LGALS14	0.14362	0.800629	4.06681	0.196869	0.84393		0.51072	-2.04365	4.93074	-0.414472	0.678528		0	0	0	1.59466	0	0	0.880578	0	0	1.59255	0	0	LGALS14
COX10	9361.96	-0.038582	0.128205	-0.300941	0.76346	0.841119	7624.29	0.109148	0.179365	0.608522	0.542842	0.784322	12.7475	12.9085	12.9563	12.9596	13.0767	13.0478	13.2007	13.2138	12.7429	12.5312	13.4438	13.3428	COX10
GTF2IRD1	14116.6	0.0465112	0.177428	0.262141	0.793212	0.861789	10995	0.154234	0.19263	0.800678	0.423318	0.695782	14.0227	13.6724	13.5744	13.6119	13.368	13.3821	13.4089	13.7062	13.581	13.2364	13.8908	13.7618	GTF2IRD1
PAF1	10889.3	-0.253255	0.131875	-1.92041	0.0548056	0.111424	12737	-0.0521988	0.169861	-0.307303	0.758613	0.907661	13.4956	13.6333	12.9887	13.4528	13.6528	13.6214	13.2236	13.653	13.5216	13.6352	12.999	13.1481	PAF1
VPS41	14682.9	0.76046	0.10936	6.95372	3.55781e-12	1.28757e-10	17344.5	0.509061	0.167238	3.04393	0.00233512	0.0276336	14.0664	13.3555	14.1492	13.6937	14.0489	13.5951	14.2015	13.3802	14.5095	13.9232	14.1787	13.3864	VPS41
ARHGAP44	5555.13	0.589372	0.133413	4.41766	9.97741e-06	6.8464e-05	6114.37	0.26246	0.18524	1.41686	0.156522	0.406743	11.2761	10.5608	12.1662	11.6727	12.9193	12.7505	12.1887	11.7581	12.3623	11.9836	13.624	12.9575	ARHGAP44
ELAC2	30584.6	-0.663271	0.115596	-5.73783	9.58964e-09	1.49299e-07	25771.8	-0.415107	0.185965	-2.23218	0.0256028	0.135208	14.4535	15.2129	14.6356	15.0194	14.808	15.0321	14.6899	15.285	13.9174	14.5017	14.3596	14.9515	ELAC2
SCIN	8303.4	0.834758	0.284383	2.93533	0.00333198	0.0104812	6303.27	0.370293	0.183977	2.01271	0.0441446	0.192862	14.7749	14.0629	10.8238	10.9184	13.2231	12.7367	9.2426	7.62738	12.1483	11.8728	10.7073	10.4502	SCIN
ARSD	32363.2	1.55364	0.107379	14.4687	1.90973e-47	4.10729e-44	45060.5	0.569494	0.167839	3.39309	0.000691089	0.0121669	15.7884	14.2309	15.2749	14.1618	15.3905	14.7065	15.4063	13.7688	15.9338	15.4566	15.3778	13.8686	ARSD
PNPLA4	3679.04	0.564567	0.126117	4.47653	7.5866e-06	5.4131e-05	4104.86	0.317464	0.185245	1.71375	0.0865748	0.28912	11.5444	10.8721	12.2667	11.6191	12.4953	12.1902	12.5686	11.9776	11.6231	11.2711	11.9175	11.4434	PNPLA4
MYH13	493.38	-5.18059	1.61006	-3.21764	0.0012925	0.00463852	5.23664	-1.3584	2.43436	-0.558013	0.576835		4.53699	11.4682	1.10545	3.18284	1.4223	3.56048	1.81694	2.99187	2.30787	2.33103	0	4.07055	MYH13
ADIPOR2	26392.9	-0.467099	0.122148	-3.82405	0.000131275	0.000643759	33750.5	-0.305387	0.159769	-1.91143	0.055949	0.22205	14.3259	14.8799	14.5919	14.856	14.8089	15.1254	14.6369	14.9557	14.9097	15.1818	14.2572	14.7424	ADIPOR2
CDKL3	241.82	0.315632	0.264972	1.19119	0.233579	0.354739	147.162	0.0356776	0.544237	0.0655552	0.947732	0.985457	8.68289	8.37945	7.49713	7.10188	6.64569	6.55249	6.89185	6.48266	7.60455	7.60377	8.03426	7.75301	CDKL3
UPP2	3.50491	-0.256332	1.70997	-0.149904	0.88084		3.76135	0.187919	2.8004	0.0671044	0.946499		2.01054	3.07473	1.72392	2.01091	0.879755	1.05645	2.1258	0.995359	3.1543	2.59444	1.60419	2.2382	UPP2
PRSS21	10.2665	0.792646	1.51981	0.521544	0.601988	0.713617	2371.97	0.255197	0.323431	0.78903	0.430094	0.70239	1.59434	0	5.00427	5.10156	12.2576	12.0791	5.0791	3.89822	2.30787	1.0057	2.02161	3.22738	PRSS21
MARK4	7915.07	0.374868	0.150228	2.49533	0.0125841	0.032486	10290	0.173299	0.216433	0.800708	0.423301	0.695782	13.1284	12.5404	13.163	13.0108	12.8745	12.9604	13.0583	12.9155	13.8183	13.3642	13.1112	12.6741	MARK4
PROM1	38661.3	0.354454	0.157183	2.25504	0.0241311	0.0561764	52730.7	-0.0153145	0.20467	-0.0748253	0.940354	0.982215	15.6619	15.032	15.8476	15.8574	15.2484	15.5088	15.5047	15.4098	16.0128	15.761	14.8424	14.4605	PROM1
CCDC124	13424.4	-0.829022	0.103267	-8.02798	9.90893e-16	7.27702e-14	15258	-0.463043	0.185375	-2.49787	0.0124943	0.0868409	12.9868	13.773	13.2979	13.7865	13.982	14.2691	13.4933	14.3378	13.1975	13.8146	13.1116	13.9243	CCDC124
CEACAM21	12.512	-1.27441	1.22303	-1.04201	0.297407	0.426668	2.55434	-0.715498	3.12584	-0.228898	0.818948		1.59434	3.24581	1.10545	2.33356	1.4223	2.41122	0.880578	0.995359	1.57326	1.59255	4.34925	5.42049	CEACAM21
PAFAH1B1	40462.4	0.134819	0.100837	1.33699	0.181224	0.291255	36025.7	0.0974198	0.159536	0.610645	0.541435	0.783659	15.4108	15.2569	15.3246	15.2914	15.0666	14.9307	15.4155	15.3025	15.2519	15.1709	15.2026	15.0218	PAFAH1B1
NOS2	6878.73	0.606996	0.447974	1.35498	0.175424	0.283742	761.775	2.21972	0.748553	2.96534	0.00302344	0.0330428	7.55312	8.29914	3.99744	3.71385	2.59464	2.67785	4.56743	2.99187	11.4269	8.02813	14.7757	13.5518	NOS2
DNAH9	47.0606	0.229888	0.752242	0.305604	0.759906	0.83882	125.863	-0.727237	0.843862	-0.861796	0.3888	0.666731	5.10109	4.83692	4.95155	4.26169	5.75285	7.81762	4.88742	3.45098	7.04863	6.40355	5.95902	6.8727	DNAH9
KIAA0100	119984	-0.371926	0.100558	-3.69861	0.000216786	0.000997467	151423	-0.313093	0.167509	-1.86911	0.0616082	0.235856	16.6579	17.0252	16.7877	17.0095	17.1214	17.3112	16.7998	17.1221	16.9164	17.3306	16.4826	16.8654	KIAA0100
SLC13A2	97.1783	2.86676	0.780224	3.67428	0.000238523	0.0010862	10.7123	2.37135	2.7475	0.863095	0.388085		2.8194	1.04318	2.48714	3.47264	0	0	2.95026	1.57877	5.37515	1.59255	9.00023	5.5971	SLC13A2
GAS7	1121.96	-0.515861	0.31209	-1.65292	0.0983469	0.179316	382.522	-0.0226116	0.432762	-0.0522495	0.95833	0.988623	9.26668	10.2981	7.02222	7.99175	8.63789	8.16565	5.90395	6.59071	8.41291	8.90616	11.2557	11.0589	GAS7
TRAPPC6A	4196.97	1.281	0.202279	6.33282	2.40718e-10	5.54129e-09	4639.6	0.812003	0.181503	4.47378	7.6849e-06	0.000334134	12.3309	10.5869	12.0106	11.0355	12.5676	11.7392	12.4373	11.3272	12.4434	11.6261	12.7027	11.6665	TRAPPC6A
MATK	1.15125	1.37742	2.76185	0.498729	0.61797		0.497636	1.66959	4.93409	0.338378	0.735079		1.59434	1.04318	2.48714	2.81981	0	0	1.42343	0.995359	1.57326	0	1.01445	0	MATK
CEACAM7	2163.73	0.276546	0.332773	0.831034	0.405955	0.536486	1089.59	-0.87131	0.391705	-2.2244	0.0261212	0.137041	8.20382	8.02727	8.42225	8.123	2.94869	4.42736	7.46591	6.27623	10.7498	11.3237	12.3231	12.7338	CEACAM7
CD79B	4.20494	0.541367	1.49789	0.361419	0.717786		2.02325	-0.590456	4.7985	-0.12305	0.902067		2.01054	2.06429	3.17977	4.10114	0	0	3.0993	2.57722	1.98683	2.59444	2.34497	1.51553	CD79B
SCN4A	69.6069	1.65944	0.98058	1.69231	0.0905871	0.167707	36.9235	0.437031	1.06946	0.408646	0.6828		2.59667	3.98647	6.74083	5.10156	6.27511	5.31734	6.71833	3.79872	3.89048	4.01066	7.89281	5.21922	SCN4A
ST7L	4588.85	-0.0915672	0.12567	-0.728631	0.466227	0.594835	4287.63	-0.199489	0.191932	-1.03937	0.298631	0.582328	12.2629	12.4274	12.1414	11.9647	12.053	12.1355	11.8616	11.8382	11.8232	12.1176	12.1175	12.2072	ST7L
TKTL1	4.82494	1.51237	1.99894	0.756583	0.4493		2.65867	-3.09935	3.89624	-0.795471	0.42634		2.33317	3.537	0	1.59466	0	2.67785	2.95026	0	1.57326	2.00853	2.60896	1.51553	TKTL1
PAX6	1026.69	1.41007	1.24625	1.13145	0.257867	0.382557	4630.75	0.420543	0.181467	2.31746	0.0204787	0.117681	11.5213	11.5948	1.72392	2.59708	12.3755	11.9345	3.23437	0	12.3237	11.9016	2.60896	1.92165	PAX6
RPUSD1	19003.3	-0.526965	0.116249	-4.53309	5.81263e-06	4.26481e-05	15591.2	-0.296438	0.163602	-1.81195	0.0699946	0.255651	13.8439	14.2505	13.7766	14.22	14.0571	14.3313	14.0025	14.6386	13.3561	13.6526	13.8449	14.3395	RPUSD1
RHBDF1	24197	0.13761	0.205334	0.670174	0.502747	0.629008	16968.4	-0.353207	0.17971	-1.96543	0.0493649	0.206265	15.2894	14.6483	14.9172	15.0661	12.997	13.4667	14.4292	14.4422	14.4181	14.6332	13.8922	14.0617	RHBDF1
LUC7L	17412.3	-0.0910223	0.119978	-0.758655	0.448059	0.578072	12611.9	-0.166174	0.165581	-1.00358	0.315582	0.599408	14.4496	14.4165	14.1642	13.9885	13.7551	13.8939	13.9012	13.9517	13.2244	13.3959	13.6083	13.821	LUC7L
CACNA2D2	208.275	0.384885	0.316831	1.21479	0.224445	0.343815	136.273	0.240469	0.59786	0.402217	0.687524	0.870234	7.95062	7.45964	7.32129	7.08051	7.76644	7.78973	8.42346	7.77211	5.8407	5.29648	6.94737	6.91776	CACNA2D2
BAIAP3	2471.81	0.676837	0.304786	2.2207	0.0263715	0.0604112	2244.81	0.279115	0.211808	1.31777	0.187579	0.45302	9.03638	7.494	12.3512	11.7897	11.9332	11.7144	12.2747	11.8428	9.71375	9.34897	11.4103	11.2609	BAIAP3
TSR3	8281.88	-0.346609	0.150076	-2.30955	0.020913	0.049778	9133	-0.0276788	0.169045	-0.163736	0.869939	0.956564	12.8023	12.872	12.6733	12.9738	13.204	13.2154	12.991	13.4721	13.0311	13.053	12.5831	13.0279	TSR3
PIGQ	13446.2	-0.0485882	0.135784	-0.357834	0.720468	0.808546	15913.1	-0.0174459	0.18782	-0.0928863	0.925994	0.97757	14.1103	13.95	13.3666	13.153	13.5737	13.752	13.2292	13.2892	14.2374	14.0721	13.559	13.7618	PIGQ
CRAMP1	7106.62	-0.130618	0.110074	-1.18663	0.235373	0.3566	5134	0.0581788	0.17948	0.324152	0.745823	0.90159	12.5784	12.726	12.7844	12.8144	12.1034	12.0544	12.5652	12.6922	12.5358	12.4465	12.9461	13.0201	CRAMP1
TEAD3	12092.4	0.0394051	0.142581	0.276371	0.782263	0.854383	10681.3	0.0206993	0.170164	0.121644	0.903181	0.969124	14.0225	13.735	13.6335	13.589	12.8125	12.8346	13.4388	13.4589	13.7908	13.7054	13.1184	13.2242	TEAD3
SELE	1.36236	2.62167	3.37727	0.77627	0.43759		1.26372	-0.507746	4.81735	-0.105399	0.916059		1.00704	0	0	1.59466	0	0	2.59614	0	1.57326	2.00853	1.01445	0.948241	SELE
DNAJC11	38877.7	-0.371201	0.162214	-2.28835	0.0221174	0.0521582	25794.4	-0.164379	0.182558	-0.900422	0.367896	0.648368	14.4923	15.0885	15.0031	15.2681	14.8069	14.7945	15.1179	15.523	14.2566	14.5758	15.3863	15.4551	DNAJC11
FMO3	0.667645	1.60246	3.98198	0.402429	0.687368		0.494001	-0.213909	4.88768	-0.0437649	0.965092		1.00704	1.04318	1.10545	0	0.879755	1.05645	0.880578	0	0	0	1.01445	0	FMO3
MYLIP	5652.74	0.827547	0.118322	6.99405	2.67064e-12	9.90307e-11	3903.38	0.67161	0.222466	3.01894	0.00253661	0.0293794	13.0826	12.2588	12.3594	11.9592	11.231	10.7831	12.568	11.7969	12.8408	11.9265	12.691	11.7603	MYLIP
NOX1	15810.6	-1.41365	0.421555	-3.35342	0.000798183	0.00308119	5400.1	-1.73215	0.451442	-3.83693	0.000124583	0.00328787	12.0183	14.7846	13.4417	13.6604	7.08119	9.91155	13.7015	14.0754	12.9498	13.5903	13.1977	14.3085	NOX1
E2F2	16254.9	-0.845195	0.196618	-4.29867	1.71827e-05	0.000110114	11584.2	-0.51046	0.245997	-2.07506	0.0379808	0.175036	13.3392	14.5985	13.0517	13.5685	13.9981	14.1127	13.5106	14.1875	11.9355	12.8213	13.5604	14.1187	E2F2
PSMB1	23514.1	-0.396845	0.1292	-3.07155	0.00212949	0.00713859	25353.2	-0.305553	0.167967	-1.81913	0.068892	0.252777	14.2238	14.7683	14.0304	14.1857	14.7802	14.9857	14.2929	14.5584	14.034	14.4177	14.3373	14.6745	PSMB1
SYN1	49.5253	1.28229	0.925364	1.38571	0.165835	0.271552	38.4533	-0.208363	1.08264	-0.192459	0.847383		3.33457	2.06429	0	3.59828	6.21112	6.01588	3.23437	0.995359	2.57032	3.18003	7.1681	7.00387	SYN1
JARID2	7488.41	0.306022	0.128861	2.37481	0.0175578	0.0429269	6606.66	0.0579168	0.204223	0.283596	0.77672	0.914398	12.1051	11.9306	13.1718	12.7636	12.3187	12.4514	13.1649	12.7857	13.026	12.7558	13.4371	13.0316	JARID2
CDKL5	2661.55	1.16296	0.251971	4.61546	3.92232e-06	3.0174e-05	3971.96	0.429941	0.208916	2.05796	0.039594	0.180333	11.6135	10.1672	12.1539	11.8941	11.8015	11.5396	11.7832	11.2273	12.4238	11.8046	11.9862	10.4616	CDKL5
CAMK1G	1.69254	3.93733	3.9392	0.999526	0.31754		1.00181	0.629591	4.83561	0.130199	0.896409		1.00704	0	2.48714	1.00728	0	0	2.78404	0	1.98683	1.0057	2.02161	0	CAMK1G
CDK11A	1506.84	-0.11305	0.167833	-0.673588	0.500573	0.626966	863.951	-0.229109	0.295794	-0.774556	0.438602	0.709611	10.7756	10.6803	10.3785	10.5439	9.29003	9.75088	10.0949	10.4065	9.91021	9.88634	10.5196	10.6003	CDK11A
NADK	37303.5	-0.174984	0.1178	-1.48544	0.137427	0.234603	35364.4	-0.0815941	0.15908	-0.512911	0.608014	0.824877	14.9243	14.9668	15.3941	15.4455	15.0867	15.1443	15.3639	15.5128	15.0044	15.0879	14.8799	15.1701	NADK
TFAP2B	0.14362	0.800629	4.06681	0.196869	0.84393		0.278991	-1.509	4.97049	-0.303592	0.761439		0	0	0	0	0	1.05645	0.880578	0	0	0	0	0	TFAP2B
TFAP2D	0.718098	1.54127	4.01045	0.384314	0.700745		0.278991	-1.509	4.97049	-0.303592	0.761439		0	0	0	1.00728	0	1.05645	2.38005	0	0	0	0	0	TFAP2D
DLEC1	924.42	0.799834	0.328264	2.43656	0.0148279	0.0372491	733.579	2.37554	0.44798	5.30279	1.14047e-07	8.91988e-06	10.6204	8.98881	9.82919	8.89408	7.20135	5.63201	9.27038	8.70497	11.2457	8.16108	10.3141	10.057	DLEC1
CYTH3	9376.94	0.760265	0.169157	4.49442	6.97583e-06	5.02493e-05	8839.04	0.139058	0.205758	0.675835	0.499145	0.753868	14.0036	12.9077	13.2046	12.818	12.7088	12.7821	13.1973	12.4893	13.5336	13.1606	13.2009	12.6808	CYTH3
ADAM22	3694.07	0.665535	0.141226	4.71257	2.44613e-06	1.9874e-05	2990.71	0.376477	0.20485	1.83782	0.0660892	0.246097	12.0845	11.546	10.7495	10.2385	11.5668	11.2962	10.717	10.0474	11.8283	11.3242	12.8703	12.0405	ADAM22
SYPL1	33510.8	-0.0740191	0.11759	-0.629467	0.529043	0.650981	36597.4	-0.176015	0.161074	-1.09275	0.274502	0.554587	14.4574	14.6268	15.1309	15.1938	15.1704	15.3798	15.4207	15.4742	14.902	15.0225	14.8836	14.8395	SYPL1
CYB561	29641.4	-0.274901	0.155585	-1.76688	0.0772478	0.147248	35216.6	-0.106066	0.161811	-0.655492	0.512151	0.762483	14.5708	14.9695	14.8331	14.807	15.0074	15.153	14.9453	14.9269	15.0472	15.0916	14.5315	14.932	CYB561
SPAG9	32111.4	-0.164889	0.155745	-1.05872	0.28973	0.418767	24715.8	-0.0215197	0.172244	-0.124938	0.900573	0.968366	14.9507	15.3779	15.0491	15.1796	13.8738	13.9951	14.6527	14.6761	15.0581	14.958	14.9309	14.9323	SPAG9
CELSR3	9133.34	0.432926	0.167222	2.58892	0.00962771	0.0258785	10171.2	0.45772	0.17044	2.68553	0.00724159	0.0609091	13.5954	13.2744	13.3629	12.5344	12.9122	12.4942	12.8417	12.0838	13.9339	13.4148	13.3993	13.134	CELSR3
AASS	1267.36	0.980229	0.251723	3.89408	9.8573e-05	0.000503057	5815.69	0.365536	0.236538	1.54535	0.122261	0.355674	11.6673	11.0054	9.5321	8.85684	13.3076	13.1854	9.12147	8.32165	10.9395	10.3037	9.90983	8.37868	AASS
PLEKHG6	16889.2	0.332411	0.116832	2.84522	0.00443814	0.0134088	9610.98	0.156095	0.274201	0.569274	0.56917	0.80019	14.0965	13.6323	14.4554	14.1771	11.8073	12.1157	14.4725	14.1326	14.1528	13.5123	13.9044	13.668	PLEKHG6
SS18L2	3888.72	-0.473211	0.121404	-3.89783	9.70581e-05	0.000496841	3548.27	-0.221773	0.203249	-1.09114	0.275211	0.55501	11.5189	11.9874	11.5171	11.921	11.9717	12.0407	11.9516	12.3405	11.2816	11.6348	11.4243	11.9434	SS18L2
MPND	6597.24	0.645761	0.116753	5.53098	3.18449e-08	4.37432e-07	7612.06	0.418829	0.171741	2.43873	0.014739	0.0967992	12.907	12.19	12.9452	12.4311	13.0142	12.5738	13.1579	12.5976	13.1168	12.6976	12.7488	12.0453	MPND
MGST1	28325.4	-0.811575	0.198366	-4.0913	4.28953e-05	0.000245454	32996.7	-0.461995	0.226401	-2.04061	0.04129	0.184901	13.3128	14.5264	14.9245	15.2409	15.3739	15.4894	15.1217	15.5755	13.8601	14.6468	14.1363	14.8622	MGST1
CRY1	6522.73	-0.0526572	0.149315	-0.352658	0.724345	0.811506	5282.86	-0.0411052	0.184964	-0.222234	0.824132	0.936638	12.7923	12.9094	12.2079	12.3844	12.6078	12.5475	12.3396	12.5337	11.9863	12.1071	12.6985	12.5014	CRY1
PGLYRP1	0.831502	0.784404	3.97588	0.197291	0.8436		0.759538	-0.724264	4.85489	-0.149182	0.88141		1.00704	0	0	0	0	0	0	0	0.991232	1.59255	1.60419	1.51553	PGLYRP1
NFIX	42902.8	-0.0275096	0.132266	-0.207987	0.835239	0.891596	30259.8	0.640634	0.251627	2.54596	0.0108977	0.0795208	15.6653	15.5004	14.9278	15.0116	15.4535	15.2205	15.0957	15.2952	14.5463	13.4754	15.2615	15.2662	NFIX
ST3GAL1	3094.67	-0.620766	0.235145	-2.63993	0.00829223	0.0228602	11736.3	-1.23624	0.228486	-5.41056	6.28279e-08	5.21356e-06	12.3337	13.41	9.9263	11.3212	13.5734	14.4766	9.09064	9.66137	11.4228	12.9719	8.51651	8.65968	ST3GAL1
MMP25	132.858	1.06194	0.361185	2.94014	0.00328062	0.0103391	181.686	0.635158	0.495398	1.28212	0.199802	0.469701	7.1014	6.31281	8.2637	7.60691	7.34245	6.72439	7.88577	6.60551	8.11176	7.44593	7.34145	6.21785	MMP25
IL32	18372.6	-0.00103995	0.136308	-0.00762938	0.993913	0.996363	11600.6	0.130717	0.296821	0.440392	0.659653	0.854079	12.8672	12.9782	15.5576	15.1374	13.8515	14.2694	15.081	14.875	12.7024	11.9993	13.7193	13.775	IL32
PKD1	52182.7	0.389546	0.138841	2.80569	0.00502088	0.0149091	54994.6	0.245109	0.175983	1.3928	0.163681	0.418237	15.7372	15.5309	15.9887	15.3988	15.8886	15.7742	15.6653	15.2347	15.7798	15.3819	16.0631	15.4883	PKD1
MAPK8IP2	1307.91	0.969037	0.175528	5.5207	3.3766e-08	4.61294e-07	627.664	1.41961	0.313979	4.52135	6.14461e-06	0.000279672	11.3309	10.1765	9.51176	9.12041	9.20223	7.60203	8.66383	7.6418	10.2244	8.96263	11.0615	10.2859	MAPK8IP2
MED24	33486.7	-0.324152	0.109776	-2.95286	0.00314846	0.00998315	22557.5	-0.246571	0.161163	-1.52994	0.126031	0.361314	14.5979	14.8375	14.5919	14.7353	14.4265	14.6474	14.6052	15.0196	14.1834	14.4336	15.2233	15.4985	MED24
RHOBTB2	7545.45	0.194788	0.179918	1.08265	0.278965	0.406369	9111.24	-0.146168	0.221025	-0.661319	0.508408	0.759791	13.2093	12.6497	12.8836	12.9325	12.8742	12.7215	13.1357	12.981	13.1687	13.591	12.4299	12.5164	RHOBTB2
HEATR5B	16858.5	0.198488	0.106804	1.85844	0.0631073	0.124895	17851.9	0.0147008	0.164289	0.0894812	0.928699	0.978629	14.0123	13.7244	14.4345	14.2976	14.0291	13.9578	14.2422	14.0919	14.1832	14.2029	14.0711	13.8703	HEATR5B
SEC62	18433	-0.0133997	0.104418	-0.128327	0.89789	0.934513	26885.7	-0.000591899	0.161743	-0.00365951	0.99708	0.999656	13.4924	13.4812	14.367	14.4514	14.6718	14.6992	14.5068	14.5581	14.7118	14.6635	14.2306	14.1875	SEC62
RPS20	152073	0.1805	0.11924	1.51375	0.13009	0.224677	167466	0.0906988	0.171106	0.530074	0.596061	0.818711	16.8999	16.6512	17.1655	17.1969	17.3855	17.1529	17.7609	17.7183	17.3623	17.3913	16.95	16.6565	RPS20
CSDE1	143049	0.0265379	0.125248	0.211883	0.832198	0.889612	143393	0.0890345	0.156581	0.568616	0.569617	0.800431	17.0059	17.0448	16.7936	16.916	17.2018	17.1177	17.1011	17.1491	17.0967	16.9806	17.2363	17.0263	CSDE1
UBE3C	44445.5	-0.458571	0.136854	-3.35079	0.000805801	0.003109	51393.7	-0.299389	0.169347	-1.7679	0.0770775	0.271666	14.8195	15.4668	15.4926	15.72	15.4741	15.6487	15.4846	15.8409	15.4616	15.8637	15.1512	15.4803	UBE3C
REV3L	23174.4	0.111276	0.104099	1.06894	0.285097	0.413497	20002.5	0.262153	0.19238	1.36268	0.172983	0.43142	14.812	14.6934	14.5577	14.276	14.3248	13.85	14.3077	14.1374	14.4374	14.3656	14.426	14.3376	REV3L
TENM1	16.0557	-0.567526	0.899926	-0.630636	0.528278	0.65031	23.806	0.00326721	1.29039	0.00253194	0.99798		3.01229	3.537	5.05513	5.22359	2.94869	2.67785	4.75886	5.27635	5.26827	5.50297	2.60896	3.07658	TENM1
PAX7	1.08711	0.354078	3.65907	0.0967671	0.922911		4.88621	-0.0468119	2.55561	-0.0183173	0.985386		0	1.04318	0	2.33356	3.23276	3.2688	2.1258	0	0.991232	1.0057	1.01445	0.948241	PAX7
MASP2	36.8962	-1.51888	0.804341	-1.88835	0.0589787	0.118095	78.514	-1.56739	0.785485	-1.99544	0.0459949	0.197258	3.92	6.27379	4.65449	5.59919	5.84007	6.83769	3.93536	3.99129	4.73795	6.81862	4.41971	6.27091	MASP2
IYD	5235.75	0.98538	0.26449	3.72559	0.000194861	0.000908808	2654.58	0.842478	0.235773	3.57325	0.000352578	0.00740548	12.7507	11.4019	13.2419	12.4119	9.45107	8.35359	13.2249	11.8798	12.4887	11.8639	12.0806	11.786	IYD
FAM76A	4249.12	0.393181	0.133508	2.945	0.00322951	0.0102122	5653.22	0.539852	0.195373	2.76319	0.00572399	0.051725	12.3597	11.8006	11.4167	11.147	11.8779	11.4781	11.643	11.2546	13.2432	12.5427	12.4966	12.221	FAM76A
TRAF3IP3	5.829	0.894702	1.42092	0.629664	0.528914		6.98361	-0.154219	2.14543	-0.0718826	0.942695		2.8194	3.24581	1.72392	2.01091	2.12441	1.65975	2.95026	1.99303	3.1543	3.9175	3.19551	1.51553	TRAF3IP3
POMT2	8244.1	-0.652853	0.142967	-4.56647	4.96008e-06	3.71883e-05	8446.9	-0.270504	0.176059	-1.53644	0.124431	0.359046	12.8416	13.6736	12.5293	12.7942	12.8214	13.1598	12.4124	12.8903	12.9384	13.1189	12.5346	13.1394	POMT2
VTA1	13358.3	-0.143174	0.124628	-1.14881	0.250632	0.374407	14615.7	-0.148114	0.164628	-0.899687	0.368287	0.648552	13.4073	13.6768	13.6485	13.7575	13.6605	13.7702	13.8138	13.8812	13.8095	13.9739	13.5851	13.6347	VTA1
MLXIPL	12490.7	0.307297	0.263475	1.16632	0.243484	0.366273	9244.11	0.080491	0.171243	0.470041	0.638326	0.842386	14.5814	14.185	13.5672	12.7352	13.6045	13.4613	13.007	12.109	12.6227	12.5831	12.9411	13.2726	MLXIPL
BAZ1B	52763.4	-0.36415	0.134202	-2.71345	0.00665867	0.0189313	42760.6	-0.0649996	0.16858	-0.385572	0.699814	0.877197	15.4015	15.9402	15.4323	15.6681	15.1372	15.0841	15.5462	15.8416	15.4863	15.6473	15.4554	15.6705	BAZ1B
RANBP9	13355.1	-0.0461694	0.146002	-0.316224	0.751833	0.832268	12442.4	-0.0783211	0.165638	-0.472844	0.636325	0.84116	13.8508	13.9857	13.5916	13.7964	12.7323	12.7959	13.5467	13.714	14.0628	14.1337	13.5307	13.3229	RANBP9
ETV7	2154.92	0.507355	0.168295	3.01468	0.00257248	0.00840283	2871.58	0.432382	0.256203	1.68765	0.0914775	0.298828	11.5014	10.9438	11.4391	10.9731	11.651	11.5391	11.3871	11.1096	11.6451	10.8693	10.8321	10.0992	ETV7
SPRTN	4424.03	-0.342834	0.129292	-2.65163	0.00801045	0.0221849	3885.63	-0.247309	0.187372	-1.31988	0.186875	0.45196	11.9704	12.3489	11.9222	12.1096	11.6366	11.8293	11.9614	12.1619	11.8957	12.1753	11.782	12.188	SPRTN
METTL13	16658.2	-0.341705	0.139507	-2.44938	0.0143104	0.0361755	16580.9	-0.238451	0.176391	-1.35183	0.176429	0.436558	13.5049	13.9898	13.7419	13.9573	14.1782	14.2801	13.9442	14.0766	13.5065	13.8595	13.9775	14.342	METTL13
DYRK4	2537.33	0.200015	0.173961	1.14977	0.250239	0.373893	2791.59	-0.0519416	0.20109	-0.258301	0.796175	0.923948	10.5307	10.2297	11.0763	11.0173	11.5259	11.4885	11.4029	11.4811	11.2632	11.3826	11.8991	11.4781	DYRK4
ZNF207	42006.4	-0.221082	0.105853	-2.08857	0.0367468	0.0800381	38239.2	-0.183526	0.169553	-1.08241	0.279069	0.560072	15.2558	15.5173	15.4875	15.4592	15.2019	15.2638	15.1286	15.3398	15.0057	15.2888	15.2736	15.4208	ZNF207
UQCRC1	88264.8	0.108615	0.11846	0.916894	0.359198	0.491343	80147.9	0.108511	0.158175	0.686018	0.492702	0.749844	16.1139	15.9542	16.1965	16.1839	16.5892	16.5006	16.4688	16.4887	15.9766	15.8261	16.7319	16.5025	UQCRC1
STARD3NL	4884.13	0.083757	0.113379	0.738735	0.460068	0.589324	5114.02	-0.164769	0.17933	-0.918802	0.358199	0.639345	12.0761	11.9908	12.2371	12.1506	12.4243	12.5908	12.4189	12.3502	11.9586	12.0995	12.3002	12.1596	STARD3NL
CD9	81322.9	0.080386	0.111074	0.723716	0.46924	0.597767	62534.7	-0.100403	0.186435	-0.538542	0.590203	0.815152	15.9627	15.9172	16.335	16.2501	15.6997	15.9763	16.5221	16.482	16.0106	15.9127	16.4401	16.2412	CD9
HHATL	11.8236	-0.112282	1.05523	-0.106406	0.91526	0.946082	94.1977	-0.517627	1.13636	-0.455514	0.64874	0.848685	3.01229	3.98647	4.65449	4.40615	0	1.65975	3.93536	3.16166	7.68294	7.38634	3.727	3.80872	HHATL
NCAPD2	51138.4	-0.752812	0.134203	-5.60949	2.02924e-08	2.94318e-07	65381.6	-0.338247	0.183967	-1.83862	0.0659705	0.246066	15.4966	16.3746	14.1893	14.7846	16.2118	16.3563	14.2793	15.0709	15.2743	15.7844	15.5116	16.0569	NCAPD2
IFFO1	330.979	-0.376307	0.383105	-0.982255	0.325974	0.456898	275.994	-0.730412	0.438793	-1.66459	0.0959938	0.308254	8.45279	8.83645	7.46927	8.1125	8.22912	8.68792	7.7958	7.41702	6.95983	7.94206	7.92345	8.98751	IFFO1
GIPR	1743.01	0.129276	0.326233	0.396271	0.691905	0.786665	2533.66	-0.480073	0.241293	-1.98958	0.0466369	0.198898	11.3069	10.4524	11.8142	11.9154	10.936	11.6644	11.138	10.8825	11.0988	11.3077	9.70114	10.3925	GIPR
PHF7	2151.52	0.177701	0.206974	0.858568	0.390579	0.5218	2063.3	0.380206	0.209403	1.81567	0.0694209	0.254102	10.8697	10.39	10.5005	10.4626	11.093	10.7078	10.5547	10.7819	11.238	10.8411	11.7468	11.425	PHF7
SEMA3G	1058.62	-0.839352	0.165228	-5.07997	3.77499e-07	3.83744e-06	954.011	-0.560761	0.293938	-1.90776	0.0564226	0.22289	7.81488	8.70694	10.0109	10.3172	10.2133	11.0017	10.4274	11.1462	7.75728	8.04475	9.40808	10.2805	SEMA3G
NISCH	30992.4	0.193318	0.117785	1.64127	0.100741	0.183026	34273.5	0.115813	0.172682	0.670674	0.502428	0.756012	14.9921	14.6394	15.1749	14.9625	15.0564	15.0495	15.0448	14.9324	15.139	14.8921	14.9256	14.7671	NISCH
STAB1	206.071	-0.622785	0.591826	-1.05231	0.292658	0.422108	81.9546	-0.00219126	0.719529	-0.00304541	0.99757	0.999656	5.29908	5.25272	6.30949	6.38939	5.18121	5.06152	5.0791	4.79839	6.95983	7.05568	7.67966	9.76965	STAB1
FUZ	212.14	1.17144	0.58724	1.99483	0.0460617	0.0963807	32.1389	-0.327591	1.20295	-0.272323	0.785374		5.71421	4.54077	2.48714	1.59466	5.98105	5.7811	3.57706	0.995359	1.98683	2.8171	9.34837	9.0085	FUZ
SLC6A13	26.4584	1.36086	0.755153	1.8021	0.0715301	0.138275	549.601	0.75089	0.465566	1.61285	0.106776	0.328536	5.62847	4.25042	6.46804	6.0143	4.08417	2.67785	4.96717	3.16166	10.2793	9.83631	5.07228	4.29207	SLC6A13
IDS	4654.46	0.410663	0.155849	2.63501	0.00841352	0.0231395	8156.28	0.078413	0.19159	0.409276	0.682337	0.867614	12.1265	11.4343	12.9218	13.1504	12.4968	12.5676	12.6344	12.3714	13.4235	13.1744	12.1993	11.8772	IDS
PRSS3	19103.6	0.386599	0.109399	3.53384	0.000409567	0.00173545	27066.4	0.260919	0.182852	1.42695	0.153595	0.402209	14.2968	13.8422	14.4113	14.2837	14.1887	14.0795	14.4447	14.0082	15.3074	14.8729	14.3894	14.0773	PRSS3
ZNF200	6188.23	-0.194985	0.152464	-1.27889	0.200934	0.31544	4551.31	-0.124476	0.185465	-0.671156	0.502121	0.755908	12.2281	12.5509	12.8701	12.9419	12.0221	12.0671	12.8377	12.7794	12.1072	12.2889	12.3046	12.5819	ZNF200
CD4	14.3865	-0.235046	1.11611	-0.210593	0.833204	0.89008	19.2269	2.18403	1.80579	1.20946	0.226488		5.22312	4.16769	2.15542	3.92045	5.6838	4.498	3.47162	3.57644	1.98683	0	1.60419	3.22738	CD4
LRRC23	1093.9	0.501158	0.224245	2.23487	0.0254261	0.0586201	2162.85	0.494385	0.27657	1.78756	0.073847	0.26447	10.4202	9.55259	9.84011	9.25768	11.4757	11.3407	10.1354	9.58504	10.9388	10.0598	10.3095	10.18	LRRC23
BTK	7.2535	-0.375658	1.32303	-0.283937	0.776459		4.52343	-0.989252	2.49448	-0.396576	0.69168		2.8194	3.66316	2.98368	4.18365	2.3786	2.90281	3.0993	1.99303	1.57326	2.59444	2.34497	3.48861	BTK
HFE	5485.76	0.506911	0.141816	3.57443	0.000350992	0.00151539	7734.36	0.259839	0.231338	1.1232	0.261352	0.540489	12.7162	12.0047	12.7865	12.3146	12.7995	12.8419	12.7309	12.3943	13.2193	12.6352	12.4097	11.8935	HFE
SCMH1	9456.53	0.0503914	0.152976	0.329408	0.741847	0.825375	7023.95	0.311339	0.181432	1.71601	0.0861611	0.288312	13.3326	13.3205	13.0129	12.7316	13.0657	12.8395	12.8602	12.9939	12.6999	12.2811	13.3983	13.0821	SCMH1
FYN	3091.78	0.462694	0.313332	1.47669	0.139758	0.237747	5949.67	0.0775602	0.179605	0.431839	0.665859	0.858031	12.9032	13.1022	9.90393	9.81379	12.7872	12.6319	9.55158	9.17063	12.2845	12.2628	8.22341	6.91776	FYN
HIVEP2	5897.21	0.139972	0.15666	0.893478	0.371601	0.504005	8174.61	0.0059013	0.181247	0.0325595	0.974026	0.994053	12.2311	12.2336	12.9489	12.7279	12.423	12.5148	12.4084	12.0002	13.4067	13.2815	12.951	12.8928	HIVEP2
FMO1	0.474482	0.784788	4.00744	0.195833	0.844741		1.25063	0.840947	4.82604	0.174252	0.861667		0	0	0	0	0	0	0.880578	0	2.30787	1.0057	1.01445	0.948241	FMO1
ELOA	15637.7	-0.313844	0.178067	-1.7625	0.0779843	0.148408	12107.4	-0.205414	0.171847	-1.19533	0.231957	0.508243	14.0688	14.3651	13.9376	14.53	14.2129	14.3278	14.1043	14.7289	11.7588	12.0337	12.0972	12.0717	ELOA
LYPLA2	24593.1	-0.31227	0.141406	-2.20831	0.0272225	0.062125	24738.5	-0.418677	0.160672	-2.60578	0.00916657	0.071041	14.4154	14.7392	14.4364	14.9099	14.4278	14.8451	14.4934	14.9783	14.2604	14.6584	14.2398	14.324	LYPLA2
CLCN6	9045.03	-0.184922	0.124382	-1.48672	0.137088	0.234157	9467.24	-0.0965191	0.170669	-0.565535	0.57171	0.801894	13.2448	13.394	13.2971	13.1158	13.3996	13.5293	12.7393	12.7991	12.797	12.8381	13.0344	13.3365	CLCN6
MRC2	957.834	-0.783027	0.416712	-1.87906	0.0602362	0.120193	268.136	-0.249586	0.426712	-0.584906	0.558611	0.793874	7.86573	9.72162	6.59377	6.50622	8.42167	8.51134	5.6618	5.45035	7.22093	7.61122	10.8134	11.3814	MRC2
NME1-NME2	22.1618	-1.66854	0.886839	-1.88145	0.0599105	0.11967	17.6873	-1.06297	1.41884	-0.749183	0.453747		3.33457	5.63793	2.98368	4.71441	4.01088	4.8071	4.28573	4.84901	3.1543	4.33273	2.60896	4.42287	NME1-NME2
SLC6A7	2795.04	0.961966	0.244641	3.93215	8.41885e-05	0.000441008	282.915	0.121405	0.465914	0.260573	0.794422	0.923423	12.529	10.957	11.7956	10.9961	8.69749	8.96541	10.8346	10.2195	6.84054	6.27801	11.7698	11.0258	SLC6A7
TSPAN9	3817.92	0.218722	0.19746	1.10767	0.268003	0.393535	5460.11	0.0157143	0.203851	0.0770872	0.938554	0.981163	12.3815	11.8722	12.1045	11.6856	12.2986	12.4584	12.0914	11.7258	12.4961	12.2828	11.3641	11.5429	TSPAN9
BTBD7	22986	0.174425	0.115564	1.50934	0.131212	0.226407	21078.5	0.119091	0.161415	0.737796	0.460639	0.726799	14.563	14.4347	14.4337	14.3317	14.4201	14.2841	14.3586	14.2254	14.3783	14.254	14.7146	14.4096	BTBD7
APBA3	5709.61	0.116407	0.115074	1.01159	0.311733	0.441749	5847.74	0.00891211	0.230912	0.0385952	0.969213	0.992964	12.6114	12.4892	12.4672	12.2651	12.2532	12.5304	12.3335	12.2636	12.7197	12.4026	12.5848	12.3844	APBA3
MKS1	6002.16	0.347864	0.149112	2.33291	0.0196527	0.0473017	4737.54	0.294456	0.199576	1.47541	0.140103	0.383112	12.73	12.1175	12.2815	11.8335	12.7113	12.5477	12.4931	12.2625	11.7192	11.2705	12.8268	12.5824	MKS1
ABHD5	3907.76	-0.169246	0.218685	-0.773927	0.438974	0.569426	5046.52	0.0339069	0.179829	0.188551	0.850444	0.948358	11.4218	12.0069	11.9183	12.1109	12.1599	12.1348	11.975	12.1187	12.4235	12.3587	12.0213	11.758	ABHD5
ANOS1	21.0446	-0.21124	1.49386	-0.141406	0.887549	0.927345	617.278	-0.649049	0.677205	-0.958423	0.33785	0.618649	3.4722	6.5599	0	1.00728	10.0897	10.3539	2.38005	0	0	2.00853	3.02518	3.22738	ANOS1
AKAP8L	19009.5	0.00359883	0.131005	0.0274709	0.978084	0.986273	14213	-0.0782984	0.169147	-0.462902	0.643435	0.844978	14.5753	14.3611	14.0749	13.9523	13.4636	13.6002	13.7822	13.8376	13.9722	13.9702	14.146	14.2506	AKAP8L
MBTD1	9690.77	0.175983	0.118551	1.48445	0.13769	0.234945	9297.36	0.100781	0.169687	0.593921	0.552565	0.790224	13.3415	13.2564	13.1315	13.0212	12.839	12.7546	13.2276	12.9852	13.5139	13.3748	13.3389	13.0952	MBTD1
UTP18	10646.7	-0.832127	0.189576	-4.38941	1.13658e-05	7.6663e-05	10786.9	-0.449997	0.206714	-2.1769	0.0294878	0.148297	12.4546	13.6548	12.8626	13.4426	13.4944	13.6936	13.2928	13.8225	12.7118	13.3909	12.8373	13.5622	UTP18
RNF216	16514.8	-0.131456	0.110047	-1.19454	0.232266	0.353422	16221.9	-0.0913362	0.163267	-0.559428	0.57587	0.804548	13.8161	13.8831	14.1007	14.1029	13.9314	14.0185	13.9895	14.2026	13.9019	13.9754	13.9465	14.0173	RNF216
TTC19	22212.9	-0.111168	0.132947	-0.836181	0.403053	0.534104	22013.9	-0.0118814	0.161154	-0.0737274	0.941227	0.982373	14.0412	14.2726	14.0019	14.0169	14.5443	14.542	14.236	14.1573	14.2322	14.2361	14.7114	14.8487	TTC19
PTBP1	125238	-0.708264	0.118223	-5.99091	2.08664e-09	3.80174e-08	128210	-0.349247	0.178582	-1.95567	0.0505039	0.208971	16.5931	17.3674	16.4249	17.0089	17.2752	17.4497	16.5257	17.2752	16.0476	16.5495	16.4022	16.9597	PTBP1
DPF1	348.403	-1.33635	0.341109	-3.91766	8.94129e-05	0.000463377	262.674	-0.747303	0.446415	-1.67401	0.0941289	0.304782	8.06384	8.73594	7.70252	8.73217	8.44967	8.96541	7.85988	9.32164	5.91344	6.88164	6.72891	8.5566	DPF1
SYT7	7683.77	0.24404	0.233914	1.04329	0.296815	0.426186	2469.68	-0.0570606	0.294504	-0.193751	0.84637	0.94752	12.637	12.4363	14.2625	14.0433	11.5284	12.0251	13.8571	13.0714	10.4932	10.0828	12.1425	12.353	SYT7
LARS2	19664.7	-0.32298	0.130303	-2.47868	0.0131868	0.0337805	16307.1	-0.143743	0.170556	-0.84279	0.399346	0.675658	13.7477	14.2038	13.8756	13.9361	14.1142	14.1551	14.0123	14.1733	13.6526	13.8772	14.3851	14.6937	LARS2
PIK3C2A	32746.7	-0.100166	0.125518	-0.798021	0.424858	0.555905	40753.3	-0.0911044	0.169548	-0.537338	0.591034	0.815437	14.508	14.6929	15.4164	15.4901	15.2364	15.4229	15.236	15.3836	15.2511	15.2247	14.9375	14.862	PIK3C2A
PLAUR	3672.91	-0.216536	0.291815	-0.742033	0.458068	0.587762	5919.13	-1.05017	0.219049	-4.79422	1.63305e-06	9.10828e-05	11.3337	12.0745	13.1025	13.0857	11.2132	12.5058	12.1014	11.5357	12.4331	13.2198	11.6109	12.0313	PLAUR
ANLN	37650.9	-1.80245	0.203516	-8.85657	8.25159e-19	1.12934e-16	41416.9	-1.20551	0.228485	-5.27609	1.3197e-07	1.01468e-05	13.6728	15.8146	14.1619	15.6318	15.349	16.1985	14.2804	16.1616	13.4814	15.0212	13.9692	15.3084	ANLN
WIZ	22534.5	-0.136544	0.133446	-1.02322	0.306206	0.435886	21651.5	0.080291	0.168931	0.475288	0.634581	0.840407	14.1053	14.3653	14.2713	14.3551	14.3128	14.1284	14.3761	14.5436	14.5127	14.5143	14.5963	14.5353	WIZ
RABGAP1	24429.2	0.39217	0.136402	2.8751	0.00403901	0.0123617	29247.6	0.203623	0.159771	1.27446	0.202499	0.473018	14.8494	14.3455	14.967	14.8003	14.4477	14.2259	14.8676	14.68	15.2667	15.0592	14.4206	13.8923	RABGAP1
DCN	21.3925	1.06841	1.56395	0.68315	0.494512	0.621028	6.24659	1.4126	2.41205	0.585644	0.558115		6.07992	4.94022	3.17977	2.01091	3.8521	1.05645	4.75886	0.995359	2.30787	2.8171	0	1.92165	DCN
QPCTL	4291.14	-0.738065	0.142235	-5.18906	2.1136e-07	2.29418e-06	5554.22	-0.360368	0.185353	-1.94423	0.0518682	0.211927	11.4642	12.098	11.8475	11.9939	12.0186	12.4631	11.8252	12.4422	12.4191	12.6734	11.5689	12.4887	QPCTL
PPP5C	23094.5	-0.586036	0.137448	-4.26368	2.01086e-05	0.000126087	19189.8	-0.357651	0.179162	-1.99624	0.0459077	0.197119	14.0934	14.8018	14.0582	14.4096	14.2829	14.4859	14.113	14.752	13.7128	14.2031	14.2374	14.6043	PPP5C
CEP68	7581.33	0.569159	0.141883	4.01146	6.03453e-05	0.000328281	4955.56	0.459328	0.196973	2.33193	0.0197041	0.115097	12.8578	12.4437	13.2852	12.5136	12.3841	12.0602	13.3735	12.6114	12.5406	11.9239	13.1036	12.5296	CEP68
MAP4K3	10428.6	0.0249761	0.144528	0.172812	0.862799	0.911151	11415.1	-0.169488	0.168587	-1.00535	0.31473	0.598541	13.4056	13.5688	13.5006	13.5519	13.2023	13.4062	13.3164	13.2538	13.5251	13.638	13.2661	13.0472	MAP4K3
ZBTB32	9.77733	-0.945782	1.07351	-0.881018	0.378308	0.510661	12.4627	-1.3843	1.70967	-0.809688	0.41812		2.8194	3.537	3.77276	6.42375	2.3786	4.498	3.35787	4.38347	3.44345	3.81791	2.34497	3.07658	ZBTB32
TYROBP	0.430859	1.4428	4.03979	0.357148	0.720981		0						0	0	0	1.00728	0	0	1.81694	0	0	0	0	0	TYROBP
TMEM159	10342.9	0.624917	0.135689	4.60552	4.11432e-06	3.14872e-05	13988.3	0.193036	0.187286	1.0307	0.302682	0.586238	13.2259	12.5453	13.6631	13.1486	13.2524	13.2139	13.895	13.1121	14.3	13.9308	13.579	13.1247	TMEM159
GABRA3	0.46039	-0.270933	4.0282	-0.0672591	0.946375		2.02325	-0.590456	4.7985	-0.12305	0.902067		0	0	1.10545	1.00728	0	0	0.880578	0	1.98683	2.59444	0	1.51553	GABRA3
BRCA1	16219.9	-0.535289	0.237711	-2.25185	0.024332	0.0565921	14209.1	-0.178268	0.267412	-0.666641	0.505002	0.758227	13.3218	14.4444	13.9375	14.0322	14.198	13.8985	14.0789	14.3169	13.0455	13.6799	13.4958	13.7047	BRCA1
ERCC1	9708.16	-0.0462585	0.188964	-0.244801	0.806611	0.87098	13771.4	-0.342785	0.203027	-1.68837	0.0913396	0.298723	13.2599	13.0953	13.0112	13.274	13.5376	14.0979	13.2472	13.6959	13.5302	13.6331	13.0087	12.8214	ERCC1
CD22	16.0881	1.44518	1.03284	1.39922	0.161746	0.266421	216.652	-0.16757	0.580813	-0.288509	0.772957	0.913769	5.5373	4.66661	2.15542	3.92045	2.7825	2.67785	2.38005	0.995359	8.58608	8.85683	4.02697	2.49764	CD22
SEMA3B	12593.3	0.44071	0.184928	2.38315	0.0171654	0.0421574	30527.7	-0.107003	0.161881	-0.661001	0.508612	0.759791	14.5176	13.6833	14.0365	13.9638	11.8705	12.0033	13.5516	13.1594	15.7539	15.8137	13.0671	12.9283	SEMA3B
MBTPS2	8024.71	-0.367906	0.106252	-3.46257	0.000535037	0.00218885	8890.28	-0.256103	0.175389	-1.4602	0.144235	0.388847	12.5547	12.8813	12.9521	13.1198	13.0742	13.398	12.9617	13.3286	12.8267	12.9928	12.7056	13.0721	MBTPS2
PRICKLE3	5766.93	-0.311165	0.131852	-2.35995	0.0182772	0.0444312	6036.51	-0.0453294	0.179976	-0.251864	0.801146	0.926793	12.284	12.4084	12.5491	12.6098	12.5692	12.5307	12.5328	12.9469	12.4584	12.5655	12.0455	12.3964	PRICKLE3
LTF	6.03781	-0.443705	1.45733	-0.304464	0.760774		7.41857	-0.342467	2.15925	-0.158605	0.87398		1.00704	2.06429	4.36305	4.26169	1.81565	3.422	3.57706	2.57722	3.68421	2.59444	2.60896	3.48861	LTF
EXTL3	20206.6	-0.42441	0.129722	-3.27168	0.00106912	0.00394208	26577.9	-0.442107	0.167437	-2.64044	0.00827987	0.0666356	13.7946	14.0522	14.5039	14.8006	13.9888	14.5042	14.3313	14.9211	14.8033	15.1502	13.9224	14.3045	EXTL3
NR1H4	11.9068	-0.484115	1.77623	-0.272551	0.785198	0.856234	63.8155	1.22487	0.878917	1.39361	0.163436	0.418062	0	2.3904	6.10744	4.33573	6.27511	4.35308	5.04274	1.57877	6.53719	6.01119	3.61134	4.42287	NR1H4
ELOVL5	22130.5	-0.766722	0.163963	-4.67618	2.9227e-06	2.32319e-05	19477.2	-0.415841	0.170441	-2.43979	0.0146956	0.0966614	13.9125	14.8799	14.6136	14.9418	13.8277	14.134	14.6139	15.0686	14.1506	14.6538	13.1179	13.9523	ELOVL5
ALOX5	4122.57	0.828917	0.284606	2.91251	0.00358541	0.0111803	16537.4	0.287706	0.166761	1.72526	0.0844802	0.285246	12.4824	10.8811	11.1158	10.9063	12.8264	12.465	9.07947	8.45834	14.7891	14.5525	13.0975	12.7864	ALOX5
KDM5D	0						0						0	0	0	0	0	0	0	0	0	0	0	0	KDM5D
CALCOCO1	15126.1	1.29737	0.216505	5.99232	2.06874e-09	3.77971e-08	18570.1	0.432442	0.248546	1.73989	0.0818788	0.280574	14.8491	13.0021	14.0345	13.4792	13.2532	13.2109	13.6531	12.6651	15.081	14.2371	14.4207	13.3168	CALCOCO1
UBR7	9217.94	-0.177619	0.159735	-1.11196	0.266154	0.391457	9449.34	0.0213179	0.186329	0.11441	0.908913	0.971489	12.9533	13.3551	12.6857	12.8622	13.4341	13.2525	13.0988	13.2721	12.9251	13.0422	13.1015	13.0159	UBR7
MAP4K5	11228.4	-0.000740508	0.126377	-0.00585951	0.995325	0.996804	16012.1	-0.229719	0.163796	-1.40246	0.160776	0.413925	13.1617	13.2631	13.5994	13.5938	13.5256	13.7639	13.4519	13.4644	14.0803	14.2793	13.6547	13.4999	MAP4K5
EHD3	1.56547	-0.316753	3.18844	-0.0993442	0.920865		3.90531	-2.04329	3.26532	-0.625754	0.531476		0	0	0	1.00728	2.12441	3.56048	1.81694	0.995359	0	1.0057	1.01445	2.49764	EHD3
PSMC4	24407.8	-0.537133	0.117926	-4.55484	5.24265e-06	3.90346e-05	30663.9	-0.293847	0.165392	-1.77667	0.0756233	0.268609	13.8665	14.507	14.5457	14.8984	15.0705	15.2756	14.6274	15.0778	14.296	14.6565	14.2029	14.6803	PSMC4
MAN2B2	20201.8	0.534752	0.156893	3.40838	0.000653507	0.00259114	36558	0.280976	0.16028	1.75304	0.0795955	0.275978	14.5451	13.7441	14.7735	14.3524	15.0273	14.7702	14.5967	14.0332	15.4834	15.1565	14.4101	14.1271	MAN2B2
SLC7A14	1.46778	1.28718	2.62423	0.4905	0.62378		1.51945	1.77944	4.76784	0.373216	0.708987		1.00704	1.04318	0	1.59466	0.879755	1.65975	1.81694	1.57877	1.98683	0	1.60419	0	SLC7A14
CLDN11	32.2091	0.74154	0.879689	0.842956	0.399253	0.530423	22.9285	-0.309973	1.45347	-0.213264	0.831121		4.71394	3.77917	4.51612	3.18284	1.4223	2.67785	4.22214	2.3145	5.73763	5.01101	5.70061	6.32209	CLDN11
SLC25A39	59724.3	-0.564055	0.113875	-4.9533	7.29666e-07	6.86141e-06	75688.5	-0.201007	0.172904	-1.16254	0.245018	0.521415	15.1976	15.853	15.5647	15.8536	16.3209	16.3755	15.7673	16.2822	15.8129	16.1382	15.5928	16.0714	SLC25A39
MVP	71173.4	0.521352	0.171834	3.03404	0.00241301	0.00796837	72671.9	0.145317	0.191363	0.759378	0.447627	0.716293	16.5072	15.6289	16.5655	16.5086	15.6244	15.2551	16.3783	15.8986	16.5556	16.6121	16.092	15.8421	MVP
NUB1	15253.1	0.549203	0.104232	5.26904	1.3714e-07	1.57848e-06	11896.6	0.252203	0.168781	1.49426	0.135108	0.373868	13.8643	13.2454	14.205	13.8483	13.5437	13.3325	14.2686	13.7318	13.7269	13.4117	14.1966	13.6613	NUB1
PGM3	12337.5	-0.0119369	0.119321	-0.10004	0.920313	0.949384	21657.8	-0.182627	0.161256	-1.13252	0.257414	0.535486	13.4471	13.559	13.7616	13.833	14.0474	14.2138	13.6017	13.5324	14.4936	14.6703	13.6334	13.5835	PGM3
RWDD2A	2193.77	0.971124	0.213126	4.55658	5.19931e-06	3.87503e-05	3575.16	0.339	0.200392	1.69168	0.0907061	0.297594	11.4755	10.0334	11.2904	10.6566	11.7668	11.5396	11.213	10.4233	12.1059	11.6334	11.6861	10.9573	RWDD2A
CLK1	15096	0.436468	0.151083	2.88893	0.00386556	0.011923	10601.1	0.0223214	0.177606	0.125679	0.899986	0.968366	14.382	13.6587	13.3612	13.5066	13.4568	13.5294	13.7488	13.3925	13.2423	13.1028	14.0053	13.7318	CLK1
POLR3B	9295.75	-0.0351441	0.157294	-0.223429	0.823202	0.882714	8269.65	0.0121403	0.21032	0.0577231	0.953969	0.987117	13.0416	13.3272	12.9588	12.846	13.491	13.2255	13.1311	12.9845	12.3468	12.5669	13.2393	13.163	POLR3B
ANGEL1	9831.59	-0.35979	0.132241	-2.72071	0.00651423	0.0186306	10585.1	-0.254544	0.174434	-1.45925	0.144495	0.389238	12.9125	13.2071	13.0681	12.8421	13.4621	13.614	12.9225	13.1436	12.9295	13.2648	13.2546	13.7744	ANGEL1
RNF14	9088.45	0.540038	0.109752	4.92051	8.63169e-07	7.94316e-06	11410.9	0.296891	0.171139	1.73479	0.0827774	0.281841	13.2934	12.6848	13.3238	13.0509	13.3473	12.9678	13.4997	12.9323	13.8032	13.5668	13.3124	12.8251	RNF14
DNASE1L1	6289.66	0.0112338	0.229465	0.0489564	0.960954	0.976126	11399.2	-0.100823	0.172619	-0.584079	0.559167	0.794167	12.4255	11.8307	12.8017	13.0987	12.7164	12.7218	12.7409	13.0725	13.8488	14.0225	12.4997	12.6796	DNASE1L1
DDX11	31468.1	-0.979385	0.210214	-4.65898	3.17779e-06	2.5048e-05	27422.5	-0.584582	0.16128	-3.62463	0.00028937	0.00633125	14.3459	15.7553	14.1893	14.7532	14.8662	15.4715	14.1213	15.0557	13.6612	14.2028	14.4862	15.038	DDX11
HEBP1	6259.14	0.164363	0.112026	1.46718	0.142327	0.241109	8698.11	0.0808249	0.191978	0.421011	0.673747	0.862805	11.9066	11.7131	12.5828	12.5081	13.2328	13.3061	12.8766	12.7574	12.9295	12.672	12.9936	12.7699	HEBP1
GPRC5A	97601.7	-1.55086	0.200914	-7.71903	1.17215e-14	7.4459e-13	218074	-1.93521	1.70409	-1.13562	0.256114	0.533679	15.5389	17.1153	17.0659	18.054	13.076	15.6421	15.967	17.0793	17.8329	19.115	15.1992	17.1187	GPRC5A
MAMLD1	1077.68	-0.320511	0.255065	-1.25658	0.208904	0.324936	3243.39	-0.407672	0.212388	-1.91947	0.0549245	0.219263	11.4234	11.7262	4.36305	5.29956	12.0781	12.3113	4.56743	5.38324	10.3629	10.9257	6.25719	6.16276	MAMLD1
CD6	409.638	-1.15972	0.355438	-3.26279	0.00110321	0.00405162	200.952	-0.912995	0.488472	-1.86908	0.0616112	0.235856	8.08545	9.4114	8.2637	8.65111	7.81029	8.52831	8.69929	9.11225	5.95997	7.04471	6.83585	8.53507	CD6
TACC3	29563.1	-1.28785	0.177686	-7.24789	4.23314e-13	1.94299e-11	27444.8	-0.69881	0.266545	-2.62173	0.0087484	0.0690987	13.9001	15.5259	14.0182	14.8945	15.0539	15.2664	14.1842	15.3623	13.3501	14.5136	14.0158	15.0332	TACC3
UFL1	14803.5	0.294117	0.120634	2.4381	0.0147646	0.0371335	14210.8	0.0806477	0.164306	0.490839	0.62354	0.833993	13.5922	13.2377	13.8933	13.792	13.4099	13.3132	14.0783	13.9114	14.1305	14.0438	14.1674	13.763	UFL1
POLA2	10550	-0.987506	0.171554	-5.75625	8.60017e-09	1.35576e-07	10947.4	-0.519231	0.242213	-2.1437	0.032057	0.156199	12.5386	13.8357	12.7506	13.2888	13.7474	13.8857	12.8789	13.6524	12.2588	13.1379	12.8656	13.7152	POLA2
ZC3H3	10050.6	-0.0834976	0.139305	-0.599388	0.548914	0.668871	9962.89	0.0358723	0.168818	0.21249	0.831724	0.940319	13.1139	13.089	13.7323	13.7453	12.8433	12.8235	13.4618	13.7488	13.622	13.5481	13.0287	12.9734	ZC3H3
CAPN1	118640	0.129065	0.131485	0.981588	0.326303	0.457102	138687	-0.177811	0.163187	-1.08962	0.275883	0.555562	17.189	16.8987	16.6022	16.7633	16.8068	16.8869	16.5178	16.5769	17.1042	17.3576	16.9361	16.737	CAPN1
ACPP	2947.67	1.51532	0.176505	8.58519	9.06899e-18	1.04224e-15	783.457	1.1076	0.445309	2.48727	0.0128728	0.0886909	13.0808	11.7504	10.413	9.01731	10.5496	10.1875	10.327	8.49852	8.28625	6.36878	11.3868	9.94178	ACPP
MDH1	26269.6	0.107257	0.103913	1.03218	0.301988	0.431642	34136.9	-0.0307568	0.160111	-0.192097	0.847667	0.94752	14.6264	14.544	14.4883	14.4786	15.2756	15.3241	14.8244	14.6688	14.6981	14.6889	14.6758	14.5487	MDH1
SLC30A9	32300.1	0.0909228	0.103526	0.878263	0.379801	0.511807	35200	0.055097	0.159152	0.346191	0.729199	0.892727	14.7644	14.6063	14.7752	14.6447	15.3636	15.3068	15.0099	14.8993	14.7891	14.7136	15.1894	15.1421	SLC30A9
MTMR11	10410.4	0.106118	0.370699	0.286265	0.774675	0.848366	4982.18	-0.44908	0.229372	-1.95787	0.0502451	0.208217	12.5263	11.2841	14.5739	14.5694	12.4695	13.1859	14.2973	14.3548	11.0391	11.195	12.0424	12.8429	MTMR11
COX15	21371.3	0.389413	0.102935	3.78307	0.000154903	0.00074483	26148.6	0.149573	0.1605	0.93192	0.351378	0.632657	14.2608	13.8086	14.3994	14.1168	14.8102	14.6627	14.6197	14.2635	14.6317	14.4579	14.7029	14.2996	COX15
CCDC88C	30388	-0.512863	0.184684	-2.77698	0.00548666	0.0161206	18781.6	-0.192896	0.165768	-1.16365	0.244566	0.521146	14.2931	15.1819	14.9675	14.958	13.8054	13.9234	14.81	15.0925	14.2954	14.541	14.6378	14.9636	CCDC88C
YAF2	3738.05	-0.217899	0.118026	-1.8462	0.0648627	0.127715	4204	-0.213391	0.186233	-1.14583	0.251867	0.529153	11.6529	11.8928	12.2718	12.1026	11.9563	12.2094	11.7582	11.9673	11.847	11.9983	11.7845	11.9458	YAF2
ZMYND11	22984.5	0.467245	0.118789	3.9334	8.3752e-05	0.000439027	19664.3	0.294293	0.17112	1.7198	0.085468	0.287477	14.4183	13.9732	14.8001	14.4682	14.4996	14.0914	15.0969	14.7091	14.2545	14.0521	14.3789	13.7665	ZMYND11
WAS	172.177	0.935311	0.303696	3.07976	0.00207165	0.00695864	130.183	0.683077	0.581675	1.17433	0.240264	0.516548	8.33593	7.35135	7.44087	6.55353	7.90435	7.10994	7.21951	6.23875	6.34018	5.76605	7.64331	6.77813	WAS
DPEP1	1157.17	1.41315	0.585174	2.41492	0.0157389	0.0391158	74.7158	0.45596	0.755402	0.603599	0.54611	0.786123	10.5638	7.06172	5.98162	6.4573	4.9261	4.42736	5.68557	5.12025	7.14241	6.72551	11.4907	11.121	DPEP1
BID	10784.7	-0.317621	0.121675	-2.61041	0.0090435	0.0245227	10803.9	-0.482043	0.174854	-2.75684	0.00583633	0.0524961	13.0411	13.3889	13.3378	13.5252	13.1483	13.5233	13.4597	13.6374	13.0823	13.6491	13.0945	13.4787	BID
MATR3	3936.01	-0.167014	0.115903	-1.44097	0.149592	0.250988	2688.58	-0.0401075	0.20163	-0.198917	0.842328	0.946202	12.1555	12.3318	12.2698	12.0261	11.6121	11.5717	11.4856	11.6431	11.0404	11.1394	11.782	11.9055	MATR3
NPC1L1	167.933	-1.82376	0.474943	-3.83995	0.000123061	0.000609571	352.519	-0.560212	0.430615	-1.30096	0.193273	0.460097	5.37125	6.92987	7.37233	7.82182	8.66502	9.59242	6.1798	7.28538	6.56756	6.69776	6.31378	9.02146	NPC1L1
XYLT2	10172.8	-0.0500667	0.123273	-0.406145	0.684636	0.780494	8482.99	-0.096646	0.182449	-0.529717	0.596308	0.818969	13.2996	13.1825	13.3275	13.1096	12.9797	13.1834	13.1958	13.3332	12.9718	12.9391	13.2942	13.3805	XYLT2
RGPD5	869.671	-0.145469	0.201042	-0.723576	0.469326	0.597826	843.712	-0.00456907	0.272041	-0.0167955	0.9866	0.99667	9.6758	9.57884	10.3315	10.0493	9.86126	9.92924	9.68876	10.1018	9.49616	9.41436	9.61367	9.68747	RGPD5
STMN4	4.18954	-1.95754	2.12905	-0.919441	0.357865		9.08159	-1.65093	1.99633	-0.826985	0.408245		1.00704	3.24581	2.98368	3.01272	1.4223	3.80299	3.35787	1.99303	3.30611	3.71094	0	1.92165	STMN4
NUDCD3	21170.8	-0.121879	0.128906	-0.945489	0.344409	0.475521	21641.6	0.0617377	0.162833	0.379148	0.704578	0.879829	14.2327	14.5056	14.3755	14.1755	14.3409	14.2256	14.1742	14.1966	14.4746	14.4443	14.4322	14.4594	NUDCD3
ISL1	184.527	-0.267991	0.630337	-0.425155	0.670724	0.76988	530.317	-0.4382	0.336138	-1.30363	0.19236	0.458865	8.58386	9.3494	0	1.00728	9.70304	10.0414	0.880578	0	6.21147	6.73918	4.72809	4.65349	ISL1
CHDH	42066.9	-0.281825	0.162274	-1.73672	0.0824358	0.155134	27176.4	0.230204	0.171251	1.34425	0.178867	0.440416	14.6865	14.8335	15.9135	15.7896	14.8976	14.5434	15.9207	15.994	14.7357	14.6074	14.6435	15.2263	CHDH
IL20RA	9971.75	-0.305661	0.135194	-2.26091	0.0237646	0.0554884	7797.21	-0.346318	0.191868	-1.80498	0.0710776	0.257877	12.7679	13.1439	13.3673	13.7515	12.8755	13.047	13.5662	13.9619	12.562	13.061	12.7624	12.8634	IL20RA
CLCA1	872.895	-0.269573	0.533625	-0.505173	0.613437	0.723142	1.25717	0.117004	4.81623	0.0242937	0.980618		7.99127	9.21938	4.58696	5.82162	0	0	11.3573	10.6781	1.98683	1.59255	0	0	CLCA1
CLCA4	4.83042	-0.378364	2.02971	-0.186413	0.852121		103.872	2.4633	0.952759	2.58544	0.00972544	0.0736481	1.00704	2.06429	0	1.59466	1.4223	0	2.1258	0	8.42954	6.07729	2.34497	4.14823	CLCA4
GLT8D1	8766.01	0.0519688	0.123055	0.422321	0.672791	0.771253	10534	0.124089	0.186654	0.664804	0.506176	0.758657	13.3809	13.2208	12.9378	12.8207	13.2483	13.2645	13.0447	12.9329	13.5473	13.2609	12.8407	12.9138	GLT8D1
ATP2C1	41852.4	-0.170535	0.152362	-1.11927	0.263024	0.388142	46667.2	-0.111207	0.171657	-0.647841	0.517088	0.765654	15.0658	15.4254	15.2303	15.1927	15.4559	15.6755	15.2457	15.1525	15.3962	15.3769	15.39	15.5915	ATP2C1
IGF1	44.602	-0.47543	1.25919	-0.377568	0.705751	0.797986	1.53216	-2.95453	4.90457	-0.602402	0.546906		5.71421	7.70673	0	1.00728	0	0	0.880578	0	0	2.8171	1.01445	0	IGF1
SLC38A5	17285	-1.70034	0.254837	-6.67225	2.51913e-11	7.43638e-10	990.437	-1.17893	0.499841	-2.35861	0.0183437	0.110314	12.9503	14.5197	14.2079	15.095	7.01714	7.10994	14.254	15.4203	9.35748	11.5457	10.0413	12.3733	SLC38A5
RALBP1	30213.5	0.180043	0.109874	1.63863	0.10129	0.183881	29379.7	0.0603121	0.159709	0.377638	0.705699	0.880362	14.6644	14.5281	14.9874	14.9342	14.9567	14.8818	15.1626	14.8877	14.7331	14.6652	14.979	14.8068	RALBP1
RUFY3	6001.17	0.172713	0.145663	1.1857	0.235739	0.357048	6180.26	-0.0343017	0.178936	-0.191699	0.847978	0.94752	12.4923	12.4135	12.8823	12.6093	12.3777	12.3335	12.5533	12.477	12.7061	12.7966	12.7815	12.3751	RUFY3
CNTN1	1.89321	2.7658	3.97002	0.69667	0.486009		2.2917	-1.75604	4.81285	-0.364864	0.715213		1.00704	0	0	1.00728	0	0	3.47162	0	0.991232	3.18003	0	0	CNTN1
SLC11A1	328.218	0.428824	0.25551	1.67831	0.0932869	0.17167	327.502	0.248392	0.481153	0.516244	0.605684	0.823948	8.14842	7.45092	7.37233	7.13336	7.57633	7.91119	7.45903	7.22917	9.11173	8.26872	9.35738	8.96085	SLC11A1
WWTR1	13772.5	-0.294625	0.231673	-1.27173	0.20347	0.318756	10946.5	-0.305654	0.24538	-1.24564	0.212898	0.486538	14.2563	14.5646	13.1231	13.4442	13.1414	13.8125	13.2842	14.0582	13.2893	13.2072	12.4122	12.1675	WWTR1
AGPS	35525.5	-0.329208	0.207425	-1.58712	0.112486	0.200008	27714.5	-0.21947	0.180139	-1.21834	0.223094	0.497802	14.9389	15.7198	14.6142	14.8319	14.8244	14.8764	14.7561	14.9538	14.4023	14.7672	14.9782	14.9463	AGPS
CXorf56	5472.25	0.0807358	0.144033	0.560538	0.575112	0.690621	5738.61	0.18381	0.184866	0.994287	0.320083	0.60366	12.2623	12.3466	12.2728	12.2493	12.3387	12.24	12.5452	12.4429	12.751	12.4603	12.4846	12.2174	CXorf56
ATP1A2	10.8339	2.33358	1.54883	1.50667	0.131895	0.227298	14.5521	0.458083	1.80514	0.253766	0.799676		3.4722	0	6.46804	5.74217	0.879755	1.05645	5.27984	2.99187	5.2308	4.33273	2.34497	2.49764	ATP1A2
TTC27	6565.13	-0.604663	0.172258	-3.51021	0.00044775	0.00187559	6073.56	-0.361631	0.212056	-1.70536	0.0881276	0.291878	12.0017	12.8153	12.5607	12.7141	12.4549	12.5725	12.8695	13.1498	12.2442	12.8278	11.9988	12.6757	TTC27
ZNF582	6.65614	0.924357	3.32405	0.278081	0.78095		34.4217	0.470794	1.61517	0.291482	0.770683		0	0	0	0	0	0	0	0	6.42556	5.71159	5.15722	2.49764	ZNF582
VSIG2	2922.38	1.29463	0.313237	4.13308	3.57939e-05	0.000209191	961.853	0.117919	0.261056	0.451699	0.651486	0.849484	9.00837	7.20344	13.5139	13.0315	10.1507	10.0951	12.9821	11.2996	9.68806	9.48506	11.7266	11.2853	VSIG2
PHLDB1	17846.9	0.68398	0.199042	3.43636	0.000589594	0.00237589	11745.7	0.11816	0.18118	0.652169	0.514292	0.763322	13.9939	12.8255	14.0704	13.5635	12.5149	12.5159	13.5715	13.0912	14.2015	13.943	15.0956	14.6457	PHLDB1
MARCO	3.93744	4.49216	3.93493	1.14161	0.253616		30.4577	-0.345873	1.58974	-0.217566	0.827767		0	0	2.15542	2.01091	0	1.05645	2.78404	0	6.15258	5.655	4.19709	0	MARCO
CYP24A1	4.09735	-3.46154	2.053	-1.68609	0.0917782		17.6353	-4.13387	1.63844	-2.52305	0.0116341		1.00704	2.06429	2.15542	3.71385	0.879755	4.01054	0.880578	2.79939	1.98683	5.68357	0	3.80872	CYP24A1
PRDM11	3756.39	0.326805	0.133808	2.44234	0.0145925	0.0367682	2147.65	0.16824	0.226343	0.743298	0.457301	0.724495	12.262	12.0177	11.4288	11.2457	11.1378	10.7867	11.2814	10.9815	11.1123	11.1048	12.2808	11.8019	PRDM11
SYT13	2996.84	-0.820548	0.247273	-3.31839	0.00090537	0.00343334	29028.1	-0.763928	0.204867	-3.72889	0.000192324	0.00464067	10.724	10.9692	13.2048	14.1013	14.4174	14.9141	11.9556	13.2071	14.3081	15.3171	7.18842	8.10924	SYT13
SNAI2	3.28108	1.39078	2.65096	0.524632	0.599839		14.3627	0.411496	1.57815	0.260746	0.794289		3.18241	2.06429	0	0	4.61599	3.56048	0	0.995359	3.44345	3.71094	3.02518	0	SNAI2
CD74	1941.1	0.133732	0.351247	0.380734	0.703401	0.796376	55177.8	0.71592	0.30067	2.38108	0.0172618	0.106345	9.35609	8.48999	12.3233	11.6411	11.1302	11.004	12.4378	12.0487	17.224	15.9023	7.67246	8.52419	CD74
HGF	0.916732	3.09449	3.96381	0.780686	0.434987		0.25536	-1.48098	4.96375	-0.298358	0.76543		1.00704	0	0	2.01091	0	0	2.1258	0	0	1.0057	1.01445	0	HGF
ZRANB1	7892.55	0.145084	0.129002	1.12467	0.26073	0.38574	8179.54	0.0408071	0.172126	0.237077	0.812597	0.932352	13.0454	13.0004	12.8706	12.8672	12.7037	12.6901	12.8971	12.7684	13.2479	13.1579	13.0314	12.7265	ZRANB1
NCDN	12081.2	-0.500326	0.118396	-4.22589	2.38003e-05	0.00014655	14206.1	-0.296126	0.193377	-1.53134	0.125685	0.360785	13.3144	13.7729	13.3397	13.7008	13.5407	13.6289	13.3309	13.7277	13.6681	14.1499	13.1498	13.7521	NCDN
ADGRA2	683.693	0.203193	0.298425	0.680887	0.495943	0.62246	396.634	0.096064	0.364823	0.263317	0.792306	0.922606	8.34043	8.54019	8.73459	8.44911	9.24281	8.99319	9.21224	9.21472	7.75728	7.79922	10.4275	9.58119	ADGRA2
ZFP64	9658.21	0.258229	0.104579	2.46922	0.0135409	0.0345229	9027.38	0.120252	0.169494	0.709477	0.478029	0.73968	13.4299	13.1436	13.213	12.9122	13.4638	13.3136	13.282	13.019	12.8159	12.7035	13.2993	13.0308	ZFP64
MNAT1	3435.12	-0.123339	0.135006	-0.913585	0.360935	0.493083	3949.13	-0.0665192	0.205054	-0.324398	0.745636	0.90159	11.4837	11.724	11.7238	11.679	11.9873	11.8773	11.7749	11.8561	11.791	12.0121	11.7126	11.7184	MNAT1
SAMD4A	3752.5	0.46095	0.189708	2.42978	0.0151079	0.0378138	9918.4	0.0230336	0.170244	0.135298	0.892377	0.965523	11.4445	11.0099	13.1879	12.692	12.7391	12.7508	12.2908	11.472	13.6657	13.5861	12.2773	12.104	SAMD4A
RUNX3	80.1997	0.104973	0.739966	0.141862	0.887189	0.927222	79.9395	-0.590121	0.938582	-0.628737	0.529521	0.775376	6.42327	4.72564	6.86005	6.44062	2.12441	3.80299	7.00009	6.94498	7.42546	7.02251	4.98202	6.35523	RUNX3
MRE11	9275.11	-0.317584	0.174182	-1.82329	0.0682592	0.133306	7369.39	-0.134766	0.179586	-0.750426	0.452998	0.721111	12.7447	13.3757	13.2946	13.3056	13.0004	13.0296	13.2076	13.4138	12.4753	12.6937	12.9808	13.0541	MRE11
PLEKHB1	5719.1	0.862264	0.224053	3.84848	0.000118854	0.00059078	13100.9	0.598464	0.199052	3.00658	0.00264206	0.0301746	13.2679	12.1295	13.0679	12.6718	12.5156	11.6891	13.2986	12.9581	14.5614	14.167	9.74296	8.58482	PLEKHB1
SERPINB1	48890.8	-0.0779589	0.176819	-0.440897	0.659288	0.760855	39513.1	-0.698971	0.263645	-2.65119	0.00802097	0.0652075	15.7272	15.4028	15.7794	16.071	14.5491	14.7677	15.8901	16.1351	14.9676	16.1246	14.6538	14.9222	SERPINB1
CYP3A43	3.56526	3.13563	2.13207	1.4707	0.141372		0.47037	-0.206614	4.98896	-0.0414143	0.966966		1.59434	1.04318	1.10545	1.00728	0.879755	0	2.95026	0.995359	0	1.0057	3.48559	0	CYP3A43
SLC7A9	17.0562	1.72642	1.01773	1.69635	0.0898198	0.166558	41.8651	1.26619	1.10386	1.14706	0.251356		4.47284	2.06429	5.92805	4.6578	4.96543	2.90281	4.01257	2.3145	6.23057	5.79252	5.19788	4.48407	SLC7A9
SPAST	8989.43	0.0588931	0.112021	0.525735	0.599072	0.711336	9211.09	-0.0384648	0.170186	-0.226016	0.821189	0.935742	12.9726	12.9067	13.1993	13.2013	13.0206	13.0821	13.3512	13.3441	13.2305	13.2239	13.0598	12.9126	SPAST
NRXN3	40.267	1.36883	0.820043	1.66921	0.0950753	0.174492	13.2179	1.90893	2.05654	0.928224	0.353292		7.06922	5.89097	4.09789	4.4733	1.4223	0	4.15561	1.57877	5.19234	4.01066	4.02697	3.7097	NRXN3
OSBPL5	12813.9	-0.307946	0.251899	-1.2225	0.221519	0.340373	20769.6	-0.547432	0.161674	-3.38603	0.000709112	0.0123563	13.0591	12.7103	13.5793	13.741	14.4058	14.9507	13.3888	13.8054	13.4763	14.0041	13.6358	14.4431	OSBPL5
AQR	25373.6	-0.197658	0.10409	-1.8989	0.0575773	0.115809	25275.8	-0.0835802	0.175332	-0.476696	0.633579	0.839896	14.5911	14.8118	14.5993	14.7528	14.701	14.6413	14.6225	14.7679	14.4121	14.617	14.2795	14.463	AQR
CPS1	238.886	1.18566	0.296557	3.99808	6.38578e-05	0.000345075	3772.65	0.525717	0.188455	2.78961	0.00527718	0.0486566	9.50988	8.29427	6.57647	5.65809	11.7923	11.2107	6.35309	5.41719	12.3487	11.8569	7.49619	6.10549	CPS1
C8B	0						0.21501	1.06778	4.96375	0.215115	0.829677		0	0	1.10545	2.01091	0.879755	0	0	0	0	0	0	0	C8B
FHL1	34.0198	-1.93597	0.829487	-2.33393	0.0195992	0.047195	10.1259	0.0030299	1.78872	0.00169389	0.998648		2.8194	6.0838	4.1918	6.0587	3.76563	3.91049	4.56743	5.87351	2.98462	2.8171	3.93374	5.02696	FHL1
RTF2	11602.9	0.107375	0.111946	0.959168	0.337474	0.468827	11900.9	-0.0220183	0.174082	-0.126482	0.89935	0.968219	13.627	13.4428	13.5794	13.5183	13.4401	13.5433	13.6412	13.6173	13.5694	13.4881	13.2948	13.1373	RTF2
GABRA1	0.430859	1.4428	4.03979	0.357148	0.720981		0						0	0	0	1.00728	0	0	1.81694	0	0	0	0	0	GABRA1
NLRP2	3203.9	0.903283	1.09512	0.824829	0.409469	0.540276	4985.41	-0.145457	0.290787	-0.500219	0.616921	0.83068	13.348	13.0462	1.72392	2.33356	13.1886	13.2944	2.59614	0	0.991232	1.59255	1.60419	1.92165	NLRP2
SLC45A4	14708.5	0.273717	0.139463	1.96265	0.0496874	0.102781	26899.6	0.0429611	0.191072	0.224843	0.822101	0.935803	13.8118	13.3044	14.6747	14.5749	13.9542	14.0971	14.087	13.851	15.2656	15.0151	13.922	13.8004	SLC45A4
RNF10	39515.3	-0.0158761	0.109072	-0.145556	0.884272	0.925137	37087.6	-0.00347685	0.166655	-0.0208625	0.983355	0.996077	15.2938	15.2035	15.0801	15.0619	14.9641	15.0446	15.102	15.1089	15.3325	15.2368	15.3115	15.3991	RNF10
ZNF839	4996.08	0.36935	0.162094	2.27862	0.0226895	0.0532819	4942.33	0.114688	0.182014	0.630103	0.528627	0.774539	12.5715	11.9152	11.8818	11.3544	12.0957	12.0173	11.6697	11.3289	12.4954	12.3225	12.8111	12.6561	ZNF839
ZDHHC6	16238.4	-0.105212	0.12213	-0.861477	0.388975	0.520258	13157.2	-0.125481	0.172964	-0.725474	0.468161	0.73225	13.6536	13.8286	13.6628	13.7895	13.9618	13.9805	13.899	14.0453	13.1336	13.3441	14.1517	14.1028	ZDHHC6
GRAMD1B	1189.69	-0.215108	1.37164	-0.156825	0.875382	0.919645	4676.84	-1.46105	0.330299	-4.4234	9.71588e-06	0.000401895	9.11992	5.44063	11.6273	12.2478	7.11656	9.2191	11.1293	12.0005	12.6388	13.4736	2.34497	4.70581	GRAMD1B
RNH1	37181.7	-0.300169	0.112017	-2.67967	0.00736951	0.0206377	41278.8	-0.085486	0.166709	-0.512785	0.608102	0.824877	14.6988	15.0728	15.1615	15.297	15.2086	15.1875	15.2459	15.4581	15.319	15.489	15.0212	15.2922	RNH1
NDUFS1	58848.9	0.215656	0.133468	1.61578	0.106141	0.191028	57996	0.14537	0.15757	0.922574	0.356229	0.637801	15.6821	15.6061	15.8532	15.7622	15.9758	15.8129	16.0591	15.8565	15.7589	15.609	16.0123	15.6006	NDUFS1
RB1CC1	15483.8	0.328658	0.116439	2.82257	0.00476403	0.0142731	17623.8	0.0959783	0.180295	0.532341	0.59449	0.817802	13.9848	13.6218	14.4228	14.3637	13.0243	13.0586	14.2685	14.041	14.8017	14.5541	13.8463	13.4073	RB1CC1
ERP44	10113.8	-0.0871713	0.151426	-0.575667	0.56484	0.682477	15010.3	-0.195814	0.175394	-1.11642	0.264241	0.542882	13.1522	13.4578	13.4741	13.5591	13.8098	14.1059	13.4378	13.4693	13.6749	13.7482	13.0779	12.959	ERP44
ALAS1	19637.9	0.172531	0.162459	1.062	0.288237	0.416971	17731.4	-0.502857	0.182474	-2.75577	0.00585542	0.052633	14.3743	13.9501	14.6267	14.6814	13.7824	14.4258	14.3824	14.5055	13.8474	14.1875	14.1662	13.9066	ALAS1
BIRC3	9694.08	1.10083	0.186925	5.88914	3.88212e-09	6.60399e-08	9554.58	0.289361	0.311958	0.927564	0.353634	0.634783	10.4277	9.68862	15.103	14.0084	12.1312	12.4397	14.672	13.2774	14.1373	13.2295	13.6658	12.4696	BIRC3
AKAP11	28285.5	-0.0628946	0.101984	-0.616713	0.537424	0.658601	30465.2	0.0689963	0.159708	0.432016	0.66573	0.858006	14.6415	14.6629	14.9254	14.875	14.735	14.6646	14.7232	14.7553	15.0635	14.9737	14.8265	14.9183	AKAP11
GLRX2	2683.84	-0.426283	0.134021	-3.18073	0.00146906	0.00518442	2892.57	-0.47777	0.227456	-2.1005	0.0356853	0.168987	11.1278	11.6349	11.0855	11.5193	11.7437	12.0002	11.3803	11.7977	10.5079	11.1869	10.8433	11.1532	GLRX2
SNAPC1	808.084	-0.13403	0.234343	-0.571937	0.567364	0.684264	837.632	-0.135903	0.269206	-0.504831	0.613677	0.828032	9.44447	9.61637	9.30928	9.316	9.42133	9.54733	9.32438	9.77698	9.79781	9.92125	9.9037	9.63783	SNAPC1
DERA	7550.5	0.339944	0.115752	2.93684	0.0033157	0.0104409	6985.87	0.165126	0.196166	0.841765	0.39992	0.675658	13.1955	12.8475	12.7595	12.4263	13.1172	12.7654	12.9776	12.7032	12.4937	12.4937	12.861	12.4201	DERA
STRAP	38101	-0.68514	0.162329	-4.22069	2.43556e-05	0.000149662	37959.4	-0.410319	0.158752	-2.58465	0.00974773	0.0736983	14.8419	15.7949	14.4569	15.0929	15.1663	15.5585	14.8996	15.5315	14.74	15.1463	14.6289	15.0563	STRAP
ABCC2	2369.42	0.0928714	0.309438	0.300129	0.764078	0.841616	1284.39	-0.716224	0.238115	-3.00789	0.00263066	0.0300845	12.0308	12.0013	11.9011	11.2577	9.08884	9.83174	10.5112	9.63457	10.4429	11.1101	10.4189	10.994	ABCC2
DEF6	7317.15	0.033046	0.115919	0.285077	0.775585	0.849118	5291.04	-0.143496	0.189358	-0.757802	0.44857	0.717174	12.7793	12.6726	12.9149	12.6929	12.9855	13.2227	12.8803	12.9365	10.5167	10.5408	12.8252	12.733	DEF6
PLEKHO1	1017.72	-0.655833	0.231729	-2.83017	0.00465232	0.0139774	1179.59	-0.225726	0.352421	-0.6405	0.521848	0.769428	8.7888	9.85319	10.6824	10.7543	10.5227	11.2687	10.4895	10.8611	8.52549	8.18626	9.08126	9.57768	PLEKHO1
GCLM	10320.2	-0.0421394	0.217385	-0.193847	0.846296	0.899343	12152.9	0.00232497	0.165851	0.0140185	0.988815	0.99703	12.5784	13.1069	13.6919	13.5005	13.3826	13.3774	13.8048	13.6775	13.6994	13.6779	13.3025	12.9885	GCLM
UBR2	29001.1	0.317052	0.122738	2.58315	0.00979022	0.026245	29624.9	0.0232521	0.174752	0.133058	0.894148	0.966355	15.004	14.5057	14.9725	14.7523	14.5597	14.653	14.679	14.4155	15.0991	14.9372	15.1309	14.898	UBR2
EHD2	6128.66	-0.312064	0.270981	-1.15161	0.249482	0.373059	3607.93	-0.649675	0.200923	-3.23345	0.00122305	0.0180919	12.9841	12.5378	13.3926	13.8191	12.2427	12.9794	12.8529	13.4787	8.8342	9.3645	10.2111	10.9163	EHD2
DEPDC1	10747.5	-0.999119	0.306683	-3.25782	0.0011227	0.00411046	13033	-0.678303	0.271914	-2.49455	0.0126117	0.0874785	11.9496	13.7156	12.7828	13.5758	14.0687	14.256	13.2042	14.1671	12.1039	13.2525	12.9981	13.2256	DEPDC1
CCDC28A	2230.77	1.06344	0.18721	5.68048	1.34317e-08	2.01409e-07	3158.93	0.525056	0.227097	2.31203	0.0207758	0.118698	11.916	10.5321	11.1866	10.7097	10.8114	10.5062	11.6254	10.8502	12.5003	11.7372	10.8844	9.81055	CCDC28A
RRAGD	0.14362	0.800629	4.06681	0.196869	0.84393		1.99709	1.23776	4.81081	0.257288	0.796957		0	0	0	0	0	0	0.880578	0	2.98462	1.0057	0	0	RRAGD
HSF2	2700.58	-0.120115	0.145566	-0.825163	0.409279	0.540121	3012.21	-0.116507	0.194818	-0.598031	0.549819	0.789042	11.4852	11.5719	11.1277	11.2319	11.6845	11.7555	11.195	11.4695	11.2321	11.3722	11.2461	11.2012	HSF2
PHF20	11482.3	-0.0532587	0.120084	-0.443513	0.657395	0.759321	10996.9	0.156338	0.175215	0.892264	0.372251	0.652789	13.191	13.295	13.5802	13.5196	13.6574	13.5841	13.6112	13.7106	13.2517	12.9901	13.4765	13.3894	PHF20
HSD17B6	183.117	-0.72562	0.341489	-2.12487	0.0335974	0.0741111	121.441	0.124761	0.632067	0.197385	0.843526	0.946804	6.82127	7.8058	5.75426	6.20415	6.33639	5.7811	6.0576	6.8856	7.29541	7.5659	7.95937	8.2829	HSD17B6
NR1H3	8246.45	0.361876	0.191944	1.88532	0.0593865	0.118828	2141	0.12673	0.208831	0.606854	0.543948	0.785181	12.8582	12.0784	13.5667	13.0433	10.8953	10.7153	13.8142	13.516	11.2851	11.1894	12.3918	12.3396	NR1H3
TYMP	4696.89	0.30107	0.117133	2.57033	0.0101602	0.0270574	3746.37	0.035887	0.224748	0.159676	0.873136	0.957282	10.4434	10.0808	13.5108	13.1137	10.9261	11.1191	13.2317	12.982	12.5057	12.2214	12.0053	11.6686	TYMP
NCAPH2	16611.1	-0.668316	0.19349	-3.45401	0.000552313	0.00224975	16243.8	-0.390574	0.165943	-2.35366	0.0185895	0.1113	13.5123	14.576	13.5626	13.9046	13.9679	14.2925	13.6243	14.1616	13.5155	13.95	13.7005	14.0628	NCAPH2
TOMM34	12928.6	-0.644139	0.113723	-5.66408	1.47812e-08	2.19892e-07	18056.3	-0.628811	0.185988	-3.38092	0.000722438	0.0124926	12.8194	13.5117	13.5221	13.9827	14.2902	14.7358	13.8219	14.4812	13.0569	13.8472	12.9621	13.4992	TOMM34
SEC63	29076.7	0.118547	0.158208	0.749315	0.453667	0.583378	21822.2	0.103172	0.163063	0.632715	0.52692	0.773122	14.8037	14.9211	15.0479	14.8738	14.5021	14.4287	15.1029	14.9701	14.375	14.22	14.6007	14.217	SEC63
KPNA6	36897.1	-0.33832	0.108994	-3.10403	0.00190903	0.00650236	37984.6	-0.25123	0.160545	-1.56486	0.117615	0.348189	14.9555	15.3083	14.9167	15.2289	14.8918	15.0869	14.9353	15.3192	15.2076	15.4928	15.0165	15.2513	KPNA6
VIM	52.607	1.30139	0.871878	1.49263	0.135534	0.23203	156.855	-0.0990039	0.586647	-0.168762	0.865984	0.954675	2.33317	1.04318	3.35238	2.59708	3.76563	3.91049	3.47162	1.57877	8.19679	8.24015	7.40361	6.97218	VIM
RTEL1-TNFRSF6B	2762.17	-0.510066	0.144914	-3.51979	0.00043189	0.00181979	1820.96	-0.151413	0.29194	-0.518643	0.604009	0.822819	11.319	11.9562	11.4052	11.2848	10.3514	10.8962	10.7278	11.0775	11.0699	10.8066	11.2431	11.7409	RTEL1-TNFRSF6B
FAS	12788.1	-0.237113	0.179576	-1.32041	0.1867	0.298351	11372.2	-0.401402	0.207049	-1.93868	0.0525404	0.213484	13.487	14.0677	13.4779	13.4673	12.5108	12.6574	13.3303	13.4265	13.6364	14.2693	13.6231	13.6153	FAS
RNASET2	9750.09	0.39936	0.264118	1.51205	0.130521	0.225317	9493.28	0.145993	0.168582	0.866003	0.386489	0.664619	12.336	11.1929	13.8112	13.5273	13.1255	12.9598	13.6351	13.5227	13.3874	13.2391	13.6259	13.6264	RNASET2
CD44	310657	-0.178751	0.184142	-0.970723	0.331686	0.462755	163417	-0.249693	0.163056	-1.53133	0.125688	0.360785	19.1805	18.9253	17.3943	17.5588	17.0851	17.4052	17.2833	17.6326	17.2447	17.4017	17.2982	17.695	CD44
KCNG1	1.15513	-2.3458	3.92037	-0.598363	0.549598		1.6403	4.03906	4.81581	0.838707	0.401634		1.59434	0	0	2.81981	1.81565	0	0	1.57877	2.30787	0	0	1.92165	KCNG1
AGPAT4	1857.97	-0.363176	0.223301	-1.62639	0.103866	0.187629	3400.85	-0.639893	0.284078	-2.25252	0.0242892	0.13055	11.6461	11.8198	9.56757	9.40037	11.1926	12.2706	8.36578	8.417	11.4682	11.6471	10.292	11.0992	AGPAT4
SLAMF7	22.5817	0.646792	0.904255	0.715276	0.474439	0.6023	95.6952	-0.942583	0.764358	-1.23317	0.217513	0.492104	5.76867	4.54077	6.44915	6.53793	3.09771	3.422	4.71333	3.45098	6.69682	8.01695	3.19551	3.90138	SLAMF7
BTN3A1	5300.01	0.610733	0.130165	4.692	2.70545e-06	2.16998e-05	9403.61	0.46949	0.295243	1.59018	0.111793	0.337188	12.2729	11.7864	13.0748	12.1829	11.5612	11.6304	12.8395	12.1471	14.342	13.3149	12.7078	12.0125	BTN3A1
MIPEP	11233.2	-0.234765	0.129284	-1.81589	0.069388	0.134966	12147.3	-0.0333698	0.16748	-0.199246	0.84207	0.945991	13.0211	13.1503	13.1954	13.252	13.7391	13.8012	13.4126	13.5503	13.27	13.2525	13.4383	13.832	MIPEP
PRKCH	935.96	0.431302	0.300669	1.43447	0.151437	0.25332	1987.39	0.543077	0.334477	1.62366	0.104448	0.324233	11.1865	11.2835	6.64448	6.26226	11.593	11.6021	6.16296	5.07844	10.0672	8.93912	8.42954	7.93389	PRKCH
INSRR	1.99999	0.168207	3.96255	0.0424491	0.966141		2.86023	-2.65068	3.72934	-0.710764	0.477231		0	0	2.48714	2.33356	0	2.08387	2.95026	2.57722	1.98683	2.59444	0	0	INSRR
IFNGR1	16210.2	0.193296	0.170601	1.13304	0.257199	0.381868	11254.1	-0.194751	0.192541	-1.01148	0.311786	0.595105	13.6056	13.1535	14.658	14.5775	12.7562	13.1199	14.4701	14.1696	13.7936	13.7977	13.9229	14.0529	IFNGR1
B4GALT7	6632.65	0.0703647	0.120686	0.583042	0.559865	0.678208	6291.9	-0.0221711	0.179624	-0.123431	0.901766	0.968925	12.5612	12.5132	12.7285	12.4752	12.5756	12.6576	12.774	12.5839	12.5946	12.5347	12.7763	12.7601	B4GALT7
SH2D2A	1796.98	-0.595441	0.282267	-2.1095	0.0349017	0.076629	1713.73	-0.414225	0.307802	-1.34575	0.178382	0.439543	8.57242	9.86144	10.9153	10.8419	11.2839	11.2342	11.3429	11.5757	9.31559	10.1788	10.678	10.9246	SH2D2A
VRK2	8415.73	0.368796	0.178286	2.06856	0.038587	0.0833946	7688.25	0.461176	0.176473	2.61329	0.00896739	0.0700156	13.0878	13.0292	13.1211	12.6471	13.2239	12.8211	13.236	12.8083	12.9502	12.4085	13.2223	12.5595	VRK2
TNFRSF1B	17718.4	-1.0129	0.110286	-9.18428	4.14274e-20	7.16884e-18	13667.6	-0.816264	0.224796	-3.63113	0.000282187	0.00621405	12.9077	13.8089	14.02	14.6607	13.741	14.8541	14.1097	15.1354	12.0103	12.5055	13.15	14.2179	TNFRSF1B
VEZT	15743.9	0.229923	0.124607	1.84518	0.0650119	0.127942	14214.5	-0.0137072	0.165122	-0.0830124	0.933842	0.9803	14.1113	14.0038	13.9285	13.6619	13.6827	13.6532	13.7933	13.4449	13.8442	13.879	14.1474	13.8703	VEZT
POU2F2	257.522	-0.574477	0.262908	-2.18509	0.0288822	0.0652005	388.468	-0.258622	0.388578	-0.665561	0.505692	0.758657	7.33588	7.70673	8.4174	8.26714	7.49132	8.02322	7.53297	8.15061	9.10915	9.08013	8.02864	8.70537	POU2F2
BRD9	21495.4	-0.453597	0.107357	-4.22511	2.3882e-05	0.000146988	15851.1	-0.293955	0.166406	-1.76649	0.0773136	0.271914	14.3848	14.8859	14.1295	14.2294	13.7087	13.9328	13.8642	14.266	13.8372	14.1788	14.0651	14.4795	BRD9
SNX1	23744.9	0.199964	0.114991	1.73896	0.0820415	0.154643	26583.4	0.0907334	0.160289	0.566061	0.571352	0.801684	14.654	14.3166	14.4701	14.4036	14.4913	14.3762	14.5665	14.454	14.9201	14.8316	14.6051	14.4117	SNX1
TBPL1	3351.8	0.09801	0.124061	0.790015	0.429519	0.560445	3824.37	-0.0206649	0.186573	-0.11076	0.911806	0.972132	11.6274	11.5296	11.9519	11.8686	11.5784	11.5737	11.9476	11.9025	12.112	12.1358	11.5957	11.4009	TBPL1
ARNTL2	11324.1	-0.205616	0.252904	-0.813022	0.416205	0.547323	8823.84	-0.367321	0.225761	-1.62704	0.10373	0.322829	13.3514	14.003	12.7726	12.6086	13.0304	13.083	12.8219	12.3736	12.7335	13.3935	13.5354	13.8983	ARNTL2
BCLAF1	56422.7	-0.435859	0.110314	-3.95108	7.78009e-05	0.000410404	50613	-0.0859315	0.165329	-0.519762	0.60323	0.822819	15.5714	16.0688	15.3045	15.7082	15.6982	15.6826	15.4806	15.911	15.415	15.5804	15.5234	15.8598	BCLAF1
SLC39A9	42467.6	-0.117894	0.133907	-0.880421	0.378631	0.510827	53465.9	-0.0922018	0.164188	-0.561563	0.574414	0.803495	15.038	15.3255	15.5039	15.4903	15.2605	15.4205	15.6046	15.5725	15.9536	15.956	15.1881	15.2433	SLC39A9
ANK1	15849.1	-0.907469	0.3735	-2.42964	0.0151139	0.0378223	2616.02	-0.6707	0.214757	-3.12306	0.00178979	0.0232639	15.5526	15.2751	13.1981	14.0907	10.9691	11.4771	10.0452	11.8025	10.9395	11.7503	8.36405	9.53674	ANK1
IBSP	0						0.504178	-0.1993	4.88768	-0.040776	0.967474		0	0	0	0	0	0	0	0	0.991232	1.0057	0	0	IBSP
TFB1M	4106.79	-0.278962	0.123072	-2.26665	0.0234114	0.0547805	3854.98	-0.341842	0.197845	-1.72783	0.0840195	0.284504	11.8362	11.9908	12.011	12.1175	12.096	12.3074	11.9951	12.34	11.219	11.67	11.6453	11.9386	TFB1M
RABEP1	19818.8	-0.414761	0.118072	-3.51279	0.000443428	0.00186163	20198.3	-0.163053	0.163146	-0.999433	0.317585	0.601115	13.9548	14.3968	14.2439	14.5428	14.2608	14.4489	14.3316	14.8166	14.1237	14.2396	13.6996	13.9732	RABEP1
HMGB3	14536.9	-0.27774	0.198562	-1.39876	0.161886	0.266535	11930.6	-0.0726786	0.190703	-0.381109	0.703122	0.879161	13.5699	14.1783	12.7809	13.1172	14.0747	13.9576	13.324	13.6564	12.5923	12.8335	14.0191	13.8673	HMGB3
NUP160	30538.3	-0.705934	0.144778	-4.87596	1.08283e-06	9.66901e-06	26601.9	-0.388962	0.166393	-2.33761	0.0194077	0.114238	14.2495	15.1693	14.6058	15.1574	14.8729	15.1679	14.7027	15.3252	13.9359	14.3968	14.46	14.9924	NUP160
BAK1	13909.5	-0.0678418	0.130037	-0.521712	0.601871	0.713534	14279.6	-0.0589571	0.172409	-0.341962	0.73238	0.894058	13.4226	13.4846	13.661	13.8934	13.4881	13.6279	13.6856	13.8905	13.9851	13.9411	13.9691	13.8622	BAK1
MUSK	0.744255	2.34592	4.00502	0.585744	0.558047		0.248818	1.09581	4.97049	0.220462	0.825511		1.00704	0	0	1.59466	0	0	2.1258	0	0.991232	0	0	0	MUSK
IKZF2	1104.88	1.30072	0.216138	6.01803	1.76548e-09	3.28545e-08	6271.15	-0.56593	0.276374	-2.04769	0.0405902	0.183092	10.6324	9.1266	11.2036	10.5748	6.07393	7.12117	11.1646	10.2315	13.4995	13.6699	9.31179	7.79588	IKZF2
GRN	73354.3	1.10249	0.211431	5.21441	1.84407e-07	2.03538e-06	115794	0.628069	0.165314	3.79925	0.000145136	0.00368332	16.7961	15.2392	16.5768	16.0079	16.2713	15.7257	16.2626	15.121	17.6217	16.8892	16.6257	15.9741	GRN
FAM13B	9138.9	0.336797	0.147475	2.28376	0.0223856	0.0526834	10251.6	0.287095	0.177123	1.62088	0.105043	0.325111	13.4601	13.2243	13.5293	13.3843	13.3293	12.9249	13.348	12.7651	13.5316	13.3396	13.0342	12.7988	FAM13B
ARHGAP31	2484.97	0.779577	0.180808	4.31164	1.62048e-05	0.000104931	5708.75	0.543421	0.263559	2.06186	0.0392212	0.179413	12.4552	11.7316	11.57	10.6638	12.9918	12.8495	11.3766	10.2842	12.1375	11.1687	10.0003	9.43967	ARHGAP31
CENPQ	1533.09	-0.784251	0.269547	-2.90951	0.00361992	0.0112669	1894.84	-0.495519	0.230523	-2.14954	0.0315916	0.154874	9.84375	11.2143	10.2817	10.67	11.0485	11.3787	10.5088	10.8188	10.0076	10.648	9.90062	10.534	CENPQ
SARS	73907.2	0.952819	0.212765	4.47828	7.52484e-06	5.37667e-05	61856.8	0.717391	0.165133	4.34433	1.39699e-05	0.000541641	15.8516	15.1543	16.351	15.7692	16.6627	15.8425	16.6842	15.9602	15.5659	14.9293	16.9351	15.4505	SARS
RANBP3	18769.7	-0.428264	0.118275	-3.62092	0.000293556	0.00129604	15907.4	-0.184392	0.164531	-1.12071	0.26241	0.541323	14.0356	14.4853	13.9793	14.2023	13.9436	14.0797	13.8931	14.3969	13.7292	13.9399	13.8898	14.1775	RANBP3
ARID4A	6719.64	0.327333	0.134296	2.4374	0.0147931	0.0371841	6466.54	0.0758877	0.180441	0.420567	0.674071	0.863057	12.8815	12.3551	12.7778	12.5287	12.5129	12.5068	12.6828	12.4803	12.8265	12.6588	12.96	12.6634	ARID4A
EIPR1	10435.8	-0.0986302	0.119894	-0.822645	0.41071	0.541676	9949.93	-0.194853	0.168273	-1.15795	0.246883	0.52341	13.1099	13.0557	13.6813	13.6737	13.2767	13.4399	13.608	13.7807	13.0273	13.2317	13.0158	13.1493	EIPR1
PNPLA6	29985.7	0.0945585	0.106878	0.884733	0.376301	0.508501	34393.9	-0.0822772	0.185722	-0.443012	0.657757	0.852607	15.0452	14.8553	15.0118	14.9952	14.6598	14.9096	14.824	14.7253	15.3123	15.205	14.8111	14.7727	PNPLA6
IFT88	6344.51	0.0268095	0.130806	0.204955	0.837607	0.893036	4092.73	0.0625348	0.204861	0.305255	0.760172	0.90795	13.0288	12.9335	12.3604	12.2559	12.2839	12.3728	12.239	12.3636	11.598	11.3606	12.5035	12.3507	IFT88
ALG1	14711.8	-0.545945	0.179122	-3.0479	0.00230446	0.00765525	13428.4	-0.406754	0.170421	-2.38676	0.0169975	0.105145	13.227	14.0581	13.7362	14.0452	13.8763	14.1922	13.8392	14.0447	12.9388	13.4145	13.4748	14.0326	ALG1
ZCCHC8	10916.1	0.243241	0.117207	2.07532	0.037957	0.0822154	10297.5	0.170495	0.17245	0.988663	0.322828	0.605815	13.3898	13.1861	13.5051	13.2229	13.4266	13.1696	13.5076	13.307	13.3534	13.2474	13.6203	13.2516	ZCCHC8
ABCF2	22978.4	-0.814879	0.15981	-5.09905	3.41365e-07	3.51042e-06	22801.4	-0.583549	0.182016	-3.20602	0.00134584	0.019239	13.6569	14.7473	14.1843	14.7193	14.3698	14.7815	14.4127	15.0537	13.8743	14.6077	13.8595	14.5303	ABCF2
CHPF2	18729.7	-0.0682457	0.126189	-0.540821	0.588631	0.70215	20478.5	-0.302947	0.167795	-1.80546	0.0710027	0.257705	14.1017	14.0504	14.1321	14.1835	13.9707	14.3409	13.9834	13.9738	14.3003	14.5139	14.2855	14.5077	CHPF2
LRRC7	1.34802	1.73362	3.96416	0.437323	0.661877		4.3295	-1.66472	3.22914	-0.515529	0.606183		0	0	1.72392	1.59466	0	1.65975	2.78404	0.995359	3.30611	2.8171	1.01445	0	LRRC7
FUT8	16861.4	0.100714	0.103329	0.974691	0.329714	0.460752	15301.2	-0.196495	0.168878	-1.16354	0.244612	0.521146	14.1847	14.0212	13.9406	13.9148	13.7191	13.9764	13.8965	13.8206	13.835	13.9486	14.1128	14.0067	FUT8
UBA6	26561.5	-0.419886	0.112357	-3.73708	0.000186168	0.000873679	29460.8	-0.381386	0.161167	-2.36641	0.0179617	0.108785	14.3003	14.7315	14.7565	15.0312	14.8278	15.1576	14.592	15.0736	14.3827	14.7936	14.432	14.7353	UBA6
GAB2	11820.6	0.284198	0.241469	1.17695	0.239214	0.361075	6231.15	0.652621	0.175531	3.71798	0.000200821	0.00477793	14.3172	14.6293	11.966	11.5178	12.0734	11.3967	11.7518	11.1366	13.3888	12.7382	13.4092	12.8211	GAB2
ATP6V0A1	24643.7	0.0825958	0.129005	0.640251	0.52201	0.644644	23203.4	-0.0959677	0.189152	-0.507359	0.611903	0.827517	14.9283	14.7744	14.7721	14.7508	14.0299	14.3011	14.408	14.1911	14.7776	14.6763	14.4258	14.5055	ATP6V0A1
PIAS1	12592.7	0.19969	0.109876	1.81742	0.0691531	0.134683	10400.4	0.107152	0.172648	0.620639	0.534837	0.779402	14.0873	13.7889	13.9011	13.7578	12.846	12.8003	13.461	13.3208	13.7817	13.5913	13.4564	13.2528	PIAS1
SLC4A7	15100.4	-0.893489	0.154078	-5.79893	6.67393e-09	1.08976e-07	14554.3	-0.878721	0.188521	-4.66113	3.14474e-06	0.000160288	13.1134	14.1253	13.9763	14.6117	14.0203	14.7121	13.7705	14.7887	12.0864	13.131	12.9177	13.5232	SLC4A7
APBA2	2.53901	-0.579248	3.66475	-0.158059	0.87441		3.50962	0.536615	4.14192	0.129557	0.896917		0	0	1.10545	2.59708	0	0	3.47162	1.57877	3.44345	2.33103	0	1.92165	APBA2
MAP2K3	27066.1	-0.428459	0.120177	-3.56524	0.00036353	0.00156281	31559.2	-0.690701	0.161829	-4.2681	1.97145e-05	0.000729061	14.6937	14.9663	14.3868	14.8196	14.2598	14.8878	14.3851	14.9282	14.7637	15.495	14.3184	14.7447	MAP2K3
EFCAB1	0.615832	-0.612512	3.98716	-0.153621	0.877908		1.52562	-1.4147	4.82443	-0.293236	0.769341		0	0	1.10545	1.00728	0	0	1.42343	0.995359	0.991232	2.59444	0	0.948241	EFCAB1
TMSB10	197407	-1.01413	0.143093	-7.08721	1.36847e-12	5.59846e-11	228720	-0.889744	0.179875	-4.94645	7.55775e-07	4.67516e-05	16.7346	17.9616	16.6148	17.3137	18.0163	18.7243	16.9704	17.9009	15.9449	16.9945	17.2008	18.0427	TMSB10
ASTE1	2952.79	0.319645	0.145529	2.19644	0.0280607	0.0636321	2121.08	0.216012	0.210212	1.02759	0.304141	0.58735	11.8015	11.4437	11.1759	10.9289	11.343	11.0598	11.6361	11.1556	10.8908	10.7204	11.5181	11.3545	ASTE1
RNF19A	12966.9	0.467696	0.123355	3.79145	0.000149768	0.000724538	22353.5	-0.0627984	0.161334	-0.389245	0.697095	0.875072	13.5403	13.1806	14.5296	14.3358	13.181	13.2402	14.1982	13.7092	15.0558	15.1002	13.7459	13.1484	RNF19A
PEX3	2744.93	-0.186908	0.173535	-1.07706	0.281452	0.409239	2864.99	-0.214491	0.195777	-1.09559	0.27326	0.553283	10.7847	11.1511	11.5205	11.4729	11.5259	11.7332	11.6061	11.873	11.148	11.3473	11.4049	11.2891	PEX3
GABARAPL2	9227.35	0.233388	0.122092	1.91157	0.0559311	0.113269	12090.2	-0.0373092	0.192642	-0.193671	0.846433	0.94752	13.4632	13.0686	13.0523	13.1502	13.0173	13.2268	13.3037	13.1295	13.9326	13.776	12.9857	12.811	GABARAPL2
MYOC	0.316096	1.60446	4.03891	0.397251	0.691182		0.497636	1.66959	4.93409	0.338378	0.735079		0	0	0	0	0	0	0.880578	0	1.57326	0	1.01445	0	MYOC
SH3YL1	25566.5	0.174399	0.100299	1.73878	0.0820735	0.154684	26405.6	0.209227	0.16165	1.29432	0.195553	0.463464	14.5342	14.323	14.8601	14.688	14.2408	14.0558	15.0192	14.8445	15.165	14.9096	14.4912	14.3106	SH3YL1
FAM136A	22424.2	-0.514013	0.102547	-5.01249	5.37306e-07	5.23231e-06	22587.2	-0.478465	0.204673	-2.33771	0.0194025	0.114238	13.914	14.3816	14.0489	14.5537	14.4429	14.659	14.4408	14.9291	13.8971	14.6159	14.0404	14.583	FAM136A
VCL	65385.9	-0.301388	0.0994113	-3.03173	0.00243156	0.00801601	74824.6	-0.51944	0.157749	-3.29283	0.000991846	0.0154087	15.7666	16.0461	16.1046	16.523	15.5292	16.0608	15.9522	16.2239	16.181	16.6661	15.7169	16.0267	VCL
DEPDC1B	8049.11	-0.930019	0.233704	-3.97947	6.90692e-05	0.000370973	6050.24	-0.81253	0.29512	-2.75322	0.00590114	0.0528575	11.5104	12.9939	13.011	13.7384	12.8404	13.1093	13.2374	13.9447	11.0505	12.3867	12.0725	12.6346	DEPDC1B
DAPK2	2074.35	1.06153	0.250684	4.23454	2.29022e-05	0.000141541	749.45	1.96823	0.549833	3.57969	0.000343996	0.00724681	11.4154	10.0751	10.521	9.76605	9.21656	8.39583	9.64547	8.2434	10.8303	7.69781	12.0639	11.5719	DAPK2
NSMAF	14118.1	-0.116865	0.123009	-0.950056	0.342084	0.473285	15095.6	-0.0514896	0.164139	-0.313695	0.753753	0.905129	13.4461	13.6455	14.0667	14.1002	13.7144	13.7326	14.0911	14.2332	13.944	14.0066	13.4554	13.4208	NSMAF
ADSS	15348.7	-0.314989	0.137345	-2.29341	0.0218241	0.0515797	14547.9	-0.269898	0.183133	-1.47378	0.14054	0.38361	13.1726	13.6234	13.6745	14.1509	13.856	13.9615	14.1026	14.4452	13.4588	13.8711	13.7349	13.8433	ADSS
STAP1	0.632193	2.32075	4.00395	0.579615	0.562174		0.21501	1.06778	4.96375	0.215115	0.829677		0	0	0	1.59466	0.879755	0	1.42343	0	0	0	1.60419	0	STAP1
TIMP2	6027.79	0.679014	0.302684	2.24331	0.0248768	0.0576595	27970.9	0.0544076	0.254771	0.213555	0.830894	0.940188	13.774	12.7426	13.6849	13.8088	12.8896	13.2537	12.5795	11.3755	15.7324	15.2385	11.4323	11.6071	TIMP2
RFC1	21223.6	-0.188072	0.122144	-1.53975	0.123621	0.215932	19004	-0.0794783	0.163008	-0.487572	0.625853	0.83535	14.1578	14.4634	14.0909	14.165	13.8863	13.9827	14.304	14.4473	14.3828	14.4233	14.2951	14.3672	RFC1
TBC1D23	8734.37	0.248533	0.110954	2.23997	0.0250931	0.0580428	10664	-0.014338	0.173208	-0.082779	0.934027	0.9803	13.2382	13.0311	12.7506	12.7348	12.8824	12.9645	12.5716	12.2988	13.7251	13.6499	13.5873	13.2784	TBC1D23
CUL3	27000.7	-0.270198	0.106213	-2.54393	0.0109614	0.0289007	26830	-0.0780094	0.163518	-0.47707	0.633312	0.83983	14.5068	14.7914	14.596	14.8019	14.6788	14.802	14.6568	14.9527	14.6164	14.6272	14.4957	14.6824	CUL3
MYOM2	166.606	1.44954	0.341629	4.24303	2.2052e-05	0.000136961	820.249	0.853207	0.276499	3.08575	0.0020304	0.025208	7.87196	6.12824	8.43671	7.53801	8.56616	7.67245	8.41282	7.24815	10.7348	9.90162	7.116	5.65147	MYOM2
OTC	132.75	0.699349	0.725902	0.96342	0.335337	0.466589	11.498	1.25911	2.56646	0.490601	0.623708		4.40569	3.537	8.37799	7.40676	0	0	8.91072	6.71871	5.26827	3.18003	5.75613	6.79029	OTC
CYP46A1	18.7489	1.2996	0.901257	1.44199	0.149306	0.250592	29.9475	0.71869	1.13496	0.633228	0.526585		2.8194	2.3904	6.15485	4.76888	5.33924	4.27476	5.75462	4.16115	5.1122	4.76584	4.55107	3.07658	CYP46A1
AC118549.1	17237.9	0.0540643	0.110858	0.487692	0.625768	0.733603	16698.1	0.0384678	0.167232	0.230027	0.818071	0.934799	14.1041	14.112	14.0396	14.0055	14.1457	14.0268	14.1261	14.0421	13.8946	13.9144	13.9943	13.8648	AC118549.1
SLC18A1	14.2844	-2.96234	1.45162	-2.04072	0.0412786	0.0880864	2.81951	-2.3978	3.7048	-0.647214	0.517493		2.01054	6.01448	0	1.00728	0	1.05645	2.59614	3.31356	1.57326	3.18003	0	1.92165	SLC18A1
USP2	523.669	-0.352766	0.232207	-1.51919	0.128715	0.222788	634.163	-0.351683	0.307633	-1.14319	0.252958	0.530407	9.36496	9.41812	9.02028	9.2883	8.53383	9.01744	8.76213	9.37658	9.54849	9.74776	8.13717	8.48355	USP2
CASR	0.14362	0.800629	4.06681	0.196869	0.84393		0.21501	1.06778	4.96375	0.215115	0.829677		0	0	0	1.00728	0.879755	0	0.880578	0	0	0	0	0	CASR
TUBG2	3424.51	0.247026	0.261763	0.943701	0.345323	0.476476	2971.81	0.0454354	0.204018	0.222704	0.823766	0.936638	12.42	11.5113	11.7194	11.3454	11.2574	11.3116	11.2974	11.175	11.7886	11.6219	11.6342	11.8765	TUBG2
RPL26L1	4238.86	-0.364609	0.126618	-2.87961	0.00398172	0.0122311	4471.79	-0.188186	0.186274	-1.01027	0.312368	0.595713	11.9448	12.1629	11.421	11.5796	12.184	12.2897	11.6667	12.0625	11.8121	12.0609	11.8774	12.3135	RPL26L1
FLT4	8.38509	3.33352	1.8288	1.82279	0.0683345		6.12431	-0.583457	2.29661	-0.254051	0.799456		3.18241	3.24581	4.36305	4.10114	1.4223	2.90281	3.85378	0.995359	3.44345	2.8171	4.27518	0	FLT4
NSUN2	33537.1	-0.646576	0.128823	-5.01912	5.19087e-07	5.09111e-06	35438.2	-0.538014	0.175744	-3.06136	0.00220337	0.0264891	14.0378	14.839	14.9176	15.3779	14.9469	15.3334	15.0338	15.58	14.6386	15.3061	14.7549	15.3042	NSUN2
FBXO42	10391	0.126409	0.108452	1.16558	0.243783	0.366575	10071.5	0.0615777	0.17129	0.359495	0.719225	0.88741	13.2835	13.0946	13.5884	13.3608	13.372	13.3579	13.3462	13.2768	13.2312	13.1	13.507	13.3427	FBXO42
MFAP3	6037.3	-0.0367356	0.114729	-0.320195	0.74882	0.830032	7114.6	-0.189094	0.172796	-1.09432	0.273815	0.553693	12.4632	12.5468	12.4728	12.6892	12.3654	12.5349	12.5068	12.517	12.9355	13.122	12.5845	12.5577	MFAP3
MRI1	12467	-0.192992	0.227353	-0.848862	0.395958	0.527349	9159.4	-0.100507	0.169737	-0.592132	0.553762	0.790865	12.9675	12.5737	13.8508	14.027	12.9182	12.9773	13.7757	14.3287	13.2388	13.3586	13.3822	13.7526	MRI1
METTL1	4532.56	-1.07691	0.323755	-3.32632	0.000880005	0.00335489	3571.27	-0.642869	0.263093	-2.44351	0.0145451	0.0960265	10.626	12.5924	11.7558	12.1185	11.8542	12.103	12.1077	12.5101	10.9271	11.9432	11.5872	12.4242	METTL1
HOXC8	181.959	-0.280184	0.292694	-0.95726	0.338436	0.469859	785.001	0.167507	0.290072	0.577465	0.563625	0.797352	7.69345	8.01549	8.4415	7.78264	10.4185	10.0894	7.21135	7.46649	8.26324	8.24495	7.03975	7.25277	HOXC8
AGA	3758.41	0.788677	0.167858	4.69849	2.62096e-06	2.10918e-05	3101.2	0.344365	0.198201	1.73745	0.0823074	0.281367	11.2344	10.6942	12.6078	12.0082	11.846	11.4065	12.5738	11.7381	11.6249	11.354	12.4812	11.4525	AGA
PI4K2B	7984.86	-0.248468	0.163312	-1.52144	0.12815	0.222065	7660.66	0.172388	0.171743	1.00376	0.315495	0.599408	12.8334	13.3472	12.6362	12.7777	13.2366	13.0622	13.0005	13.1616	12.6202	12.4276	12.5136	12.5409	PI4K2B
BOD1L1	20765.5	0.203306	0.101722	1.99866	0.0456456	0.095643	13841.7	0.198373	0.164658	1.20476	0.228298	0.503795	14.6889	14.4319	14.3754	14.2	13.4388	13.2157	14.2118	14.0116	14.1403	13.9446	14.3131	14.1171	BOD1L1
MAT2B	22141.8	0.160657	0.139574	1.15105	0.24971	0.373288	21398.3	0.0365751	0.165802	0.220595	0.825408	0.937253	14.2619	14.1717	14.3705	14.4143	14.3223	14.3403	14.7633	14.7219	14.439	14.3258	14.3641	13.97	MAT2B
TLL1	1.34759	3.42428	3.95478	0.865858	0.386568		0.89385	3.06386	4.84906	0.631845	0.527488		1.00704	0	0	1.00728	1.81565	0	2.78404	0	0.991232	0	1.01445	0	TLL1
EDC4	23676.3	-0.0244092	0.124359	-0.196281	0.84439	0.898078	22530.6	-0.11868	0.166597	-0.712377	0.476231	0.738369	14.3976	14.2574	14.5911	14.6214	14.3881	14.5694	14.4855	14.6458	14.3616	14.3955	14.5873	14.5969	EDC4
TRIO	54337.3	-0.0103895	0.120824	-0.0859889	0.931475	0.957076	36605.2	0.022723	0.158864	0.143034	0.886263	0.962598	15.35	15.4228	16.2559	16.0308	15.3689	15.3296	15.7629	15.8284	14.8849	14.8566	15.9434	15.7928	TRIO
VCAN	26.1373	-0.358395	1.32339	-0.270815	0.786533	0.857192	5.54198	-0.0316384	2.4255	-0.013044	0.989593		1.00704	1.64225	1.72392	0	2.94869	3.68682	1.81694	0	1.57326	1.0057	5.11537	6.84963	VCAN
CLEC16A	14698.8	0.183874	0.12635	1.45527	0.145595	0.245642	12570.6	0.0906553	0.169011	0.536387	0.591691	0.816004	13.5806	13.4029	14.1048	13.9732	13.5601	13.5176	13.7602	13.6928	13.7186	13.5577	14.3092	13.9595	CLEC16A
MSR1	1.16372	0.294595	3.97094	0.0741876	0.940861		1.80207	0.474168	4.70472	0.100786	0.919721		0	0	1.10545	1.59466	0	1.65975	2.78404	0	2.57032	0	0	0.948241	MSR1
CDH1	173102	0.301868	0.121586	2.48275	0.0130371	0.0334596	155990	-0.111836	0.156285	-0.715591	0.474244	0.736672	17.002	16.7511	17.9143	17.726	17.0035	17.0904	17.7858	17.3221	17.3235	17.4383	17.6703	17.4358	CDH1
MTREX	26741.3	-0.496352	0.136728	-3.63021	0.000283193	0.00125618	23129.6	-0.371104	0.170919	-2.17123	0.0299138	0.15011	13.9646	14.6427	14.5479	14.9051	14.6243	14.8812	14.6929	15.1146	13.8487	14.3121	14.5215	14.8679	MTREX
DNAH5	708.372	1.07978	0.1802	5.99211	2.07133e-09	3.77986e-08	1916.98	0.601097	0.283028	2.12381	0.0336862	0.161649	9.44447	8.42023	10.9997	9.65656	7.6626	6.66423	10.0971	8.90062	11.9658	11.682	10.0413	8.98751	DNAH5
ZFYVE16	13007.7	0.29727	0.132717	2.23988	0.0250985	0.0580428	10273.2	0.240162	0.169026	1.42086	0.155357	0.404616	13.8842	13.465	13.7463	13.5713	13.6861	13.4694	13.5049	13.3909	13.0763	12.7905	13.9459	13.5443	ZFYVE16
RIPOR1	1593.74	-0.411541	0.176843	-2.32715	0.0199573	0.0478588	1744.45	-0.317687	0.217696	-1.45931	0.144479	0.389238	10.1964	10.6135	10.9204	10.7959	10.6616	10.964	10.4674	10.6273	10.4912	10.8017	10.4861	11.0992	RIPOR1
C6	30.1895	1.89141	1.10502	1.71165	0.0869616	0.162027	8.74351	0.44147	2.00021	0.220712	0.825317		2.59667	0	6.52327	4.71441	4.34493	3.56048	6.49438	4.07872	1.57326	1.59255	5.11537	5.10696	C6
RAI14	9693.83	-0.230728	0.145811	-1.58237	0.113564	0.201641	12517.8	0.150174	0.236628	0.634644	0.525661	0.772376	13.7068	13.7105	12.9934	13.1587	13.7365	13.9244	12.8832	13.3174	13.5088	12.9979	12.4925	12.7037	RAI14
SOX30	266.073	0.440832	0.380492	1.15858	0.246626	0.369857	36.6433	0.196258	1.13047	0.173607	0.862174		9.49985	9.03037	5.19777	5.18405	2.59464	3.09738	5.82052	4.6915	6.42556	5.5961	6.86139	7.01428	SOX30
PNKP	18075.6	-0.0580959	0.113003	-0.514109	0.607176	0.718239	18776.9	-0.0481023	0.164043	-0.29323	0.769347	0.912131	14.405	14.3915	14.1856	14.1825	14.5563	14.6341	14.0336	14.191	13.5476	13.5438	13.7571	13.7441	PNKP
BEST2	31.4805	1.91756	1.01798	1.88369	0.0596066	0.11915	118.174	3.19381	0.94611	3.37573	0.000736207	0.0126565	2.33317	2.3904	3.17977	0	0.879755	0	7.02825	3.45098	8.74067	5.40342	4.88575	3.22738	BEST2
PHLPP2	22195	0.537907	0.104709	5.13716	2.78927e-07	2.93039e-06	9992.31	0.318234	0.174854	1.82	0.0687598	0.252565	14.9978	14.4845	13.2452	12.859	13.6883	13.44	13.2052	12.656	13.0465	12.6359	15.1214	14.5268	PHLPP2
SPDL1	6524.28	-0.961645	0.180781	-5.3194	1.04108e-07	1.24097e-06	6022.91	-0.572962	0.266532	-2.14969	0.0315796	0.154871	12.0666	13.3554	11.9548	12.6894	12.8079	12.9383	12.1303	12.9886	11.4793	12.4741	12.022	12.7169	SPDL1
STAU2	9566.81	0.315669	0.126504	2.49532	0.0125844	0.032486	10247.8	0.121858	0.167634	0.726927	0.467271	0.731669	13.0378	12.5499	13.7135	13.4521	13.0269	12.8901	13.7653	13.5645	13.6349	13.506	13.0871	12.7846	STAU2
PQLC2	4850.74	0.180148	0.159059	1.13259	0.257386	0.382107	5399.01	0.0614098	0.178217	0.344579	0.730411	0.893556	12.2404	11.8349	12.6388	12.4397	12.2397	12.1466	12.4021	12.1575	12.557	12.5052	12.2609	12.3271	PQLC2
CTNS	5286.68	-0.0406821	0.114866	-0.354169	0.723213	0.81072	4266.94	0.0396685	0.185072	0.214341	0.830281	0.939994	12.2134	12.2841	12.5599	12.5415	12.1337	12.0367	12.3169	12.2939	11.9761	11.9717	12.4371	12.4682	CTNS
RTN4R	3550.89	-0.230961	0.168185	-1.37325	0.169673	0.276394	5301.3	-0.148353	0.180046	-0.823972	0.409955	0.683795	11.5386	11.9084	11.6844	11.6232	12.8159	12.9145	11.524	11.4578	11.4076	11.5841	11.8353	12.1797	RTN4R
PHF23	10641.3	-0.309169	0.121379	-2.54714	0.010861	0.0286663	11213	-0.210071	0.180382	-1.16459	0.244183	0.520778	13.2874	13.4695	13.23	13.6231	13.5789	13.6488	13.4233	13.6998	13.0289	13.3572	12.8124	13.2382	PHF23
CDH10	1.35959	2.27007	3.94582	0.575311	0.565081		0						0	1.04318	0	2.01091	0	0	2.78404	0	0	0	1.01445	0	CDH10
INPP4A	10466.6	0.299259	0.114726	2.60846	0.00909518	0.0246318	10383.3	0.0146474	0.168427	0.0869655	0.930699	0.979178	13.8204	13.4333	13.9956	13.6763	13.0117	13.0152	13.3581	13.0146	13.5942	13.5395	13.1767	12.9665	INPP4A
RAB27B	15837.7	-0.015996	0.218944	-0.07306	0.941758	0.963126	32080.7	-0.280886	0.162592	-1.72755	0.0840684	0.284528	13.7597	13.9179	15.0103	15.1936	14.5368	14.8611	14.8234	14.3093	15.0332	15.2486	12.6123	12.9702	RAB27B
PSMA4	28493.8	-0.438492	0.112234	-3.90694	9.34713e-05	0.00048086	29313.1	-0.31027	0.174723	-1.77578	0.0757685	0.268945	14.2935	14.8112	14.4217	14.7302	14.8593	15.0262	14.7396	15.125	14.4281	14.8597	14.5599	14.9291	PSMA4
MYO16	16.8967	0.93966	1.02539	0.916388	0.359463	0.491572	27.479	0.381012	1.22354	0.311401	0.755496		4.87154	4.60506	4.09789	3.33501	3.76563	4.10409	4.28573	1.99303	5.79008	4.71137	3.93374	3.7097	MYO16
LSG1	18437.9	-0.203877	0.124451	-1.63821	0.101378	0.183979	18223.3	-0.299059	0.197205	-1.51649	0.129396	0.365266	13.8645	14.1914	14.1719	14.2128	14.248	14.3175	14.1883	14.2705	13.669	14.1757	14.0633	14.2227	LSG1
PARP3	5862.86	0.725914	0.156746	4.63115	3.63648e-06	2.82738e-05	5790.1	0.437445	0.181907	2.40478	0.0161822	0.102267	12.3343	11.3157	12.7312	12.051	12.7243	12.3521	12.7922	12.2264	12.6276	12.1028	13.1474	12.5084	PARP3
TNC	2209.53	-1.00561	0.455076	-2.20976	0.0271217	0.0619225	69.802	-0.922881	0.793188	-1.16351	0.244623	0.521146	11.7601	12.028	4.09789	4.59889	5.77516	7.06411	1.42343	0.995359	5.19234	5.68357	10.0948	12.057	TNC
THAP3	3626.52	0.0714618	0.138873	0.514584	0.606844	0.717959	3466.82	0.119934	0.211135	0.568046	0.570004	0.800617	12.1673	11.9427	11.5568	11.6687	11.6716	11.7134	11.7356	11.822	11.915	11.6113	11.5498	11.4304	THAP3
RIPOR3	26.6825	0.301685	0.883602	0.341426	0.732783	0.818098	15.7635	0.967766	1.7857	0.541954	0.58785		4.71394	5.21202	4.83996	4.71441	0.879755	1.05645	4.92785	3.16166	5.56774	3.9175	4.78258	5.02696	RIPOR3
TDP1	8670.98	-0.547026	0.16418	-3.33187	0.000862631	0.00329617	6587.6	-0.199429	0.202864	-0.983068	0.325574	0.607533	12.5388	13.358	12.6534	12.8283	12.9393	12.9273	12.7895	13.1229	12.1017	12.4911	12.9321	13.378	TDP1
AIFM2	14519.5	-0.157546	0.185377	-0.849868	0.395399	0.526871	18697.7	-0.246353	0.164615	-1.49654	0.134512	0.372825	13.0692	13.5848	14.091	14.178	14.1839	14.3667	14.0631	14.1177	13.8828	14.1707	13.9152	13.7761	AIFM2
C2orf83	0.574478	1.50469	4.02246	0.374073	0.70835		0.47037	-0.206614	4.98896	-0.0414143	0.966966		0	0	0	1.00728	0.879755	0	2.1258	0	0	1.0057	0	0	C2orf83
SPATA7	2212.89	0.588338	0.174135	3.37863	0.000728489	0.00284868	2271.37	0.447008	0.254091	1.75925	0.0785358	0.274124	11.7067	10.8851	11.205	10.4933	11.2163	11.0525	10.9059	10.5897	11.4362	10.6838	11.3797	10.7116	SPATA7
MED17	12071	-0.268188	0.121898	-2.20009	0.0278002	0.0632033	9248.42	-0.249458	0.1703	-1.46482	0.14297	0.386859	13.5014	13.8651	13.3853	13.6401	13.1129	13.31	13.3269	13.5858	12.9275	13.2072	13.3426	13.4809	MED17
RETSAT	36018	0.43598	0.146721	2.9715	0.00296352	0.0094766	43103.1	0.187279	0.159275	1.17582	0.239666	0.516297	15.0864	14.7664	15.5176	15.0867	15.8483	15.6776	15.4025	14.7077	14.9139	14.688	15.4295	15.0925	RETSAT
CAPG	19985.6	0.0146421	0.131796	0.111096	0.91154	0.943372	10573.6	-0.58809	0.18861	-3.11803	0.00182067	0.0235735	14.4965	14.2666	13.6608	13.799	11.8198	12.2316	13.4525	13.5506	13.604	14.3445	14.6317	14.6763	CAPG
AP2S1	20532.7	-0.436214	0.115111	-3.78952	0.000150937	0.00072949	23788.9	-0.27602	0.162244	-1.70127	0.088893	0.293224	14.1531	14.4729	13.7238	13.9762	14.607	14.8313	14.0325	14.443	14.0926	14.3983	14.0173	14.5522	AP2S1
USH2A	24.5985	1.30337	0.91094	1.4308	0.152487	0.254653	18.7527	0.946624	1.39749	0.677377	0.498167		5.29908	5.12698	2.75666	3.82085	3.67366	3.09738	5.31075	2.79939	5.30478	4.09817	4.34925	3.22738	USH2A
ZPBP	0.430859	1.4428	4.03979	0.357148	0.720981		0						0	0	0	1.00728	0	0	1.81694	0	0	0	0	0	ZPBP
TG	256.665	1.10085	0.470615	2.33917	0.0193265	0.0466283	1046.76	0.82494	0.264919	3.11393	0.00184616	0.0238069	8.84056	6.65408	7.81008	7.52224	7.68043	6.79624	5.98282	5.20041	11.2445	10.4543	8.9235	8.5566	TG
ADAM28	34.8086	2.66638	0.809115	3.29543	0.000982714	0.00367572	263.992	0.26334	0.441551	0.596398	0.550909	0.789441	6.07992	2.8806	7.69452	6.44062	8.92397	8.43687	6.27689	3.16166	6.68302	6.64061	5.15722	3.80872	ADAM28
BARX2	1985.28	0.366382	0.193037	1.89799	0.0576975	0.116004	2270.64	0.217506	0.207525	1.0481	0.294594	0.577156	12.1239	11.801	6.15485	4.92093	10.048	9.86052	3.35787	3.16166	11.8949	11.627	11.0553	10.5829	BARX2
DCUN1D1	14278.8	0.0520544	0.13584	0.383204	0.701569	0.79528	16245.8	-0.00785521	0.16349	-0.0480471	0.961679	0.990313	13.5627	13.6416	13.8231	13.8603	13.8956	13.9077	13.9794	13.9526	14.0262	14.0077	13.841	13.5895	DCUN1D1
JADE2	25327.1	-0.110075	0.126154	-0.872549	0.382909	0.514659	20655.7	0.181153	0.21983	0.824061	0.409905	0.683795	14.606	14.5225	14.7144	14.8756	14.0845	14.1927	14.5863	14.7999	14.6843	14.1918	14.4465	14.6032	JADE2
ZIC2	6194.83	-0.212029	0.18663	-1.13609	0.255917	0.380489	9160.71	0.696327	0.259764	2.68061	0.00734883	0.0615733	12.5796	12.7007	11.1723	11.4481	13.1077	12.8222	11.4246	11.9963	13.7401	12.611	13.0867	12.9895	ZIC2
LCP2	1.11267	3.45957	3.9503	0.875774	0.381153		0.76608	-2.37769	4.91828	-0.483439	0.628784		2.01054	0	0	2.33356	0	0	1.81694	0	0	2.00853	1.01445	0	LCP2
TRIT1	6825.24	-0.104223	0.130998	-0.795611	0.426258	0.557446	6756.91	-0.294358	0.174078	-1.69096	0.0908447	0.297609	12.9013	12.832	12.6497	12.4747	12.9717	13.2341	12.7537	12.8601	11.9359	12.2402	12.2808	12.5134	TRIT1
ADRB1	1693.83	0.985943	0.192976	5.10916	3.23601e-07	3.35293e-06	801.942	0.806008	0.307743	2.6191	0.00881633	0.0694102	11.8556	10.6914	10.5028	9.82669	10.4087	9.85043	10.4203	9.24338	9.18701	8.10408	10.6672	10.0097	ADRB1
GUCA2B	24.4268	0.547708	1.0173	0.538393	0.590306	0.703647	13.6056	-0.399602	1.60016	-0.249726	0.802799		1.59434	1.04318	7.24667	8.08593	2.59464	3.2688	6.38248	4.84901	4.37557	4.40315	3.61134	4.29207	GUCA2B
CUL7	14709.3	0.547693	0.138594	3.95177	7.75747e-05	0.000409469	18280.1	0.30446	0.167622	1.81635	0.0693165	0.253956	13.925	13.1368	14.1732	13.5498	14.1489	13.9055	14.0906	13.6251	14.4052	14.0177	14.161	13.7277	CUL7
CTNNA1	138398	-0.0943123	0.102951	-0.916092	0.359618	0.49165	162329	-0.18771	0.167795	-1.11869	0.263273	0.542088	17.0802	17.0919	17.1935	17.4359	16.9689	17.2545	17.1239	17.2691	17.3937	17.4615	16.7941	16.8768	CTNNA1
PHKA2	12070.7	-0.0467801	0.142711	-0.327795	0.743067	0.826148	12530.6	0.103952	0.168172	0.61813	0.53649	0.780448	13.4844	13.7268	13.7985	13.5448	13.6575	13.4863	13.7565	13.7269	13.6259	13.5672	13.2301	13.1145	PHKA2
CNTLN	2343.24	0.0411549	0.174542	0.235789	0.813597	0.875482	3209.31	-0.0193337	0.259674	-0.0744536	0.940649	0.982222	12.1058	12.2665	10.3934	10.1386	12.3688	12.0188	10.4861	10.4705	10.4024	10.7737	9.79359	9.47024	CNTLN
EPHA3	0.718098	1.54127	4.01045	0.384314	0.700745		0.248818	1.09581	4.97049	0.220462	0.825511		0	0	0	1.59466	0	0	2.38005	0	0.991232	0	0	0	EPHA3
HSPA5	169620	-0.85487	0.224314	-3.81104	0.000138384	0.000675106	191466	-0.404761	0.170101	-2.37954	0.0173344	0.106696	16.6576	17.9806	16.6991	17.3963	17.5066	18.0215	16.6423	17.4863	17.0377	17.3102	17.2182	17.5727	HSPA5
DSG2	144999	0.137057	0.103568	1.32336	0.185717	0.297001	131091	-0.27517	0.159349	-1.72684	0.0841963	0.284748	16.9235	16.7583	17.1137	17.3673	16.666	16.9822	17.0635	16.9811	16.9909	17.2029	17.5207	17.3138	DSG2
GEMIN8	5358.51	0.137308	0.121738	1.1279	0.259364	0.384285	3682.15	0.351613	0.191276	1.83825	0.0660254	0.246097	12.8984	12.795	12.3938	12.1473	12.0535	11.7546	12.5955	12.4923	11.9165	11.4901	11.3484	11.0973	GEMIN8
OFD1	13179.4	0.434248	0.129232	3.36021	0.000778834	0.00301691	13597	0.148674	0.173304	0.857882	0.390958	0.668494	14.3182	13.8774	13.7543	13.2183	13.4077	13.3429	13.2983	12.6996	14.0964	13.842	13.7773	13.4702	OFD1
GPM6B	67.2506	0.321267	0.989444	0.324695	0.745412	0.827839	14.1324	2.53885	2.00025	1.26927	0.204345		6.45682	7.95511	0	2.33356	2.12441	0	1.81694	0	5.34039	3.81791	5.27593	4.42287	GPM6B
MAGEC2	1.77407	-1.70298	2.62185	-0.649532	0.515994		0.527809	-0.206525	4.97744	-0.0414922	0.966903		1.00704	1.04318	0	0	0	1.05645	0.880578	0.995359	0.991232	0	0	2.90817	MAGEC2
PREX2	0.861717	1.5679	4.00195	0.391784	0.695218		1.51253	-0.194038	4.80741	-0.0403623	0.967804		0	0	0	2.33356	0	0	2.59614	0	1.98683	2.00853	0	0	PREX2
WDR37	8409.24	0.167286	0.12713	1.31587	0.188217	0.300017	7591.14	0.0174472	0.172201	0.101318	0.919298	0.975154	13.3221	12.9818	13.2069	13.0158	12.7868	12.7792	13.0243	12.9692	12.9634	12.9141	12.923	12.7732	WDR37
YTHDC2	20358.7	-0.141097	0.10727	-1.31534	0.188394	0.300231	18997.2	-0.112378	0.167101	-0.672514	0.501256	0.755437	13.9544	14.0389	14.2656	14.3974	14.5276	14.5541	14.2203	14.4304	13.612	13.7883	14.438	14.5232	YTHDC2
CTPS2	8015.96	-0.0535794	0.126495	-0.423571	0.671879	0.770658	7535.34	-0.119041	0.171886	-0.692558	0.488587	0.747467	12.5901	12.7307	13.1213	13.0589	13.1134	13.2219	13.1785	13.2543	12.3812	12.4886	12.9287	12.8297	CTPS2
ATP6V1H	11092.4	0.100397	0.119746	0.83842	0.401795	0.532766	13644.7	0.0443377	0.1737	0.255254	0.798527	0.925179	13.1111	13.0556	14.0691	14.1518	12.4449	12.4861	13.9165	13.8661	14.449	14.2979	13.1995	12.9607	ATP6V1H
POLR2B	46928.7	-0.427935	0.108938	-3.92824	8.55699e-05	0.000446072	47549.2	-0.352751	0.16465	-2.14243	0.0321588	0.156639	15.0861	15.5805	15.3691	15.7397	15.3522	15.6088	15.5002	15.8719	15.302	15.7288	15.1821	15.5565	POLR2B
FAM214A	8043.19	1.00633	0.161175	6.24374	4.27226e-10	9.23148e-09	11123.4	0.396762	0.168891	2.34922	0.0188127	0.111897	13.942	12.6604	13.2347	12.7126	12.73	12.2735	12.8092	11.788	14.1389	13.7796	13.153	12.3944	FAM214A
ARAP2	8662.75	0.152902	0.164724	0.928232	0.353287	0.485154	12930.6	-0.0991073	0.166509	-0.595207	0.551705	0.790166	12.4403	12.001	13.596	13.9392	12.9352	12.984	13.3666	13.4846	14.0287	14.1558	13.3179	13.1357	ARAP2
TPR	59823.3	-0.177927	0.124527	-1.42883	0.153054	0.255402	49039.3	-0.0664094	0.160492	-0.413786	0.679031	0.86575	15.8174	16.1317	15.8792	15.9185	15.7205	15.7232	15.7492	15.8694	15.3047	15.4127	15.6781	15.7342	TPR
CP	32.9702	-0.0402445	0.868806	-0.0463217	0.963054	0.977592	35.3045	0.214528	1.0564	0.203075	0.839077		5.10109	4.60506	6.20075	6.53793	4.80126	4.96507	6.29246	5.77223	5.65518	5.05542	1.01445	2.49764	CP
KIAA0556	12940.5	0.267857	0.110971	2.41375	0.0157893	0.0392129	10607.9	0.158664	0.172736	0.91854	0.358336	0.639345	14.184	13.9082	13.8424	13.511	13.1703	13.0756	13.5527	13.3429	13.6578	13.4132	13.4369	13.0756	KIAA0556
DTNBP1	4096.1	0.162847	0.119719	1.36024	0.173754	0.281579	2883.23	0.301541	0.19559	1.5417	0.123146	0.356876	12.1163	11.8948	11.8439	11.5877	11.3294	11.0108	11.9443	11.7296	11.8555	11.5491	12.1012	12.0054	DTNBP1
XK	11003.3	0.00283201	0.247927	0.0114228	0.990886	0.994519	10368.6	-0.149897	0.169332	-0.88523	0.376033	0.655913	13.0572	13.6679	12.2684	12.039	13.3933	13.4855	12.2925	11.8695	13.0727	13.2583	14.1836	13.9503	XK
ANO2	19.7251	0.91069	0.809787	1.1246	0.260757	0.385741	144.943	-1.22849	0.651433	-1.88583	0.0593181	0.230265	4.53699	3.39874	5.36836	5.18405	4.51359	5.0141	5.00545	3.99129	6.85293	8.66239	4.55107	4.07055	ANO2
C12orf4	4312.5	0.0381447	0.159165	0.239655	0.810598	0.873491	4201.92	-0.0618575	0.201941	-0.306314	0.759365	0.907758	11.9885	12.1404	11.9401	11.9548	12.07	11.9629	11.9278	11.9081	11.8927	12.1015	12.279	11.9893	C12orf4
SCML1	7702.68	-0.632791	0.15108	-4.18845	2.80861e-05	0.000169541	3912.03	-0.150207	0.193004	-0.778259	0.436416	0.707667	12.5369	13.3196	12.8928	13.167	12.3536	12.5806	12.8392	13.5326	10.9124	10.9619	12.0639	12.441	SCML1
WWC3	8999.23	0.393483	0.146698	2.68226	0.00731258	0.0204935	7600.37	-0.0309704	0.172677	-0.179355	0.857659	0.950592	13.7262	13.5362	12.5521	12.3552	11.1112	11.1345	12.3333	11.7721	13.6327	13.6494	13.4235	12.9499	WWC3
ARHGAP6	7714.97	-0.365979	0.42925	-0.852601	0.393881	0.525233	6637.85	-1.44203	0.497496	-2.89858	0.00374861	0.0382283	13.0112	12.9186	13.1872	13.8533	13.0554	13.1947	13.19	14.2787	10.0458	12.7715	1.60419	0	ARHGAP6
FAM184B	106.143	2.28618	1.0712	2.13423	0.0328238	0.0726923	19.4585	-0.0789285	1.35011	-0.0584608	0.953382		4.10068	4.72564	4.83996	4.33573	4.5657	4.498	3.85378	0	3.98352	4.18066	8.97997	6.10549	FAM184B
MAP4	65452	-0.233497	0.107178	-2.17859	0.0293618	0.0661542	73387.1	0.0151759	0.158191	0.0959339	0.923573	0.976425	15.6785	15.9673	15.906	15.8976	16.1435	16.0819	15.8455	16.011	16.1532	16.1624	16.0214	16.2242	MAP4
GOPC	12337.5	0.132906	0.11022	1.20583	0.227884	0.348092	10261.1	0.181487	0.179367	1.01182	0.311625	0.595102	13.7458	13.6443	13.3736	13.2366	13.0409	12.9623	13.5568	13.3426	13.6915	13.3853	13.5856	13.4592	GOPC
ROS1	141.702	1.75443	0.686707	2.55485	0.0106234	0.028108	6.5914	-0.755326	2.28654	-0.330336	0.741146		7.37151	4.66661	8.56509	6.58423	0.879755	2.08387	8.82234	6.31275	3.68421	3.46977	5.78311	5.91861	ROS1
USP28	9913.78	-0.141204	0.120124	-1.17549	0.2398	0.361633	11453	0.0482854	0.173064	0.279003	0.780243	0.915596	13.039	13.2659	13.1006	13.0142	13.8666	13.8896	13.1302	13.2597	12.9117	12.7696	13.3606	13.3847	USP28
HDAC9	535.829	0.487664	0.578498	0.842983	0.399238	0.530423	1404.7	0.0961499	0.413131	0.232735	0.815968	0.933793	6.67211	6.45914	12.7919	12.6037	3.76563	4.56535	11.1497	9.38946	11.7078	11.0935	1.60419	2.90817	HDAC9
TSPAN17	18081.8	0.354896	0.114919	3.08824	0.00201347	0.00678918	23013.5	0.13634	0.165766	0.822485	0.410801	0.684618	14.4273	13.9331	14.1206	13.9445	14.2272	14.1482	14.2866	13.964	14.8006	14.585	14.1353	13.844	TSPAN17
NOP16	10200.5	-1.39687	0.202576	-6.89554	5.36599e-12	1.84863e-10	8230.57	-1.03985	0.27472	-3.78514	0.000153624	0.00385732	11.7441	13.5726	12.5273	13.4814	12.9593	13.513	12.9151	14.0201	11.6742	13.1791	12.5425	13.7598	NOP16
CC2D2A	2230.83	0.399343	0.171586	2.32736	0.0199459	0.0478389	595.611	0.748476	0.339405	2.20526	0.0274359	0.14143	9.19144	8.88257	8.50232	8.47392	8.16722	7.69518	7.5264	6.84877	10.2862	9.2569	12.6728	12.3627	CC2D2A
RRM2B	19077.9	0.0870552	0.158677	0.54863	0.58326	0.697685	32230.6	-0.0646701	0.176307	-0.366803	0.713766	0.884908	13.9187	13.8205	14.7648	14.9965	13.658	13.5702	14.7918	14.9479	15.5382	15.7327	13.5979	13.2346	RRM2B
ZNF800	11880.9	-0.118155	0.11013	-1.07287	0.28333	0.411374	11806.6	-0.100631	0.166411	-0.604716	0.545368	0.785554	13.2296	13.357	13.5502	13.7298	13.2618	13.3292	13.5258	13.6809	13.6237	13.7355	13.5823	13.6108	ZNF800
TNFRSF17	0.67911	1.45639	4.01643	0.362608	0.716898		0						2.33317	0	0	0	0	0	0	0	0	0	0	0	TNFRSF17
SNX29	3725.89	0.375521	0.136224	2.75665	0.00583965	0.0169952	4440.12	0.0704209	0.186899	0.376786	0.706333	0.880679	12.4946	11.9961	11.8225	11.4786	12.0453	12.0344	11.5355	11.3149	12.2112	12.0592	11.8875	11.4381	SNX29
LMO3	4.0434	1.64584	1.64956	0.997745	0.318403		44.6598	1.06767	1.3886	0.768881	0.441964		2.01054	1.64225	4.36305	3.01272	7.12526	5.15193	3.7673	1.57877	0	1.0057	2.02161	0.948241	LMO3
MRPS10	13828.9	-0.192941	0.156311	-1.23433	0.217078	0.334847	14521.9	-0.383596	0.16763	-2.28835	0.0221174	0.122805	13.5238	13.672	13.532	13.917	13.8511	14.1617	13.7163	14.1584	13.3028	13.7374	13.6162	13.561	MRPS10
GUCA1A	0.287239	1.20231	4.0474	0.297058	0.766422		0.783169	-1.49196	4.86507	-0.306669	0.759096		0	0	0	2.01091	0	1.05645	1.42343	0	0.991232	1.0057	0	0	GUCA1A
RSF1	20317.5	0.209403	0.115683	1.81014	0.0702742	0.136302	16141.2	0.150581	0.177093	0.850295	0.395161	0.672135	14.5615	14.3494	14.3415	14.2094	14.0617	14.0232	14.2017	14.0763	13.9865	13.7017	14.3829	14.0487	RSF1
VPS13D	42979.4	0.171221	0.116928	1.46433	0.143104	0.242181	42504.5	0.123204	0.158616	0.776748	0.437307	0.708237	15.3351	15.0213	15.7974	15.6857	15.1718	15.0505	15.3365	15.2745	15.6251	15.4778	15.655	15.4737	VPS13D
CELF2	21102.3	0.151863	0.215312	0.705317	0.480613	0.608241	8602.69	-0.188158	0.170281	-1.10499	0.269164	0.548279	15.2695	15.3882	9.69731	9.84106	13.3667	13.5231	8.70512	8.00197	12.3634	12.5614	14.3115	14.351	CELF2
FAM120A	122468	-0.0711493	0.11205	-0.634978	0.525443	0.647816	117456	-0.161991	0.177864	-0.910761	0.362421	0.643277	16.7871	16.9215	16.86	16.966	16.8554	16.8461	16.9605	17.041	16.6109	16.9221	16.7681	16.7233	FAM120A
R3HDM1	16490.7	-0.354678	0.114195	-3.10591	0.00189695	0.00646852	15103.1	-0.168707	0.199817	-0.844305	0.398499	0.675196	13.7713	14.0782	13.7403	13.9455	14.0889	14.0227	13.7686	14.2213	13.4121	13.7939	13.8527	14.1137	R3HDM1
COL9A2	1418.55	2.12992	0.391003	5.44733	5.1132e-08	6.64305e-07	837.475	0.974802	0.375171	2.59829	0.00936906	0.0720359	6.93279	5.57511	12.5366	10.0548	7.27362	6.85124	11.6607	8.43367	11.1353	9.64253	11.7961	10.0252	COL9A2
KITLG	32989.9	-0.081414	0.108308	-0.751689	0.452238	0.581918	42691.6	-0.246048	0.19554	-1.2583	0.208285	0.480595	15.6834	15.6835	14.1743	14.5157	15.6144	15.6243	14.2264	14.3896	14.7723	15.2326	14.5367	14.5744	KITLG
ERCC8	3791.43	0.108948	0.159649	0.682419	0.494974	0.621452	2279.82	-0.0524812	0.206988	-0.253547	0.799845	0.925997	11.8326	11.9554	11.7184	11.351	11.134	11.1184	11.871	11.5966	11.0785	11.1769	12.0396	11.8216	ERCC8
ADAMTS6	544.439	-0.773419	0.484543	-1.59618	0.110448	0.197179	12.0096	-0.515724	1.75032	-0.294646	0.768264		9.39123	11.2462	5.92805	6.26226	2.59464	4.10409	4.56743	4.23912	4.07091	3.46977	4.48688	4.94226	ADAMTS6
H6PD	23609.1	1.02447	0.172602	5.93546	2.93031e-09	5.12974e-08	26597.8	0.574553	0.167645	3.42719	0.00060986	0.0110957	14.8075	13.4039	14.3378	13.4362	14.668	14.1687	14.4228	13.5302	15.1727	14.501	15.3588	14.5368	H6PD
VAMP3	22577.1	0.218586	0.111923	1.953	0.0508196	0.104635	19849.1	0.109913	0.167633	0.655675	0.512033	0.762392	14.2705	13.9308	14.5468	14.5239	14.1687	14.1237	14.7197	14.5787	14.4418	14.245	14.5899	14.3713	VAMP3
PER3	2067.7	-0.120477	0.214695	-0.561153	0.574694	0.690283	2390.54	0.649025	0.230186	2.81957	0.00480887	0.0453841	11.4037	11.386	11.2997	11.0362	9.90742	9.45046	10.9666	10.7655	12.2916	11.4366	10.2695	10.8105	PER3
UTS2	176.488	0.313362	0.389621	0.804275	0.421238	0.552224	316.915	-0.598813	0.528569	-1.13289	0.257259	0.535246	9.1173	8.47717	3.88947	3.92045	3.23276	4.498	4.15561	4.38347	9.19919	9.31741	5.78311	5.38884	UTS2
TNFRSF9	335.365	2.07653	0.701334	2.96082	0.00306821	0.00975189	77.7978	-0.190273	0.905932	-0.21003	0.833645	0.940955	5.40603	4.16769	11.4704	8.49427	1.81565	2.67785	10.5506	6.20028	7.39191	7.06657	7.75653	6.93978	TNFRSF9
EPN3	13665.9	0.0684255	0.241436	0.283411	0.776862	0.849975	13935	0.0493033	0.213047	0.23142	0.816989	0.934476	13.63	13.0333	14.2707	14.1749	13.7129	13.3805	14.4213	14.276	13.7939	14.0055	12.8168	13.3129	EPN3
LTBP1	9362.45	0.943452	0.279571	3.37464	0.00073911	0.00288197	14073.4	0.562252	0.230656	2.43762	0.0147843	0.0969167	14.011	12.9489	13.637	12.7217	13.0468	12.8051	13.0675	11.4975	14.6649	13.7609	13.3488	13.1113	LTBP1
RCN1	39968.9	0.0248686	0.293312	0.0847856	0.932432	0.957621	53429.3	0.164402	0.162395	1.01235	0.311369	0.594912	14.2148	15.0231	15.6155	15.3481	15.7109	15.6014	15.7441	15.3294	15.8141	15.5727	15.623	15.1302	RCN1
ELN	108.692	0.942364	0.471289	1.99954	0.0455495	0.095508	16.228	1.31284	1.50879	0.870126	0.384231		3.18241	2.65622	7.35213	6.53793	4.96543	3.09738	7.18657	6.43375	4.07091	3.46977	8.14239	6.84963	ELN
RFC2	8759.53	-0.942211	0.205718	-4.58011	4.64722e-06	3.50345e-05	12292.7	-0.529043	0.248778	-2.12657	0.0334561	0.160999	12.2332	13.6173	12.1759	12.7648	13.9147	14.0359	12.5365	13.2955	12.4207	13.3364	12.7801	13.4231	RFC2
ARID1B	41941.2	0.154579	0.111371	1.38796	0.165148	0.270545	35410.2	0.302951	0.168149	1.80168	0.0715956	0.259168	15.5106	15.4341	15.7308	15.4147	15.2358	15.0179	15.3897	15.1713	15.2263	14.8162	15.3114	15.0991	ARID1B
CLPTM1L	42628.2	-0.492841	0.101971	-4.83315	1.34391e-06	1.1729e-05	38949.6	-0.306811	0.16021	-1.91506	0.0554854	0.220532	15.3512	15.8247	14.9826	15.2543	15.1461	15.3999	15.0607	15.5038	14.981	15.3187	14.8091	15.3278	CLPTM1L
NEDD4L	53275	0.956586	0.202741	4.71827	2.37855e-06	1.94403e-05	35637.9	0.16182	0.19954	0.810967	0.417384	0.690905	16.0576	14.7975	16.3113	15.8646	14.6125	14.6729	15.9297	15.4458	15.6306	15.2246	16.214	15.048	NEDD4L
FOXP3	79.8771	0.592673	0.435114	1.36211	0.173163	0.280862	64.8203	1.02248	0.791316	1.29213	0.196312	0.464709	6.75538	5.99061	5.52089	3.71385	6.51927	5.56778	5.82052	5.48276	6.34018	5.259	6.97103	6.28817	FOXP3
PPP1R3F	774.142	0.180794	0.208824	0.865775	0.386614	0.518034	1730.43	0.257238	0.218155	1.17915	0.238337	0.514928	9.57244	9.06793	8.59547	8.59945	10.8315	10.5567	8.69929	8.69463	10.8848	10.6233	10.2873	10.2109	PPP1R3F
HEXB	43614	-0.245217	0.132278	-1.8538	0.063768	0.125955	53176.5	0.00952918	0.167048	0.0570446	0.95451	0.987188	15.1372	15.3542	15.4911	15.5956	15.9057	15.9814	15.4513	15.521	15.3832	15.2662	15.1817	15.5874	HEXB
PTCD2	6724.94	-0.266178	0.119293	-2.2313	0.0256615	0.0590544	5680.63	-0.142447	0.182607	-0.780073	0.435348	0.706577	12.1242	12.4669	12.4911	12.5089	12.5164	12.5635	12.6843	12.8718	12.2271	12.4429	12.7838	13.0094	PTCD2
NEXMIF	1.46235	2.71909	3.9834	0.682605	0.494857		1.00836	-0.195382	4.82805	-0.0404681	0.96772		1.00704	0	0	3.18284	0	0	3.0993	0	1.57326	1.59255	0	0	NEXMIF
JKAMP	8485.31	-0.217888	0.118561	-1.83778	0.0660955	0.129735	10045.2	-0.312644	0.184121	-1.69803	0.0895016	0.294714	12.6023	12.8987	13.1268	13.1584	12.8123	13.251	13.0657	13.1888	13.3734	13.5381	13.0429	13.2341	JKAMP
DKK3	382.739	-0.51036	0.588617	-0.867049	0.385915	0.517406	19.8549	-0.748008	1.46363	-0.511065	0.609305		9.58198	9.52169	9.89174	9.54394	2.3786	4.10409	8.68167	8.32612	5.07039	4.71137	1.60419	4.29207	DKK3
ARHGEF5	16364.3	0.143231	0.119919	1.1944	0.232322	0.353472	19931.7	0.0518148	0.162827	0.31822	0.750318	0.903294	14.2976	14.0043	14.3019	14.3319	13.9489	13.9163	14.1896	14.1536	14.5684	14.4754	13.54	13.3963	ARHGEF5
NFE2L3	23744.7	-0.848424	0.295075	-2.87528	0.00403669	0.0123571	16658.2	-0.56321	0.222726	-2.52871	0.0114483	0.0820914	13.5934	15.0063	14.2918	14.0348	13.6637	14.5223	14.4744	14.4799	13.682	13.9274	13.9312	15.0006	NFE2L3
MCUR1	12779.6	-0.02056	0.179705	-0.11441	0.908913	0.941603	6981.01	0.0219641	0.17538	0.125237	0.900336	0.968366	13.5477	13.8705	13.4224	13.508	12.5533	12.4672	13.5184	13.5249	12.9337	12.9537	13.7349	13.424	MCUR1
LIMA1	51500.1	0.158129	0.175163	0.902756	0.366655	0.499276	38254.3	-0.064105	0.177824	-0.360496	0.718476	0.886847	15.4017	14.8668	16.252	16.4109	14.5656	14.4674	16.2503	16.1592	15.5561	15.7602	15.1982	15.3055	LIMA1
LETMD1	14279	0.317804	0.103848	3.06029	0.00221123	0.00738466	16945.7	0.290462	0.164071	1.77034	0.0766699	0.271013	13.8888	13.5221	13.8857	13.5278	14.1473	13.8783	13.7926	13.4569	14.181	13.847	14.0882	13.7938	LETMD1
SLC4A8	2259.73	1.45197	0.224312	6.47301	9.60726e-11	2.4432e-09	593.29	1.79787	0.39759	4.52191	6.12831e-06	0.000279672	12.724	10.7794	9.79219	8.65473	9.73326	8.44583	8.66383	7.40861	9.88782	7.5582	11.5316	10.3551	SLC4A8
LAMC3	17.5554	-0.472285	1.05551	-0.447448	0.654552	0.756878	11.788	-2.59752	2.32329	-1.11804	0.263552		5.0136	4.60506	4.95155	5.01407	4.22043	4.19195	2.59614	2.3145	0	3.59539	3.02518	5.06752	LAMC3
PTGER3	11.317	0.223814	1.01385	0.220756	0.825283	0.883875	12.3389	-0.123654	1.88448	-0.0656171	0.947683		4.33527	4.32867	5.36836	4.92093	0.879755	1.05645	2.95026	2.57722	4.62697	4.59586	3.34783	3.07658	PTGER3
TNIP3	7.88003	0.482659	1.85724	0.259879	0.794957		114.755	-1.17459	4.17895	-0.281074	0.778654	0.914996	0	0	0	2.59708	0	0	1.81694	0.995359	6.66908	8.46666	4.55107	4.42287	TNIP3
MAPK9	17762.1	-0.101395	0.102664	-0.987631	0.323333	0.453936	19359.6	-0.00965899	0.162618	-0.059397	0.952636	0.986392	14.0142	14.1158	13.8185	13.7681	14.1729	14.1952	13.9775	14.0455	14.2541	14.229	14.1306	14.2218	MAPK9
COL23A1	12.5406	1.44064	1.20466	1.19589	0.231738	0.35277	9.65244	1.09444	1.83841	0.595317	0.551632		4.53699	3.07473	3.17977	3.71385	3.67366	2.41122	3.35787	0.995359	3.89048	3.18003	4.19709	4.14823	COL23A1
BCAR1	33909.2	-0.193701	0.151658	-1.27722	0.201524	0.316267	32503.6	-0.266765	0.171208	-1.55813	0.119202	0.350751	15.0976	15.0271	15.2438	15.5639	14.5839	14.7231	15.0049	15.4313	15.0176	15.3898	14.6178	14.7995	BCAR1
FAM160A2	28622.7	0.0567644	0.119347	0.475624	0.634343	0.739624	19914.5	-0.132814	0.180269	-0.736756	0.461271	0.727228	14.9948	14.7925	15.0232	14.9688	13.751	14.0175	14.773	14.836	14.5594	14.5366	14.6455	14.571	FAM160A2
HERPUD1	20746	0.483856	0.21625	2.23749	0.0252544	0.0583363	34185.4	0.247413	0.16977	1.45734	0.145023	0.390042	14.1288	14.1186	14.5502	14.245	15.0448	14.8909	14.4368	13.8441	15.2659	14.9029	14.9704	14.0811	HERPUD1
HOMER3	1808.77	-0.333803	0.160178	-2.08395	0.0371643	0.0808188	2161.8	-0.338705	0.221998	-1.52571	0.127081	0.36234	10.4224	10.9044	11.0908	11.2385	10.9317	11.4042	11.0237	11.3625	10.8018	10.9836	10.2838	10.4192	HOMER3
RAD51	4624.66	-0.879186	0.272205	-3.22986	0.00123849	0.00447133	4788.52	-0.594189	0.276838	-2.14634	0.0318455	0.155614	11.1833	12.7422	11.5086	11.9684	12.5367	12.6658	11.8422	12.5204	11.0069	12.0462	11.8425	12.2083	RAD51
POLQ	10481.5	-1.15011	0.214754	-5.35546	8.53393e-08	1.04031e-06	9547.75	-0.698111	0.277075	-2.51958	0.0117496	0.0836299	12.394	14.0243	12.9218	13.4437	13.5768	13.7752	12.7446	13.5714	11.7285	12.9058	12.7615	13.7148	POLQ
PIK3CB	18204.2	0.0220388	0.108599	0.202938	0.839184	0.894309	15718.8	-0.0705183	0.164935	-0.427552	0.668977	0.860294	13.8818	13.7736	14.535	14.6932	14.1853	14.2809	14.4583	14.5079	13.4773	13.5005	13.9916	13.9404	PIK3CB
CYBA	36448.2	0.0787859	0.148734	0.529709	0.596314	0.708844	43360.2	0.00757816	0.159696	0.0474536	0.962152	0.990313	14.4473	14.1627	15.7358	15.4886	15.3375	15.2792	15.716	15.5548	15.4314	15.4524	15.0372	15.2034	CYBA
THOC3	9198.61	-0.826809	0.13335	-6.20027	5.63657e-10	1.1885e-08	9639.81	-0.3226	0.195405	-1.65093	0.0987522	0.313458	12.7532	13.6123	12.3151	12.987	13.5664	13.6882	12.7886	13.7305	12.3214	12.8235	12.4076	13.0426	THOC3
HEBP2	14963.9	0.0666737	0.10775	0.618779	0.536062	0.657467	15101.3	-0.117706	0.16398	-0.717807	0.472877	0.73564	13.8955	13.7375	13.7897	13.8607	13.3984	13.5164	13.8945	13.8801	14.1212	14.2165	13.8462	13.7752	HEBP2
MPHOSPH9	10765.4	-0.322117	0.18435	-1.74731	0.0805836	0.152391	9942.35	0.0261492	0.184389	0.141816	0.887225	0.962598	13.2843	13.945	12.8138	12.9059	13.5654	13.3856	12.9101	13.1644	12.9238	13.0296	13.3272	13.3358	MPHOSPH9
PLEKHA5	13561.1	0.313279	0.119934	2.61209	0.00899898	0.0244325	14456.7	0.0659818	0.177851	0.370996	0.710641	0.882989	13.7753	13.3023	14.3494	14.1526	13.8633	13.6584	14.0229	13.7823	13.7935	13.8444	13.7301	13.4603	PLEKHA5
PRSS8	34860.5	0.679942	0.10759	6.31976	2.61975e-10	5.94221e-09	21994.1	-0.0472383	0.195199	-0.242	0.80878	0.929533	14.6088	13.8382	15.6223	15.2301	13.2048	13.4508	15.5897	14.8892	15.0954	14.9226	15.6606	15.0485	PRSS8
SIKE1	13942.6	0.058531	0.143731	0.407225	0.683842	0.779884	12298.5	0.0460094	0.16571	0.277651	0.781281	0.915901	13.755	13.865	13.3924	13.3737	13.5824	13.5327	13.7009	13.6503	13.5911	13.5267	13.8548	13.5764	SIKE1
RRP12	23008.2	-1.15352	0.281415	-4.099	4.1494e-05	0.000237978	24286.8	-0.685194	0.19503	-3.51328	0.000442609	0.00864198	13.4002	15.2653	14.0747	14.5019	14.3786	14.8372	14.1114	14.6248	13.932	14.8217	13.7342	14.7785	RRP12
FNIP2	23248.8	-0.0470389	0.159241	-0.295394	0.767693	0.843806	28331	0.0230327	0.164923	0.139657	0.888931	0.963157	13.969	14.2565	15.1508	15.4697	14.2936	14.329	14.8661	14.8941	15.1616	15.0581	14.4129	14.1954	FNIP2
MSMO1	28945	-1.01107	0.219542	-4.60536	4.11748e-06	3.14872e-05	41898.5	-0.827178	0.198564	-4.16579	3.10271e-05	0.00107716	14.3347	15.2659	14.6322	15.1783	15.5388	16.1189	14.5397	15.1046	13.8309	14.8834	13.696	15.1911	MSMO1
TTC17	22546.3	0.156047	0.128284	1.21641	0.223828	0.343115	23948.2	-0.0666488	0.181411	-0.367391	0.713328	0.884851	14.4963	14.3931	14.8751	14.7275	14.4107	14.6204	14.5398	14.475	14.5683	14.4697	14.4955	14.1518	TTC17
ALX4	0.363543	-1.3677	4.04855	-0.337824	0.735496		1.02144	-2.6163	4.91162	-0.532675	0.594259		0	1.64225	2.15542	1.00728	0	0	0	0	0	2.33103	0	0	ALX4
FSTL4	39.2553	0.848944	1.05296	0.806249	0.420099	0.551115	5.70099	1.89659	2.80345	0.676522	0.498709		3.92	4.32867	5.10426	5.10156	1.4223	0	5.11455	1.57877	3.89048	3.00995	6.29516	6.41931	FSTL4
FOXN3	10840.7	1.10471	0.114254	9.66895	4.08545e-22	9.46254e-20	11424.9	0.789799	0.170633	4.62864	3.68074e-06	0.000184159	13.9167	12.8642	13.2431	12.3668	13.697	12.9607	13.4208	12.3222	13.8977	13.0325	14.0823	12.8765	FOXN3
METTL24	0.181772	-0.960704	4.06908	-0.236098	0.813356		0						0	1.04318	0	1.00728	0	0	0	0	0	0	0	0	METTL24
AKR7A2	13274.1	0.166176	0.103535	1.60503	0.108487	0.194391	20285.7	0.224319	0.164453	1.36403	0.172557	0.430897	13.7051	13.5331	13.6259	13.421	14.6188	14.4328	13.9896	13.821	14.1104	13.8256	13.5256	13.3244	AKR7A2
MRTO4	19787.9	-1.38536	0.221577	-6.25228	4.04503e-10	8.80028e-09	18892.8	-0.789638	0.202009	-3.90892	9.27106e-05	0.00264507	12.8007	14.6921	13.653	14.4688	14.2841	14.8252	14.0022	15.0028	13.0058	14.0224	13.2759	14.5006	MRTO4
NNAT	8.06593	0.52961	1.60364	0.330254	0.741208		4.38183	2.88063	3.27243	0.880272	0.378712		4.01317	4.47347	3.17977	4.10114	3.35624	0	2.1258	0	2.30787	2.33103	2.02161	2.49764	NNAT
USE1	4111.89	-0.0639415	0.158283	-0.403968	0.686236	0.781666	3960.77	-0.000448898	0.189057	-0.00237441	0.998105	0.999656	12.0584	12.1219	11.6093	11.6237	12.0084	12.0613	11.6667	11.9362	11.8381	11.7637	12.1052	11.9208	USE1
MCF2L2	39.7821	0.72518	0.663425	1.09309	0.274356	0.401091	141.307	0.505709	0.56882	0.889049	0.373977	0.654183	6.37142	4.83692	6.48668	5.82162	7.63238	6.86467	5.0791	4.74594	7.04863	6.79263	5.23743	4.94226	MCF2L2
NRIP2	4.26221	0.803166	1.55801	0.515506	0.606199		3.26371	-0.0456616	2.93235	-0.0155717	0.987576		2.59667	2.3904	2.15542	2.81981	0.879755	1.05645	2.59614	0.995359	2.79229	2.59444	2.60896	2.49764	NRIP2
LAMA3	34386.1	0.110329	0.160594	0.687009	0.492077	0.618845	70482.9	-1.09819	0.17386	-6.31654	2.67488e-10	3.74128e-08	15.6141	15.322	15.5885	15.7146	15.0936	16.3149	14.3995	14.1301	15.7345	16.6875	15.0328	15.2206	LAMA3
AP5M1	22036	0.278976	0.102096	2.73249	0.0062858	0.0180804	18729.3	0.145963	0.165173	0.883699	0.376859	0.65668	14.4024	14.1209	14.2464	14.0508	14.165	14.0611	14.4046	14.1291	14.3172	14.1071	14.777	14.4538	AP5M1
ANAPC4	9336.51	-0.0408613	0.109364	-0.373628	0.708681	0.79998	8209.55	0.0102248	0.178455	0.0572963	0.954309	0.987188	13.1481	13.1498	13.2927	13.1592	12.9311	12.8123	13.1227	13.2189	13.0341	13.1104	13.1649	13.1462	ANAPC4
KCNQ1	25760.9	0.660626	0.114396	5.77493	7.69848e-09	1.23179e-07	30585	0.298512	0.173653	1.71902	0.0856116	0.287605	15.0317	14.3447	15.2218	14.6287	14.8961	14.7093	15.3366	14.7708	15.1388	14.7065	14.0971	13.3242	KCNQ1
TRAPPC3	11863.2	-0.174703	0.118666	-1.47223	0.14096	0.239293	12196.7	-0.166407	0.167225	-0.995106	0.319685	0.603494	13.3873	13.4206	13.2517	13.5098	13.3301	13.4431	13.4881	13.6724	13.589	13.7868	13.3812	13.6441	TRAPPC3
THRAP3	64851.7	-0.359863	0.114275	-3.1491	0.00163775	0.00569957	61583.1	-0.0268878	0.15844	-0.169704	0.865243	0.954637	15.7567	16.1325	15.5673	15.9194	15.9834	15.9652	15.7391	16.1714	15.7571	15.807	15.815	16.043	THRAP3
PHPT1	18809.2	0.275323	0.107653	2.5575	0.0105429	0.0279197	17915.5	0.129462	0.16992	0.761897	0.446121	0.715529	14.7171	14.4195	14.0216	13.615	14.3888	14.1564	14.0416	13.8238	13.9213	13.8727	14.0596	13.7056	PHPT1
ENTPD2	8774.25	0.14519	0.120824	1.20166	0.229495	0.35009	13400	-0.17031	0.190176	-0.89554	0.370499	0.650931	12.6331	12.3366	13.0907	12.8754	14.3057	14.6381	12.9681	12.9013	11.6637	11.6471	13.6321	13.5156	ENTPD2
LY75	5449.59	0.43747	0.138632	3.15562	0.00160155	0.00559168	2757.37	0.866853	0.371648	2.33246	0.0196765	0.115097	12.1278	11.7388	12.1113	11.6065	4.34493	2.67785	12.163	11.5323	12.6774	12.0862	13.1806	12.8435	LY75
ARID4B	14561.5	0.109447	0.103127	1.06129	0.28856	0.417358	13859.7	-0.0364619	0.172027	-0.211954	0.832143	0.940361	14.1266	13.9855	13.8869	13.8395	13.4309	13.5443	13.6881	13.5993	13.9722	13.9098	13.7301	13.5883	ARID4B
OPN3	2429.24	0.407048	0.131099	3.10488	0.00190354	0.00648767	1608.27	0.369472	0.249738	1.47944	0.139023	0.380831	11.3046	10.9616	11.4228	11.0712	9.30927	9.14123	11.486	11.0096	11.5939	11.01	11.4445	11.0005	OPN3
SDCCAG8	5276.42	0.372723	0.17934	2.07831	0.037681	0.0817065	5207.83	0.134969	0.179081	0.753673	0.451046	0.719514	12.3853	11.6827	12.7324	12.4384	12.388	12.2605	12.5324	12.4649	12.3923	12.2278	12.5836	12.1912	SDCCAG8
PTPRN	3.59075	0.669211	2.35999	0.283565	0.776744		6.81859	0.0638855	2.12913	0.0300055	0.976063		2.33317	1.04318	3.17977	3.18284	3.57541	3.422	3.0993	0.995359	1.98683	2.00853	0	3.07658	PTPRN
HHAT	1122.49	2.0479	0.156124	13.1172	2.62539e-39	2.82323e-36	1326.55	1.07541	0.373681	2.87789	0.00400346	0.0400659	10.2679	8.13463	11.3278	10.0159	1.4223	1.05645	11.2916	9.25281	11.8082	10.7057	10.6324	8.62273	HHAT
KIF1B	57268.5	-0.0905037	0.176852	-0.511747	0.608828	0.719446	38968	0.0129391	0.163149	0.0793084	0.936787	0.980716	15.8727	16.3111	15.434	15.2043	15.1103	15.1515	15.1356	15.0133	15.3532	15.2641	15.9892	15.9027	KIF1B
FOXC1	3051.01	-0.334762	0.177584	-1.88509	0.0594174	0.118843	2743.83	0.382408	0.23546	1.62409	0.104357	0.324097	11.9895	11.9976	11.2858	11.6493	10.4961	10.3503	11.4113	11.9889	12.2623	11.6256	10.3416	10.7172	FOXC1
TBC1D22A	10419.2	0.363342	0.131635	2.76022	0.00577631	0.0168532	10726.3	0.120745	0.168682	0.715816	0.474105	0.736672	13.4406	12.8734	13.7113	13.404	13.2674	13.1742	13.3427	13.0349	13.5736	13.4033	13.6677	13.4089	TBC1D22A
SYNE2	72916.9	0.296378	0.248037	1.1949	0.232128	0.353248	54700.9	0.344517	0.159054	2.16604	0.0303081	0.151274	16.4986	16.7391	16.2627	16.0247	15.8139	15.4923	15.5759	15.2966	15.9428	15.5533	16.4517	15.5572	SYNE2
PLEKHH1	30042	0.109452	0.114667	0.954522	0.33982	0.471253	20400.3	-0.0474671	0.161732	-0.293491	0.769147	0.912105	14.9719	14.7192	15.0978	14.8317	14.4526	14.4755	14.7122	14.6798	14.0592	14.1092	15.0186	14.932	PLEKHH1
ATP9A	36706.1	1.0393	0.228619	4.54598	5.4679e-06	4.04716e-05	27299.1	0.914129	0.219693	4.16093	3.1695e-05	0.00109477	15.6385	14.5894	15.5181	14.5799	14.7051	14.0842	15.0791	13.5221	15.4378	14.2086	15.7751	15.2192	ATP9A
SPO11	0.682411	-0.0686917	3.9622	-0.0173367	0.986168		0.759538	-0.724264	4.85489	-0.149182	0.88141		1.00704	1.04318	0	1.00728	0	0	0	0	0.991232	1.59255	1.01445	0.948241	SPO11
CBLN4	0.181772	-0.960704	4.06908	-0.236098	0.813356		0						0	1.04318	0	0	0	0	0	0	0	0	0	0	CBLN4
CHRDL2	0.340415	-1.38193	4.04942	-0.341266	0.732903		0						0	0	1.72392	2.33356	0	0	0	1.57877	0	0	0	0	CHRDL2
FAM168A	16028.4	0.288533	0.111264	2.59324	0.00950761	0.0256013	18156.5	0.290413	0.189852	1.52968	0.126096	0.361424	14.3429	13.9447	13.8441	13.5052	14.2129	14.0953	13.9199	13.7051	14.3072	13.8219	13.9579	13.6621	FAM168A
RELT	5157.62	-1.31374	0.189416	-6.93576	4.04053e-12	1.4449e-10	6075.31	-0.618969	0.177792	-3.48142	0.000498759	0.00950646	11.3798	12.9574	12.1941	12.664	12.3282	12.983	11.8239	12.7597	12.0586	12.6192	11.2938	12.6774	RELT
GALC	4966.24	0.574561	0.287601	1.99777	0.0457413	0.0958167	11.482	-1.7662	2.29511	-0.769546	0.441569		13.0622	12.1712	13.1484	12.8594	4.61599	4.10409	13.1739	12.7248	0	2.59444	1.60419	2.2382	GALC
NOP58	24025.1	-1.14668	0.232235	-4.93759	7.90933e-07	7.35531e-06	19772.2	-0.558253	0.225218	-2.47873	0.0131853	0.0901699	13.1117	14.8184	14.1567	14.7784	14.4351	14.6584	14.3403	15.1044	13.3408	14.2123	13.9848	14.9164	NOP58
SZRD1	45686.9	-0.247285	0.122856	-2.0128	0.0441352	0.0930532	45591.9	-0.237922	0.162387	-1.46516	0.142878	0.386764	15.2925	15.6461	15.1173	15.3014	15.4648	15.6238	15.3758	15.6257	15.1859	15.4806	15.307	15.402	SZRD1
KCNH2	6248.35	0.0143857	0.190527	0.0755048	0.939813	0.962051	4901.81	0.0421645	0.24479	0.172247	0.863243	0.953792	12.4827	12.4728	13.3444	13.3663	12.7003	12.9813	13.3202	13.6283	11.2845	10.8932	10.3775	9.98212	KCNH2
CUL1	19923.9	-0.382769	0.103277	-3.70623	0.000210363	0.000972075	20837.6	-0.235208	0.161568	-1.45578	0.145453	0.390812	13.9672	14.3105	14.1414	14.4184	14.3911	14.6219	14.1591	14.5794	13.9792	14.1967	14.0285	14.3698	CUL1
FAM114A2	4029.04	0.327867	0.158952	2.06268	0.0391429	0.0844336	4712.62	-0.0308862	0.181104	-0.170544	0.864582	0.954594	12.069	11.4891	12.0034	11.8849	12.2776	12.2822	12.0844	11.9801	12.0414	12.0764	12.1529	11.8093	FAM114A2
CYFIP2	31836.4	0.223713	0.107462	2.08178	0.0373626	0.0811562	31362.2	0.0592139	0.161627	0.366361	0.714096	0.88492	15.1844	14.8545	14.9533	14.7604	14.1903	14.0712	14.8593	14.6496	15.4296	15.408	15.072	14.8971	CYFIP2
TAB2	18834.2	0.253896	0.112654	2.25377	0.0242106	0.0563356	18256.5	0.0450471	0.164086	0.274534	0.783675	0.917185	14.7529	14.4826	13.7853	13.6984	13.5515	13.4513	13.8166	13.6415	14.5763	14.5642	14.1836	13.8241	TAB2
GINM1	5925.06	0.0594467	0.113158	0.52534	0.599347	0.711606	8009.02	0.0905861	0.179742	0.503977	0.614277	0.828349	12.3594	12.319	12.6244	12.6509	12.7111	12.7079	12.7133	12.6636	13.2382	13.0384	12.5216	12.3902	GINM1
EIF2AK2	28048.4	-0.256941	0.151222	-1.6991	0.089301	0.165713	31032.6	0.0929425	0.160146	0.58036	0.561672	0.796156	14.6555	15.1553	14.6472	14.7684	15.1355	15.0541	14.66	14.7599	14.7168	14.5902	14.509	14.6372	EIF2AK2
USP36	21417.2	-0.56919	0.164506	-3.46	0.000540179	0.00220689	24033	-0.217111	0.180829	-1.20064	0.22989	0.505952	13.8795	14.7291	14.501	14.6878	14.5064	14.5557	14.4541	14.7851	14.3249	14.6877	13.7366	14.2209	USP36
KMT2C	49089.7	0.176341	0.108262	1.62884	0.103347	0.186871	44596	0.17693	0.171281	1.03298	0.301615	0.585046	15.8678	15.7546	15.8582	15.5984	15.4274	15.3564	15.2065	14.9814	15.5862	15.2813	15.7719	15.5378	KMT2C
MCOLN3	1455.7	1.47051	0.433011	3.39602	0.00068374	0.00269398	1399.69	0.587599	0.237508	2.47402	0.0133604	0.0909534	12.0416	11.2156	4.36305	3.18284	10.6229	10.1261	3.23437	0	10.7621	10.0626	10.5611	8.93094	MCOLN3
CCDC85A	0.14362	0.800629	4.06681	0.196869	0.84393		0.25536	-1.48098	4.96375	-0.298358	0.76543		0	0	0	0	0	0	0.880578	0	0	1.0057	0	0	CCDC85A
PUM2	53608.3	-0.0274733	0.123468	-0.222514	0.823914	0.8831	52515	0.0671042	0.161107	0.416519	0.67703	0.864568	15.6663	15.7553	15.6017	15.6458	15.7738	15.7506	15.6392	15.7348	15.5969	15.4638	15.7111	15.5654	PUM2
MRPL43	11391.6	0.0492988	0.146882	0.335635	0.737146	0.821446	14839.1	0.0945204	0.169629	0.557217	0.577379	0.805242	13.6727	13.4298	13.1786	13.2696	13.8765	13.8465	13.4923	13.6752	13.8838	13.7026	13.22	13.0887	MRPL43
ITIH4	39.3345	0.86958	0.693297	1.25427	0.209745	0.32584	122.255	0.337271	0.599228	0.562843	0.573542	0.802741	6.1013	4.32867	5.72315	4.40615	7.11656	6.56899	4.22214	3.89822	7.03783	6.89392	6.07271	5.5971	ITIH4
ITIH1	4.95434	-0.983025	2.02058	-0.486506	0.626608		2.01017	0.20131	4.7976	0.0419607	0.96653		1.59434	2.3904	3.99744	3.01272	0	0	4.01257	1.99303	2.57032	2.00853	0	2.49764	ITIH1
HPF1	2680.81	-0.0339678	0.122862	-0.276472	0.782185	0.854383	3459.8	-0.0369286	0.19	-0.194362	0.845893	0.94752	11.282	11.273	10.6445	10.6575	12.122	12.1251	11.1835	11.1873	11.1473	11.1962	11.5523	11.6157	HPF1
ZFR	31574	-0.216363	0.114013	-1.89771	0.0577349	0.116038	36525.2	0.0442813	0.159582	0.277483	0.781409	0.915901	14.6788	14.9775	14.9412	15.0629	14.9475	14.9163	15.0615	15.2517	15.3441	15.2647	14.6529	14.7696	ZFR
ZNF280C	3259.37	-0.190146	0.140387	-1.35444	0.175596	0.283892	2388.92	-0.138927	0.210609	-0.659642	0.509484	0.760426	11.736	11.95	11.2616	11.4683	11.5177	11.5417	11.3401	11.6409	10.6272	10.86	11.5459	11.5577	ZNF280C
NPFFR2	0.169777	0.810271	4.0685	0.199157	0.84214		1.70792	3.7053	4.82698	0.767621	0.442712		1.00704	0	1.72392	1.00728	0.879755	0	0	0	2.79229	0	0	0	NPFFR2
PHF21B	224.279	0.758915	0.669336	1.13383	0.256865	0.381559	1.52599	-0.206281	3.85967	-0.0534453	0.957377		1.59434	2.06429	1.10545	2.33356	0.879755	1.65975	2.1258	0	1.57326	1.0057	9.66715	8.97424	PHF21B
TRAF1	3873.28	0.714558	0.17404	4.10572	4.03052e-05	0.000232243	3340.04	0.497848	0.207444	2.39991	0.0163991	0.102834	12.394	11.5864	11.0086	9.85686	11.1713	10.812	10.7185	9.7589	12.4359	11.7795	12.727	12.3013	TRAF1
RC3H2	23746	0.0812456	0.122419	0.66367	0.506902	0.632472	27114.1	0.0657394	0.162813	0.403772	0.686381	0.869673	14.4782	14.5122	14.7601	14.7462	14.7355	14.6035	14.7417	14.6299	14.7378	14.7162	14.409	14.1997	RC3H2
IL17RB	19236.1	-0.730541	0.252834	-2.88941	0.00385963	0.0119071	14131	-0.355969	0.166618	-2.13644	0.032644	0.158379	12.4872	13.5381	15.4248	15.294	13.8855	14.1795	15.2016	15.2483	13.1888	13.5848	12.5557	13.5984	IL17RB
TRAF3IP2	12528.6	0.462132	0.154462	2.99189	0.00277256	0.00895344	10033.2	0.235016	0.167949	1.39933	0.161714	0.415867	13.6254	12.8625	13.8564	13.6826	13.417	13.1589	13.9963	13.6968	13.3478	13.1138	13.7204	13.3519	TRAF3IP2
GYG2	2692.82	0.218584	0.209598	1.04287	0.297008	0.42629	32.391	-0.846608	1.26824	-0.667548	0.504422		11.2714	10.8104	11.5667	11.0913	1.4223	1.65975	11.7494	11.2996	5.34039	6.42063	11.3405	11.5541	GYG2
DCBLD2	18392.1	-0.527571	0.26347	-2.0024	0.045242	0.0949425	117334	-1.24466	0.156452	-7.95554	1.78355e-15	4.33434e-13	14.3192	15.5431	12.7714	12.8822	15.6712	16.9057	12.7205	12.8607	16.38	17.6127	13.5487	13.7341	DCBLD2
SERPINB3	0.430859	1.4428	4.03979	0.357148	0.720981		0.76608	-2.37769	4.91828	-0.483439	0.628784		0	0	0	1.59466	0	0	1.81694	0	0	2.00853	0	0	SERPINB3
SOAT1	7114.69	0.791679	0.260069	3.04411	0.0023337	0.00773704	8625.16	0.541875	0.223432	2.42524	0.0152983	0.0985771	12.7622	12.4607	11.1447	10.5342	13.9215	13.6545	11.1746	9.72034	11.7167	10.874	13.9754	13.3006	SOAT1
PKP2	99525.8	-0.402983	0.116641	-3.4549	0.000550498	0.00224296	57986.2	-0.183664	0.161332	-1.13842	0.254944	0.53275	15.5457	16.0541	16.0324	16.4889	15.9773	16.086	16.3685	16.7192	15.3821	15.6187	16.9138	17.2204	PKP2
MSH4	1118.06	0.866518	0.202989	4.26879	1.96537e-05	0.000123543	2732.79	0.566149	0.226036	2.50469	0.0122559	0.0859301	11.1219	10.0054	9.89174	9.48007	11.5878	11.2173	9.3691	8.82993	11.7035	10.9198	10.5266	9.5529	MSH4
F7	118.227	2.19791	0.566853	3.87739	0.000105585	0.000532701	27.8217	1.26459	1.17208	1.07892	0.280622		5.29908	2.8806	8.97807	7.02564	5.81875	4.56535	9.06368	6.31275	4.50674	3.33216	4.67146	3.60339	F7
GDI2	80472.7	-0.227207	0.158265	-1.43561	0.151113	0.252919	97227.4	-0.0658336	0.156685	-0.420165	0.674365	0.863108	15.7222	16.1702	16.0064	16.3357	16.6703	16.728	16.3812	16.6304	16.3336	16.3854	16.2977	16.2387	GDI2
PRDM1	3079.19	-0.286295	0.304334	-0.940727	0.346845	0.478095	7638.54	-0.877808	0.18621	-4.71407	2.42812e-06	0.000127584	12.334	12.3055	10.2021	11.2713	11.1512	12.1469	9.48031	10.6008	13.0906	13.8297	11.5828	11.3282	PRDM1
ATG5	5996.21	0.207502	0.121889	1.70238	0.0886837	0.16473	6023.86	-0.028533	0.183003	-0.155915	0.8761	0.958505	12.4047	12.1376	12.3895	12.3931	12.5734	12.6806	12.658	12.5591	12.4559	12.3834	12.7888	12.4889	ATG5
TMCC3	18112.7	1.68986	0.148878	11.3507	7.36017e-30	4.10398e-27	11832.9	1.15264	0.319486	3.60781	0.000308792	0.00659363	13.9711	12.137	15.0318	14.0329	12.7805	12.2595	15.0187	13.5808	14.722	12.9169	14.9537	13.1128	TMCC3
PITHD1	11991.6	-0.438386	0.141154	-3.10574	0.00189805	0.00647081	10777.8	-0.185581	0.183545	-1.01109	0.311973	0.595295	13.3033	13.9355	12.8207	13.2507	13.4306	13.4623	13.1832	13.5106	13.1154	13.4329	13.3666	13.6791	PITHD1
MTA3	13064.3	0.442959	0.147118	3.01092	0.00260459	0.00849299	11570.8	0.354714	0.173445	2.04511	0.0408438	0.183629	13.8657	13.1493	13.8566	13.5411	13.4363	13.1569	13.8835	13.5765	13.8322	13.3803	13.8021	13.4526	MTA3
USP13	9503.35	-0.611305	0.189148	-3.23188	0.00122977	0.00444519	8746.55	-0.388578	0.232827	-1.66895	0.0951264	0.306336	12.5808	13.5627	12.9924	13.0985	13.7326	13.7833	13.1048	13.4338	11.2498	11.9572	12.8483	13.3297	USP13
ATP11B	32289.9	-0.178927	0.135949	-1.31614	0.188129	0.299951	30955.9	-0.209126	0.18821	-1.11113	0.266511	0.545324	13.9427	14.305	15.2274	15.1989	14.8561	15.2415	15.2536	15.3356	14.685	14.6957	15.1339	15.1838	ATP11B
LAMC2	34309.2	-0.00118091	0.237222	-0.00497806	0.996028	0.997287	40742.1	-0.781663	0.168546	-4.63768	3.52338e-06	0.000177591	15.1939	15.2041	15.5688	15.5047	13.0555	13.7207	14.7939	14.2381	15.5789	16.4542	14.9913	15.4957	LAMC2
CDK14	65.2833	1.57286	0.491285	3.20152	0.00136705	0.00487008	88.833	1.58131	0.786909	2.00952	0.0444825	0.19353	6.40619	4.98923	7.16798	5.94503	4.28402	2.41122	7.02825	5.16089	7.86513	6.61116	6.2763	4.89797	CDK14
SEC61A1	104676	-0.257265	0.176128	-1.46067	0.144105	0.243464	137706	-0.266337	0.156308	-1.70392	0.0883955	0.292339	16.2257	16.8203	16.7622	16.8383	16.8329	17.0924	16.6943	16.8389	16.9838	17.2349	16.6071	16.5975	SEC61A1
PPP1R12A	18551.4	0.00442691	0.111945	0.0395453	0.968456	0.980438	19099.4	-0.030408	0.162227	-0.187441	0.851315	0.948547	13.9255	13.8516	14.2405	14.2068	14.1553	14.1865	14.1343	14.2241	14.212	14.2195	14.3789	14.3063	PPP1R12A
RASGRF1	116.396	-2.35696	0.700881	-3.36286	0.000771409	0.00299241	281.446	-3.15998	0.485826	-6.50434	7.8033e-11	1.16698e-08	5.9911	7.63155	4.83996	7.09123	6.21112	8.86875	5.0791	6.4002	5.40909	9.02537	4.02697	8.18952	RASGRF1
CAMK2B	63.4059	0.315965	0.68498	0.461275	0.644601	0.748686	47.4239	0.759005	0.973391	0.779754	0.435536		6.59886	7.12886	4.719	3.82085	5.75285	5.66309	4.803	3.16166	5.95997	4.53444	5.72864	5.70386	CAMK2B
CROCC	10214.5	-0.0371111	0.116468	-0.318639	0.75	0.830993	10343.6	0.0543057	0.171416	0.316808	0.75139	0.903812	13.2355	13.1596	13.3755	13.179	13.5563	13.4236	13.1777	13.3119	13.0945	13.0967	13.4079	13.4174	CROCC
POLR3E	22760.9	-0.474056	0.125297	-3.78346	0.000154664	0.000744111	17132.7	-0.46719	0.179773	-2.59877	0.00935574	0.0719742	14.1657	14.7617	14.3437	14.657	14.0288	14.3418	14.3164	14.7698	13.5245	14.1239	14.0815	14.4109	POLR3E
ATP2B4	7225.96	1.2666	0.222443	5.69407	1.24048e-08	1.8807e-07	13055.3	0.406398	0.167171	2.43103	0.0150559	0.0980361	13.1163	11.472	14.4439	13.8175	13.7589	13.3859	13.9248	12.4813	13.9173	13.4555	12.542	11.7913	ATP2B4
ZC3H11A	50561.7	0.0482204	0.116422	0.414187	0.678737	0.776109	48611.8	-0.048084	0.164351	-0.292568	0.769852	0.912131	15.9491	15.7717	15.5395	15.5345	15.4424	15.5578	15.5011	15.5703	15.6009	15.5596	15.38	15.3003	ZC3H11A
RIOK2	6673.39	-0.143154	0.109484	-1.30754	0.191029	0.303562	5588.76	0.00770735	0.178827	0.0430994	0.965622	0.991561	12.3937	12.5432	12.4006	12.6484	12.6062	12.5422	12.6911	12.8319	12.2318	12.2584	12.7196	12.8155	RIOK2
YIPF1	4444.56	0.471859	0.131329	3.59295	0.00032695	0.00142302	6595.99	-0.0445656	0.17453	-0.255346	0.798456	0.925176	12.2922	11.662	12.3326	12.1119	12.2977	12.3067	12.1913	11.7208	12.9213	12.9791	12.4334	12.0748	YIPF1
NDC1	24694.8	-1.14507	0.2429	-4.71419	2.4268e-06	1.97489e-05	26534.5	-0.647703	0.225319	-2.87461	0.0040453	0.040302	13.4228	15.1811	14.2691	14.9119	14.986	15.2939	14.5308	15.3602	13.3598	14.3257	13.4491	14.261	NDC1
DGKG	655.624	-0.773623	0.448892	-1.72341	0.0848152	0.158857	1538.15	-0.777691	0.287742	-2.70274	0.00687702	0.05864	8.647	10.6106	6.98335	6.20415	10.9428	11.3527	5.90395	5.74576	8.79943	9.93171	9.56593	9.994	DGKG
FLYWCH1	12932.9	0.391749	0.166202	2.35707	0.0184197	0.0447272	10742.8	0.133409	0.167063	0.798551	0.424551	0.697202	13.7843	13.0743	13.8266	13.5843	13.2956	13.1466	13.5659	13.4351	13.5621	13.4222	14.0569	13.6787	FLYWCH1
UNKL	7198.01	-0.38865	0.145547	-2.67026	0.00757916	0.0211461	6262.33	-0.170854	0.177431	-0.962932	0.335582	0.616682	12.4448	12.8681	13.1263	12.8737	12.5224	12.7321	12.9562	13.1197	12.4795	12.5893	12.3002	12.8364	UNKL
TBXAS1	7670.53	-1.45375	0.151676	-9.58457	9.28402e-22	2.02567e-19	4816.97	-0.737244	0.307838	-2.39491	0.0166243	0.103774	12.7051	13.9997	11.6226	12.5713	11.3821	12.6687	11.1783	12.8815	12.1595	12.3254	11.7533	13.0745	TBXAS1
PARP12	8365.56	0.225586	0.155895	1.44704	0.147887	0.248653	10348.8	-0.0497715	0.176463	-0.282051	0.777904	0.914854	13.1525	12.8341	13.1479	13.0053	12.6326	12.769	12.8716	12.4442	13.7708	13.7123	13.2558	13.2812	PARP12
ALDH18A1	69624.8	-0.00899664	0.103834	-0.0866445	0.930954	0.956777	56291.6	-0.0422173	0.194833	-0.216684	0.828454	0.938668	15.9785	16.0022	15.9551	15.9193	15.1881	15.4388	16.0647	16.0927	16.1821	15.9939	16.134	16.0659	ALDH18A1
TARBP1	18695	0.0338122	0.104282	0.324237	0.745759	0.82804	12061	-0.135726	0.178311	-0.761177	0.446551	0.715751	13.8516	13.8283	14.3221	13.9693	13.3714	13.3739	14.0395	13.9531	13.5457	13.7925	14.5644	14.5293	TARBP1
GATB	9191.26	-0.0603971	0.122616	-0.492571	0.622315	0.730247	6162.05	0.114104	0.176258	0.64737	0.517392	0.76593	12.8917	12.8578	12.6552	12.5079	12.7144	12.6193	12.7688	12.7552	12.5208	12.3656	13.5218	13.7065	GATB
MXD1	12441.4	-0.511553	0.238588	-2.14408	0.0320264	0.0713145	18181.4	-0.899508	0.281448	-3.196	0.00139347	0.0196923	12.8072	13.0456	14.1641	15.1272	13.6269	15.0318	13.6647	14.7818	13.4055	13.7771	12.9091	13.0502	MXD1
CDK17	6042.65	0.106467	0.11855	0.898081	0.369142	0.501574	6517.1	-0.0354625	0.204883	-0.173087	0.862583	0.953684	12.6554	12.5578	12.65	12.5248	12.4501	12.678	12.4012	12.3524	12.8002	12.6212	12.7036	12.4875	CDK17
DNAJC25	1771.46	-0.318239	0.198773	-1.60101	0.109374	0.195585	2041.03	-0.223712	0.213914	-1.04581	0.295651	0.578673	10.2596	10.8449	10.442	10.7106	10.7452	11.0311	10.4274	10.7867	10.9661	11.1054	11.0532	11.0213	DNAJC25
SLC2A3	72.4554	-1.35586	0.877	-1.54603	0.122099	0.213918	158.503	-0.759597	0.875819	-0.8673	0.385778	0.663975	7.51381	7.85951	2.48714	1.59466	7.00775	8.90169	0	1.57877	2.98462	2.00853	1.60419	3.3639	SLC2A3
PSD	858.057	0.524507	0.213493	2.45679	0.0140186	0.0355541	1617.43	0.180683	0.223605	0.808043	0.419066	0.69254	9.63424	8.82637	8.85788	8.45328	10.5488	10.3054	8.85415	8.26686	10.8803	10.7401	10.6807	10.4502	PSD
CTDP1	14408.5	-0.226053	0.128293	-1.762	0.0780698	0.148522	12593.9	-0.220092	0.167407	-1.31471	0.188608	0.454294	13.7388	13.9372	13.5682	13.74	13.5252	13.7777	13.4293	13.7988	13.438	13.6036	13.8404	13.9074	CTDP1
YBX3	41818.4	-0.541244	0.123957	-4.36637	1.26328e-05	8.45648e-05	36999.6	-0.327466	0.1704	-1.92175	0.0546372	0.218632	14.8016	15.4221	14.7505	15.1869	14.6285	14.8304	14.8844	15.4742	15.2416	15.6725	15.374	15.7441	YBX3
STYK1	2594.03	1.14688	0.160329	7.15331	8.4713e-13	3.67537e-11	2954.43	0.0125156	0.204103	0.0613203	0.951104	0.985778	11.6904	10.2773	11.4349	11.1013	11.012	11.098	11.2716	10.2657	11.9113	11.7791	12.2183	11.1532	STYK1
WNK1	40890.1	-0.0371065	0.114128	-0.32513	0.745083	0.827634	53011.7	0.148448	0.157838	0.940514	0.346954	0.628117	15.0293	15.0945	15.3331	15.2502	15.6346	15.4642	14.9159	15.0116	15.8467	15.6982	15.767	15.674	WNK1
CCAR1	31208	-0.052691	0.124617	-0.422823	0.672424	0.77095	21171.3	-0.164076	0.196989	-0.832917	0.404891	0.679704	14.8807	15.062	14.8153	14.9304	14.441	14.3734	14.9317	14.945	14.0726	14.4464	14.8173	14.7374	CCAR1
OGFR	18781.4	-0.186923	0.131934	-1.41679	0.156545	0.25973	22863.8	-0.0409162	0.189052	-0.216428	0.828654	0.938668	14.2794	14.4354	14.0054	14.1623	14.2495	14.465	13.8554	14.2037	14.6161	14.4604	14.0736	14.0866	OGFR
GNA15	239.607	0.839514	0.285165	2.94395	0.00324049	0.0102383	1220.03	-0.445361	0.31234	-1.42589	0.153901	0.402699	7.40627	6.42393	10.1534	9.96288	9.04821	9.06766	9.36727	8.48658	10.3918	11.2299	6.38595	5.72936	GNA15
CREB3L3	91.8991	1.58369	0.577284	2.74334	0.00608175	0.0176011	16.9674	2.17321	1.49447	1.45416	0.145902		5.50558	3.07473	8.47923	7.81536	5.24651	3.422	8.34353	7.16069	4.15332	2.00853	3.93374	2.90817	CREB3L3
PIGV	5667.1	0.587167	0.214134	2.74206	0.0061056	0.0176464	7106.45	0.474451	0.177542	2.67233	0.0075327	0.0625457	12.3315	11.3151	12.2644	11.7141	12.7991	12.3843	12.2852	11.6436	13.1671	12.6113	13.1646	13.0167	PIGV
PTPRU	52129.2	0.164918	0.102747	1.60508	0.108476	0.194391	78499.9	0.235254	0.202457	1.162	0.245237	0.521719	15.6879	15.4665	15.4741	15.2368	15.6298	15.6339	15.1799	15.067	16.8896	16.3931	16.164	15.9603	PTPRU
SNRNP40	12408.3	-0.583351	0.157391	-3.70639	0.000210232	0.000971766	13538.6	-0.431082	0.220565	-1.95444	0.050649	0.209202	12.74	13.5695	13.2634	13.6767	14.137	14.2588	13.6765	14.0436	12.4956	13.2149	13.2624	13.7735	SNRNP40
RIMBP2	1064.89	0.835312	0.276113	3.02526	0.00248423	0.00816238	1816.41	-0.215103	0.238175	-0.90313	0.366457	0.647088	11.7925	11.1772	3.99744	3.82085	11.6336	11.8488	6.72981	6.23875	6.56756	6.75273	7.49619	6.0254	RIMBP2
COL11A1	2.26518	2.00127	3.57213	0.560246	0.575312		6.87256	-2.02427	2.66035	-0.760903	0.446715		0	0	2.48714	2.59708	0	1.05645	3.35787	1.57877	2.98462	4.33273	1.60419	0	COL11A1
QSER1	24284.3	-0.556181	0.139845	-3.97711	6.97579e-05	0.000374154	29846.1	-0.238358	0.184998	-1.28843	0.197595	0.466528	14.1025	14.8504	14.8032	15.0971	15.0889	15.1376	14.6498	15.0502	14.2707	14.6768	13.8656	14.3428	QSER1
MPC1	5644.73	-0.0589433	0.122963	-0.479358	0.631684	0.73761	7485.78	0.014024	0.178709	0.0784739	0.937451	0.980839	11.9209	12.0043	12.4358	12.6156	13.1155	13.0003	12.6454	12.7667	12.5492	12.6145	12.5611	12.4901	MPC1
ACAA1	30212	0.362801	0.141673	2.56084	0.0104418	0.0277007	40555.1	0.207186	0.160642	1.28974	0.197141	0.465862	15.3008	14.7133	15.1003	14.9405	15.3398	15.165	15.0596	14.6827	15.4301	15.1684	14.6912	14.5241	ACAA1
BCAT1	8.47941	1.14664	1.22219	0.938186	0.348149		7.88529	-1.08103	2.15312	-0.502077	0.615613		4.10068	3.24581	4.1918	4.71441	0.879755	2.41122	3.93536	2.99187	3.79103	3.81791	2.02161	0.948241	BCAT1
HDAC7	16107	-0.0739468	0.122432	-0.603981	0.545856	0.665954	16879.8	-0.248964	0.164682	-1.51179	0.130588	0.367032	14.0725	13.9763	14.1049	14.0962	13.5621	13.7547	13.7492	13.8587	14.1544	14.4374	13.9125	14.0777	HDAC7
LZTS1	56.0934	-0.438766	0.627838	-0.698852	0.484644	0.611905	178.409	0.156393	0.695092	0.224996	0.821983	0.935803	6.03619	7.22406	5.48424	5.74217	8.53709	8.32473	5.6618	5.6056	1.57326	1.59255	3.34783	3.3639	LZTS1
PRDM6	50.1837	2.15231	0.614287	3.50376	0.000458735	0.00191627	65.7362	1.72649	0.829819	2.08056	0.0374744	0.173641	5.82115	3.24581	5.52089	4.82136	5.75285	3.68682	5.0791	3.57644	7.14241	5.79252	7.28595	5.10696	PRDM6
WNT8A	0.169777	0.810271	4.0685	0.199157	0.84214		0.76608	-2.37769	4.91828	-0.483439	0.628784		1.00704	0	0	1.00728	0	0	0	0	0	2.00853	0	0	WNT8A
SPAG4	906.135	-0.274752	0.209488	-1.31154	0.189675	0.301824	1795.17	0.10758	0.377172	0.285229	0.775469	0.914264	9.1173	9.65674	10.6108	9.96871	11.0672	11.6518	10.5088	10.5064	10.0418	9.21102	8.89905	9.14976	SPAG4
NCKAP1	60524.3	-0.107778	0.106651	-1.01057	0.312221	0.442316	77555.3	-0.154077	0.157906	-0.975748	0.329189	0.611012	15.371	15.5336	16.2448	16.3166	16.1585	16.2691	16.2262	16.2983	16.1243	16.2997	15.7013	15.7466	NCKAP1
MRPS35	29935.9	-0.231908	0.185122	-1.25273	0.210305	0.326439	27119.3	-0.209617	0.174543	-1.20095	0.22977	0.505814	14.1665	14.7486	14.4718	14.7058	15.0373	15.1062	14.9432	15.1104	14.0095	14.338	14.9898	14.894	MRPS35
GUCY1B1	0.430859	1.4428	4.03979	0.357148	0.720981		0						0	0	0	0	0	0	1.81694	0	0	0	0	0	GUCY1B1
SFSWAP	20950.6	-0.0588032	0.112935	-0.520681	0.602589	0.714048	15784.1	-0.00163683	0.163397	-0.0100175	0.992007	0.998257	14.3316	14.3527	14.2509	14.136	13.8118	13.7986	14.0967	14.2477	14.0279	14.0223	14.4653	14.4263	SFSWAP
TNK2	25090.3	-0.0628984	0.191487	-0.328474	0.742553	0.82576	28398.1	-0.237249	0.164943	-1.43837	0.150329	0.398253	13.801	13.5146	15.0846	15.3679	14.4444	14.7404	15.0919	15.5568	14.8356	14.992	14.2335	14.2008	TNK2
MON2	17482.2	0.28208	0.102034	2.76456	0.00569991	0.0166665	19894.7	0.157353	0.164195	0.958332	0.337895	0.618649	14.3871	14.0663	14.5746	14.1586	14.2089	14.0878	14.01	13.7452	14.4541	14.2385	14.198	13.8941	MON2
CDH3	40853.2	-0.0429501	0.166581	-0.257833	0.796536	0.863654	28115.7	-0.139994	0.16605	-0.843082	0.399182	0.675658	15.9829	15.8194	14.0821	13.8664	14.4923	14.6987	14.0545	13.9393	14.8646	14.9162	15.1836	15.5488	CDH3
ARSF	2.73645	1.50908	3.02232	0.499313	0.617559		5.48889	0.511624	2.4063	0.212619	0.831624		3.18241	0	2.48714	1.59466	1.4223	1.05645	2.1258	0.995359	3.56885	3.18003	0	2.2382	ARSF
GPBP1	23344.7	0.0668269	0.119388	0.559743	0.575654	0.690969	23272.7	-0.00669745	0.169517	-0.039509	0.968485	0.992702	14.497	14.4724	14.7	14.5857	14.4028	14.4923	14.6157	14.6129	14.5568	14.4586	14.433	14.2165	GPBP1
DGAT2	8769.62	0.219631	0.132837	1.65338	0.0982526	0.179166	7794.63	0.472587	0.191914	2.4625	0.0137973	0.0928782	12.1407	11.7689	13.6066	13.1568	13.6913	13.364	13.7328	13.4581	11.9908	11.349	13.2132	13.1562	DGAT2
ZNF112	1018.65	1.02113	0.187194	5.45494	4.89886e-08	6.41883e-07	963.585	0.200664	3.967	0.0505833	0.959658	0.989392	11.3787	10.5567	9.20616	8.45743	0	0	9.11053	7.97943	11.19	10.5339	9.49019	8.32533	ZNF112
CS	59229.4	-0.242068	0.155517	-1.55654	0.119581	0.210334	62684.7	-0.103146	0.165264	-0.62413	0.532542	0.777695	15.6001	16.0711	14.8185	14.8905	16.0496	16.0488	14.975	15.2046	15.6526	15.8376	16.2942	16.2766	CS
LTK	6347.39	0.518429	0.130931	3.95956	7.50867e-05	0.00039846	6339.12	0.353097	0.177859	1.98527	0.0471147	0.20012	11.4149	10.9124	13.6404	13.0845	13.4302	13.1145	13.6489	13.2364	11.4347	11.0212	12.6036	11.9201	LTK
MRPS24	156.119	-0.200545	0.314819	-0.637017	0.524114	0.646659	120.701	-0.0631399	0.594595	-0.10619	0.915432	0.973377	7.49778	7.63925	6.57647	7.05881	7.03573	6.99251	6.68334	6.99078	6.69682	6.84416	7.23801	7.34639	MRPS24
ELMO2	7833.85	0.509405	0.146742	3.47144	0.000517676	0.00212766	7566.34	0.187763	0.172102	1.091	0.275274	0.55501	13.275	12.5963	13.2564	12.9916	12.8081	12.5878	13.1686	12.8874	13.087	12.9098	12.9608	12.3491	ELMO2
WAPL	32903	-0.194429	0.122889	-1.58215	0.113615	0.201707	28512.5	-0.100046	0.164121	-0.609589	0.542134	0.78405	14.6887	15.0094	15.1335	15.3181	14.8563	14.8766	15.1965	15.2822	14.5864	14.7442	14.715	14.8486	WAPL
VMP1	37078.2	-0.365254	0.107317	-3.40349	0.000665297	0.00263303	33046	-0.555343	0.16184	-3.43142	0.000600419	0.0109532	14.7388	15.1465	15.634	15.6919	14.3414	14.9342	15.1043	15.391	14.9771	15.4729	15.0219	15.38	VMP1
APPBP2	11655	0.584773	0.123925	4.71877	2.37273e-06	1.94033e-05	12190.7	0.203646	0.165818	1.22813	0.219398	0.493643	13.7176	13.0045	13.5322	13.1609	13.4272	13.2201	13.5851	12.9525	13.846	13.6238	13.9122	13.46	APPBP2
POLD1	24147.5	-0.907018	0.13086	-6.9312	4.17279e-12	1.48164e-10	17005.4	-0.369808	0.191816	-1.92793	0.0538635	0.216721	13.8727	14.9356	14.1081	14.579	14.581	14.7464	14.2891	15.0643	12.5077	13.0609	13.8436	14.6834	POLD1
SEZ6	1.36865	-0.447398	3.30166	-0.135507	0.892211		2.27608	-0.397933	4.16892	-0.0954523	0.923956		1.59434	2.3904	2.15542	1.59466	0	1.05645	0.880578	0	2.98462	1.0057	0	0.948241	SEZ6
EIF4B	239444	0.00754098	0.149914	0.0503021	0.959882	0.975497	247445	0.0519056	0.158924	0.326607	0.743965	0.901087	17.6219	17.8371	17.5525	17.7073	17.9605	17.95	18.0817	18.0372	17.8747	17.7593	17.8073	17.5709	EIF4B
SLC6A16	153.138	-0.224799	0.451498	-0.497895	0.618558	0.727588	92.1459	0.459109	0.857861	0.535179	0.592526	0.81634	6.22331	6.5104	9.33524	8.6032	7.35731	7.528	8.05957	7.52991	3.30611	2.00853	6.65782	7.53896	SLC6A16
BICRA	4610.83	0.163205	0.181138	0.900999	0.367589	0.50002	3670.44	0.173655	0.18867	0.920415	0.357356	0.638893	12.6269	12.2342	12.2012	12.1835	11.6944	11.4727	11.7061	11.8938	12.0857	11.938	12.2642	11.9383	BICRA
SPHK2	21326.2	-0.0740459	0.130423	-0.567738	0.570213	0.686409	9805.66	0.00500031	0.172167	0.0290435	0.97683	0.994693	13.2448	13.2935	15.3537	15.3303	13.1679	13.0832	15.453	15.3626	13.3052	13.3577	13.0403	13.262	SPHK2
RPL18	173553	0.0228995	0.102143	0.224191	0.822609	0.882377	175165	-0.0474087	0.165275	-0.286847	0.77423	0.913769	17.3842	17.2888	17.1281	17.1595	17.688	17.6239	17.5935	17.6214	16.9876	17.1245	17.1626	17.118	RPL18
CA11	1394.44	-0.116753	0.243533	-0.479414	0.631644	0.73761	396.685	0.367086	0.388256	0.945473	0.344417	0.625541	10.6988	10.3704	10.5423	10.4036	7.14252	7.05242	10.899	10.9485	9.62629	8.98289	9.03992	9.63615	CA11
ISOC2	9575.25	-0.138583	0.137689	-1.00649	0.314179	0.444386	11072.2	0.065606	0.171237	0.383131	0.701623	0.877995	12.5425	12.8551	13.0611	13.0838	13.4752	13.3263	13.4101	13.4668	13.4136	13.4093	13.332	13.3361	ISOC2
U2AF2	57416.8	-0.547161	0.117493	-4.65698	3.20886e-06	2.52797e-05	55246.7	-0.349123	0.180587	-1.93327	0.0532029	0.21504	15.6747	16.2591	15.3002	15.7149	15.9557	16.1266	15.3135	15.9276	15.0326	15.538	15.4437	15.8433	U2AF2
EPN1	48597.7	0.379106	0.132086	2.87015	0.00410273	0.0125364	35537.2	0.138497	0.159076	0.870635	0.383954	0.662011	15.7591	15.1551	15.7175	15.4226	15.3669	15.2252	15.9265	15.6445	14.9177	14.7603	15.4318	15.1369	EPN1
MED29	12300.6	0.239268	0.103657	2.30827	0.0209842	0.0499078	12127.1	0.227013	0.177233	1.28087	0.20024	0.470325	13.7351	13.4874	13.4457	13.3231	13.838	13.4834	13.6034	13.3592	13.449	13.3276	13.6944	13.4252	MED29
AHRR	1574.33	1.80328	0.231521	7.78883	6.76351e-15	4.44649e-13	4105.72	0.901659	0.265024	3.40219	0.00066849	0.0118766	12.1786	9.92106	11.5468	10.3588	11.8529	10.538	10.8485	9.44399	12.6584	12.1452	9.80515	8.02423	AHRR
GSC2	0.14362	0.800629	4.06681	0.196869	0.84393		3.60922	-3.04402	3.35123	-0.908331	0.363703		0	0	0	1.59466	0	1.65975	0.880578	0	1.57326	3.46977	0	0	GSC2
ZNF275	7190.19	-0.455358	0.114352	-3.98208	6.83141e-05	0.00036731	8241.2	-0.272835	0.171219	-1.59349	0.111051	0.335993	12.4218	12.8423	12.6386	13.0055	12.937	13.1679	12.7541	13.2803	12.7442	13.0369	12.4122	12.7877	ZNF275
MTMR1	11891.7	-0.236848	0.113104	-2.09408	0.0362528	0.0790651	11141.4	-0.131797	0.173667	-0.758905	0.447909	0.716539	13.4385	13.6459	13.4259	13.63	13.4331	13.4635	13.4837	13.7997	13.2721	13.4833	13.2292	13.3727	MTMR1
GPC1	22979.3	0.138303	0.145298	0.951857	0.341169	0.472574	43160	-0.194736	0.22025	-0.884159	0.37661	0.656415	15.2247	14.9066	15.1289	15.0252	14.6435	15.1384	14.647	14.4141	15.7836	15.6563	13.1355	13.2298	GPC1
ADCK1	3445.68	0.157267	0.124684	1.26132	0.207195	0.323062	2656.62	0.262088	0.239973	1.09216	0.274764	0.554786	11.3012	11.0436	11.9106	11.6602	11.3966	10.8572	11.8192	11.6462	11.5283	11.5206	12.1467	12.0607	ADCK1
HAGH	7861.14	0.148155	0.153959	0.962299	0.3359	0.467068	7900.92	-0.015138	0.177777	-0.0851517	0.932141	0.97956	13.0507	12.614	12.9177	12.7862	12.599	12.6875	12.8815	12.8952	13.1951	13.115	13.0257	12.9602	HAGH
RNF4	20618	-0.374681	0.122398	-3.06117	0.00220471	0.0073727	21684.5	-0.189491	0.161269	-1.175	0.239995	0.516452	13.932	14.4271	14.182	14.3787	14.2604	14.4421	14.2274	14.5474	14.3081	14.4832	14.1588	14.4245	RNF4
CASP8	12264.9	-0.153985	0.140265	-1.09782	0.272284	0.398487	9691.38	-0.019864	0.175398	-0.113251	0.909832	0.971663	12.9682	13.2591	13.8262	13.7951	13.123	13.0402	13.7779	13.7212	13.2872	13.3875	13.6071	13.792	CASP8
LIMCH1	7105.19	0.179562	0.199305	0.900941	0.36762	0.50002	14419.3	0.0777802	0.179363	0.433647	0.664545	0.857231	13.1646	12.8364	12.6721	12.148	13.5781	13.6195	12.3709	11.8798	14.0633	13.8444	12.8642	13.1023	LIMCH1
INTS13	10234.4	-0.939409	0.113431	-8.28175	1.21376e-16	1.08769e-14	10622.5	-0.654316	0.184985	-3.53713	0.000404496	0.00820804	11.7954	12.777	12.7448	13.4354	13.3631	13.8645	13.0085	13.8572	12.5303	13.3157	13.1394	14.0845	INTS13
TM7SF3	24774.6	-0.081677	0.12555	-0.650556	0.515333	0.639231	30711.4	-0.0602131	0.171175	-0.351764	0.725015	0.890886	14.4963	14.5405	14.6444	14.5038	15.0653	14.9993	14.6563	14.595	14.6182	14.7827	14.4386	14.6575	TM7SF3
DLX3	3.07053	1.24664	2.44908	0.509022	0.610737		1.95564	0.787175	4.41606	0.178253	0.858524		0	0	2.15542	2.01091	1.4223	0	3.47162	1.57877	0.991232	2.59444	2.34497	1.51553	DLX3
SPA17	1843.16	0.146355	0.177845	0.822935	0.410545	0.541507	1014.86	0.0363279	0.254168	0.142928	0.886347	0.962598	11.1239	10.7043	10.2397	10.0684	10.1096	10.0176	10.4613	10.3059	9.84816	9.84583	11.0146	11.1065	SPA17
TSPAN32	373.451	1.65762	0.468795	3.53591	0.000406378	0.00172436	1.00472	-2.03827	4.82807	-0.42217	0.672901		10.6534	9.16443	1.72392	2.33356	0.879755	1.05645	3.0993	0.995359	0	1.59255	3.93374	2.49764	TSPAN32
WISP2	3.09601	3.21558	2.53965	1.26615	0.205459		16.9423	1.6733	1.47553	1.13403	0.25678		1.00704	0	1.72392	2.81981	4.61599	2.67785	3.47162	1.57877	4.7904	3.59539	2.60896	0	WISP2
DMRT3	5.59445	1.50734	2.70346	0.557562	0.577143		0.248818	1.09581	4.97049	0.220462	0.825511		0	0	0	0	0	0	1.81694	0	0.991232	0	4.27518	3.7097	DMRT3
ST3GAL6	28.0407	0.368634	1.41279	0.260927	0.794149	0.862122	4.90348	-1.90453	2.50406	-0.760579	0.446909		5.29908	6.91726	1.10545	1.59466	0.879755	2.67785	2.38005	0	2.30787	3.33216	1.01445	0.948241	ST3GAL6
ATP2C2	36584.7	0.422655	0.158468	2.66714	0.00765006	0.0213182	34358.3	0.119229	0.162863	0.732081	0.464119	0.729073	14.972	14.8213	16.2514	15.5835	15.5279	15.4554	16.1382	15.5326	14.4559	14.2677	14.3088	13.7546	ATP2C2
NGFR	5.36288	-0.0767907	1.98649	-0.0386565	0.969164		0.772992	-0.73917	4.85163	-0.152355	0.878907		3.8204	3.24581	2.75666	2.33356	0.879755	1.65975	0	2.3145	0	0	2.60896	0.948241	NGFR
CDON	1551.78	0.281887	0.207824	1.35637	0.174982	0.283203	4140.99	0.459229	0.29539	1.55466	0.120028	0.352051	10.6722	10.7108	9.7053	9.0145	12.1307	12.1657	9.88632	9.5813	12.213	11.2366	11.2849	10.6645	CDON
TAF2	15300.7	-0.167023	0.118342	-1.41136	0.158138	0.261651	14214.5	-0.0836996	0.168287	-0.497364	0.618933	0.831528	13.6195	13.8638	14.1265	14.1632	13.7413	13.7463	14.097	14.2702	13.7187	13.859	13.593	13.6331	TAF2
HIPK2	56131.5	0.0631901	0.207845	0.304026	0.761108	0.839757	57794.1	0.0831638	0.226365	0.367388	0.713329	0.884851	15.7712	15.7391	15.5389	15.6038	16.0127	16.2535	15.3856	15.7173	15.5209	15.0916	16.1476	15.6139	HIPK2
TNPO3	27243.3	-0.298122	0.116212	-2.56532	0.010308	0.0273987	29031.8	-0.209525	0.159788	-1.31127	0.189768	0.455558	14.4479	14.78	14.615	14.8217	14.9934	15.1858	14.6397	14.997	14.3111	14.5156	14.563	14.7245	TNPO3
BORCS8-MEF2B	26.4312	0.111222	0.73338	0.151656	0.879458	0.922252	23.0921	-0.645275	1.38768	-0.465004	0.641929		5.37125	5.44063	4.1918	3.71385	2.3786	4.01054	3.23437	2.79939	5.40909	4.9652	4.93469	4.89797	BORCS8-MEF2B
RFXANK	8541.87	0.392672	0.141746	2.77025	0.00560137	0.0164063	8679.35	0.13151	0.170847	0.769755	0.441445	0.711904	13.0776	12.7217	13.1621	12.9671	13.2119	13.1009	13.4684	13.2177	13.029	12.8549	13.0424	12.4269	RFXANK
TMEM161A	12294.3	-0.506722	0.12928	-3.91957	8.87053e-05	0.000460027	12847.5	-0.437259	0.165393	-2.64375	0.00819921	0.0663001	13.1221	13.5702	13.5568	13.6132	13.7404	14.1758	13.6597	14.0308	12.917	13.3339	13.019	13.6769	TMEM161A
LPAR2	5975.38	0.0411701	0.12257	0.335891	0.736953	0.821391	9280.91	0.0885356	0.175247	0.505205	0.613415	0.827925	12.2655	12.3091	12.9017	12.6577	12.3006	12.2819	12.7804	12.6406	13.7832	13.6034	12.5474	12.4774	LPAR2
CTSA	39136.4	0.467391	0.140827	3.3189	0.000903728	0.00342884	52139.4	0.469539	0.183671	2.55641	0.0105757	0.0778393	14.9497	14.5659	16.2288	15.8146	15.265	14.959	15.5828	14.879	16.3228	15.6677	15.7039	15.3455	CTSA
SUGP2	39355.4	-0.154953	0.121781	-1.27239	0.203233	0.318451	37628.3	-0.10568	0.158995	-0.664673	0.50626	0.758657	15.4243	15.4081	15.2695	15.1941	14.9837	15.0604	15.0492	15.2252	15.2514	15.3639	14.9914	15.2531	SUGP2
SLC12A2	393076	0.316112	0.186893	1.6914	0.0907596	0.168005	129737	0.00489841	0.156358	0.0313281	0.975008	0.994445	19.402	18.6399	17.1704	17.0616	16.7977	16.773	17.4636	17.3348	17.1172	17.11	18.7789	18.6761	SLC12A2
SNX24	2202.56	0.505129	0.127996	3.94644	7.93215e-05	0.000417401	3300.6	0.218303	0.191007	1.14291	0.253078	0.530438	11.1491	10.6492	11.2738	10.8227	11.7571	11.5375	11.3532	10.7973	11.7861	11.5471	11.4237	10.9218	SNX24
EYA2	1.39504	1.14925	3.91099	0.293851	0.768872		16.2233	1.90829	1.90999	0.999112	0.317741		1.00704	1.64225	0	1.00728	1.4223	0	2.59614	0	5.50636	4.2587	0	0	EYA2
CNN2	49775.2	-0.486215	0.1448	-3.35785	0.000785525	0.00304012	54082.5	-0.750559	0.162244	-4.6261	3.72611e-06	0.000185746	15.1319	15.6797	15.4029	15.9029	15.4445	16.1153	15.486	16.1236	15.0942	15.9024	15.2803	15.5096	CNN2
ABCA7	16251.4	0.571018	0.210164	2.71702	0.00658731	0.0187831	28590.7	0.155468	0.159847	0.972602	0.330751	0.612281	14.4634	13.4877	15.044	14.3565	14.9834	14.8102	14.3641	13.6944	14.7156	14.5558	13.7842	13.6753	ABCA7
SNCAIP	9.69836	1.63791	1.15276	1.42086	0.155358	0.258244	2.27861	-0.732036	4.79582	-0.15264	0.878682		2.59667	1.64225	2.75666	3.01272	0	0	3.57706	2.3145	1.98683	2.8171	4.88575	2.90817	SNCAIP
DDX20	8427.38	-0.667834	0.170918	-3.90734	9.33178e-05	0.000480801	6684.53	-0.479707	0.236835	-2.02549	0.0428172	0.188993	12.3441	13.3144	12.4908	13.0062	12.9322	13.0702	12.7721	13.2276	11.795	12.5954	12.8019	13.3375	DDX20
BTBD1	19944.8	-0.278544	0.120337	-2.3147	0.0206296	0.0492044	21446	-0.166022	0.167462	-0.991404	0.321488	0.604435	13.8235	14.2155	14.1571	14.4199	14.3733	14.6061	14.4492	14.6549	14.1705	14.2475	14.0107	14.2055	BTBD1
FAR2	8291.27	-0.304173	0.12617	-2.41083	0.0159164	0.0395024	7468.23	-0.273662	0.226326	-1.20915	0.226607	0.501609	12.2235	12.365	12.6654	12.7656	13.2594	13.2243	12.8126	13.1232	11.9565	12.5179	13.2373	13.6529	FAR2
BCAS1	5702.45	2.17997	0.453116	4.81105	1.50136e-06	1.29679e-05	13581.8	0.160917	0.16539	0.972958	0.330574	0.612238	11.6163	7.88563	14.9007	14.5894	12.5195	12.3245	14.1076	12.2726	14.4505	14.3015	12.3242	11.2193	BCAS1
POU1F1	1.91269	1.25432	3.90966	0.320826	0.748342		0.21501	1.06778	4.96375	0.215115	0.829677		0	0	0	0	0.879755	0	1.81694	0	0	0	2.34497	2.49764	POU1F1
CHI3L2	501.527	-2.25517	0.460526	-4.89693	9.73436e-07	8.82836e-06	331.468	-1.40113	0.39678	-3.53125	0.000413598	0.00834283	5.29908	6.59198	8.65851	10.9548	7.84233	9.056	8.02737	11.2767	7.09106	8.65159	3.61134	5.5115	CHI3L2
SBNO2	29945.3	-0.0542977	0.125394	-0.433018	0.665002	0.765062	24930.1	-0.0957419	0.17259	-0.554738	0.579074	0.806762	14.9132	14.7833	15.2507	15.1163	14.2087	14.4063	14.9183	15.0958	14.8203	14.7922	14.5992	14.6709	SBNO2
PMS1	7892.2	-0.386749	0.141953	-2.72449	0.00644014	0.0184538	6468.96	-0.233317	0.21295	-1.09564	0.273234	0.553283	12.2773	12.8516	12.8739	13.0143	13.0105	12.9934	12.9005	13.1948	11.8708	12.3336	12.9201	13.1694	PMS1
HMG20B	19636.8	0.124207	0.178834	0.694538	0.487345	0.614127	22103.7	0.133409	0.162101	0.822997	0.41051	0.684409	14.3666	13.8621	14.0925	14.059	14.6679	14.5513	14.2153	14.3782	14.2424	14.07	14.2927	14.2173	HMG20B
CALCRL	2.63663	2.79609	3.48175	0.803071	0.421934		2.27207	-0.366894	4.79379	-0.0765353	0.938993		2.8194	1.04318	2.75666	3.47264	0	0	3.23437	0	2.30787	2.59444	0	0	CALCRL
TAF11	5696.83	-0.156049	0.116043	-1.34475	0.178707	0.287993	6013.98	-0.101527	0.180107	-0.563705	0.572955	0.802361	12.2951	12.3428	12.0425	12.175	12.3457	12.5044	12.207	12.4035	12.6093	12.6316	12.5864	12.7667	TAF11
ANKS1A	20868.6	-0.401456	0.103588	-3.87549	0.000106408	0.000536676	19735.2	-0.335341	0.165169	-2.03029	0.0423276	0.187573	13.9299	14.2563	14.4336	14.6558	13.8438	14.2239	14.271	14.6876	14.2732	14.5417	14.1061	14.5241	ANKS1A
AP3D1	71845.9	-0.185687	0.10668	-1.74059	0.0817549	0.154161	80848.6	-0.164904	0.166848	-0.988347	0.322983	0.605938	16.0157	16.0898	16.3268	16.5128	16.0758	16.1248	16.2916	16.5177	16.2978	16.5564	15.6603	15.8736	AP3D1
ZNF76	8896.59	0.511693	0.156694	3.26556	0.0010925	0.00401747	10605.8	0.258572	0.168333	1.53608	0.124519	0.359046	13.4649	12.7471	13.4274	13.0355	13.3697	13.0639	13.5019	13.2587	13.5703	13.337	12.9118	12.2944	ZNF76
SLC9A3R2	11981.9	0.140086	0.270503	0.517874	0.604546	0.71586	15126	-0.265975	0.195737	-1.35883	0.174199	0.433065	13.3945	12.4995	13.5779	13.6222	13.6544	14.1122	13.6363	13.6975	13.7828	13.8347	13.5744	13.9344	SLC9A3R2
NTHL1	7259.81	-0.588182	0.168928	-3.48186	0.000497953	0.0020567	6306.95	-0.316052	0.174931	-1.80672	0.0708057	0.257302	12.0899	12.9263	12.3827	12.5875	12.75	13.0498	12.7534	13.0554	12.022	12.3322	12.5567	13.14	NTHL1
UHRF1BP1	17210.5	0.0501574	0.182177	0.275322	0.783069	0.854778	21745.1	0.14498	0.163695	0.885668	0.375797	0.655913	13.5998	13.8896	14.5399	14.2077	14.5877	14.4791	14.2894	14.1633	14.3038	14.1002	14.2679	13.9116	UHRF1BP1
GNAI3	25068.8	-0.231906	0.131365	-1.76535	0.0775043	0.147644	31404.8	-0.171668	0.178428	-0.962111	0.335994	0.617012	14.308	14.6962	14.5888	14.7812	14.9935	15.0033	14.4897	14.6686	14.6512	14.9627	14.6053	14.6909	GNAI3
IPO5	78921	-0.642396	0.203675	-3.15403	0.00161031	0.00561317	85805.6	-0.339899	0.190477	-1.78446	0.0743494	0.265779	15.2769	16.3715	15.676	16.1708	16.6395	16.758	16.1086	16.5674	15.6114	16.1507	16.2062	16.5398	IPO5
OAT	18440.8	0.203144	0.120512	1.68567	0.0918594	0.169645	51508.9	0.00211598	0.157841	0.0134058	0.989304	0.997292	12.391	12.192	13.8808	13.7626	15.8183	15.8046	13.8141	13.7076	15.4121	15.3996	15.2712	14.9248	OAT
WDR3	17383.9	-0.958605	0.205905	-4.65558	3.23075e-06	2.54387e-05	17630.9	-0.717415	0.237817	-3.01666	0.00255576	0.0294757	12.7153	14.1025	13.8081	14.4131	14.0616	14.4013	14.1162	14.7014	13.2533	14.3266	13.5247	14.3872	WDR3
PKN2	28679.8	0.103409	0.120302	0.85958	0.39002	0.521193	30382.8	-0.0214971	0.160238	-0.134157	0.893279	0.965885	14.7845	14.6584	14.9874	15.0058	14.7629	14.7967	14.898	14.9125	14.9495	14.9366	14.8121	14.57	PKN2
WDR18	22885.3	-0.440123	0.161946	-2.71772	0.00657334	0.0187605	19660.1	-0.0243601	0.162889	-0.14955	0.881119	0.960245	14.0376	14.7485	14.2962	14.3015	14.632	14.6111	14.4736	14.8396	13.6701	13.7178	14.1061	14.3068	WDR18
TRAM2	19713.3	-0.571792	0.199983	-2.8592	0.0042471	0.0129198	13878.1	-0.0273982	0.171869	-0.159413	0.873343	0.957282	14.0273	14.9395	13.3448	13.5155	14.0293	13.9537	13.2897	13.4311	13.3549	13.4634	14.1678	14.7845	TRAM2
NTN1	306.809	-0.0477649	0.342123	-0.139613	0.888966	0.928163	522.031	0.140324	0.431758	0.325006	0.745177	0.90159	8.66506	9.08775	8.68297	7.80888	3.09771	3.2688	7.64633	7.04606	10.1296	9.86467	7.91127	8.1617	NTN1
GLP2R	11.9797	1.21147	1.57902	0.767228	0.442946	0.573048	61.0967	0.373173	0.816372	0.457112	0.647591	0.847871	1.00704	0	5.92805	4.59889	6.19467	6.01588	5.61304	2.99187	5.98269	5.40342	2.34497	3.48861	GLP2R
MCM10	10319.9	-1.61025	0.243522	-6.61235	3.78259e-11	1.06642e-09	8309.49	-1.00848	0.293299	-3.43842	0.000585118	0.0107606	12.0768	14.284	12.3076	13.3992	13.2148	13.6715	12.5994	13.814	11.3077	12.8478	12.0844	13.4563	MCM10
DGKA	19232.8	-0.154304	0.146184	-1.05555	0.291175	0.420378	17299	-0.4136	0.205663	-2.01106	0.0443195	0.193192	14.7213	14.6311	14.0987	14.3542	12.5718	13.218	13.6546	14.0158	14.5996	14.7595	13.8551	14.0038	DGKA
ERBB3	87418.3	0.505174	0.120085	4.20679	2.59018e-05	0.000157875	77811.4	0.158245	0.200621	0.788776	0.430243	0.70239	16.7707	16.2365	16.6375	16.2708	15.8119	15.8863	16.8282	16.1898	16.7112	16.2983	16.211	15.8248	ERBB3
ROPN1	7.95249	0.364436	1.64749	0.221207	0.824931		24.4936	0.248209	1.25711	0.197444	0.84348		4.10068	4.07992	3.77276	2.81981	3.46998	3.68682	3.67532	1.57877	5.56774	4.86896	0	0.948241	ROPN1
ANKRD44	229.882	-0.0449776	0.378396	-0.118864	0.905383	0.939525	157.858	0.309396	0.553428	0.559054	0.576125	0.804548	5.56833	6.31281	8.15715	7.47387	8.17563	7.5696	7.48636	7.24815	6.15258	6.14049	8.96827	8.63964	ANKRD44
KARS	41669.4	-0.613076	0.132005	-4.64434	3.41163e-06	2.66664e-05	35412.6	-0.338056	0.163053	-2.07328	0.0381459	0.1755	14.5696	15.3063	14.9761	15.4336	15.1569	15.4183	15.1944	15.8358	14.6232	15.0158	15.1294	15.547	KARS
ADAT1	9191.54	0.0730199	0.128331	0.568995	0.56936	0.685769	8622.73	0.0627855	0.208871	0.300594	0.763724	0.910141	12.9802	13.0226	13.0591	12.9351	13.0054	12.6922	13.2207	13.0052	13.1314	13.2966	13.3211	13.2319	ADAT1
PDIA5	8440.65	-0.560567	0.185813	-3.01684	0.00255427	0.00835603	10517.4	-0.298524	0.192428	-1.55135	0.120818	0.353139	12.5527	13.4763	13.0102	13.0245	13.3761	13.482	12.8698	13.1942	12.9718	13.441	12.6901	13.0821	PDIA5
TBC1D22B	5071.67	-0.0214641	0.134777	-0.159257	0.873467	0.918213	5036.97	-0.0213951	0.180193	-0.118734	0.905486	0.970296	12.3907	12.2603	12.5973	12.5427	12.0976	12.1348	12.2798	12.4591	12.4207	12.4042	12.1382	12.1101	TBC1D22B
NDUFB4	11220.3	-0.21915	0.139245	-1.57384	0.115523	0.204468	11947.6	-0.219179	0.168195	-1.30313	0.192532	0.458954	13.39	13.4727	13.0332	13.3234	13.5343	13.691	13.2587	13.6853	13.2729	13.5325	13.2939	13.3988	NDUFB4
SPEN	52924.3	-0.343003	0.104029	-3.2972	0.000976537	0.00365625	38218.2	-0.106839	0.160973	-0.663709	0.506876	0.758866	15.4806	15.8618	15.6303	15.8815	15.1071	15.1527	15.3875	15.6988	15.1814	15.3273	15.5873	15.8805	SPEN
MYLK	1547.06	2.13428	0.239201	8.92254	4.55725e-19	6.41209e-17	1113.9	0.927601	0.250136	3.70839	0.000208585	0.00491113	12.0945	9.5485	11.3483	10.6993	11.1843	10.2515	9.98781	7.75893	9.05659	8.11462	11.0546	9.39056	MYLK
ZC3H15	20193.1	-0.471085	0.154684	-3.04547	0.00232321	0.00770903	17072.7	-0.266249	0.167447	-1.59005	0.111824	0.337205	13.6619	14.3822	14.0437	14.5374	13.6531	13.836	14.3825	14.7599	14.099	14.4264	13.9553	14.2283	ZC3H15
MAP2K4	11290.7	-0.0760356	0.104187	-0.729801	0.465512	0.594023	10008.3	-0.230549	0.168129	-1.37127	0.170291	0.427976	13.2099	13.2394	13.3828	13.5255	13.2913	13.4926	13.4518	13.5428	12.9856	13.2233	13.5218	13.586	MAP2K4
TMEM206	3798.94	-0.210521	0.200728	-1.04879	0.294276	0.42363	3115.49	-0.15239	0.198214	-0.768815	0.442003	0.712498	11.5174	12.1206	12.1909	12.0099	11.3703	11.5925	12.1714	12.1041	11.6348	11.6952	11.4999	11.5546	TMEM206
SNAP91	2.82741	3.21375	2.75298	1.16737	0.24306		1.48527	0.190517	4.80107	0.0396821	0.968347		1.00704	0	0	0	0.879755	0	3.7673	0	0.991232	2.33103	1.60419	0.948241	SNAP91
SLK	50304.2	-0.397049	0.174816	-2.27124	0.0231325	0.0541785	59272.4	-0.496922	0.164671	-3.01765	0.00254739	0.0294541	15.1282	15.3402	15.9048	16.622	15.4243	15.8216	15.8282	16.5867	15.6812	16.2556	14.808	14.9864	SLK
CYB5R4	6353.41	0.212186	0.136248	1.55735	0.119389	0.210099	5501.48	0.0799557	0.180149	0.443831	0.657165	0.852607	12.5744	12.4045	12.6787	12.7111	12.5801	12.5409	12.8202	12.7169	12.281	12.1381	12.7229	12.3159	CYB5R4
COL17A1	57001.7	-0.158027	0.360357	-0.438528	0.661004	0.762093	130453	-0.575509	0.218524	-2.63362	0.0084481	0.0674726	16.4809	15.5069	15.878	16.4904	14.6313	15.5065	14.8997	15.9079	17.6243	17.8783	15.4881	15.8585	COL17A1
GSTO2	11853.5	0.171833	0.117271	1.46526	0.142849	0.241858	11288.4	0.142681	0.169292	0.842814	0.399332	0.675658	13.447	13.1392	13.4265	13.1419	13.7366	13.5262	13.5594	13.3984	13.2458	13.1488	13.7455	13.6551	GSTO2
SEC61A2	2419.82	0.345959	0.148059	2.33663	0.0194583	0.0468862	3269.83	0.0354503	0.192863	0.183811	0.854162	0.95004	11.4663	11.0949	11.69	11.2947	11.5823	11.5788	11.1846	10.9914	11.7568	11.6673	11.4815	10.9654	SEC61A2
PRKCQ	842.492	0.580446	0.184024	3.15419	0.00160944	0.00561271	842.921	0.165148	0.288322	0.572789	0.566787	0.798324	10.9322	10.3888	7.5424	6.99169	10.4707	10.1093	7.08298	6.34837	8.58608	8.6038	9.76003	9.21891	PRKCQ
TLE2	6093.09	0.671896	0.137654	4.88106	1.05517e-06	9.467e-06	5703.26	0.565621	0.262433	2.15529	0.0311389	0.153428	12.4237	11.5769	13.7069	13.189	13.2277	12.9959	13.8139	13.3039	11.5288	10.6038	10.7012	9.99663	TLE2
ASB1	10860.7	-0.0904772	0.116711	-0.775226	0.438206	0.568822	9128.25	-0.156146	0.170018	-0.918405	0.358407	0.639345	13.6237	13.5751	13.392	13.5042	13.1647	13.2754	13.2485	13.4	12.9342	13.1138	13.1086	13.2339	ASB1
FAM107B	9780.43	0.611047	0.22277	2.74295	0.00608905	0.017612	21841.3	0.0560003	0.204651	0.273638	0.784363	0.917438	13.4277	13.326	13.8211	13.3357	14.5087	14.1907	13.8219	13.0191	14.3209	14.5048	13.116	12.1478	FAM107B
ME1	32213.9	-0.724941	0.275346	-2.63284	0.00846752	0.0232415	27599.5	-0.132088	0.161785	-0.816442	0.414247	0.688002	14.4143	15.6418	15.094	14.9681	14.3067	14.4667	15.1696	15.1309	14.959	15.0411	13.8591	14.7911	ME1
TBC1D1	17185.4	-0.0555833	0.166487	-0.33386	0.738485	0.822634	21585	-0.0633791	0.16189	-0.391495	0.695431	0.874526	13.5733	13.5085	14.9893	14.8369	13.9428	13.968	14.7585	14.5853	14.6562	14.7357	13.4002	13.7629	TBC1D1
CDK13	22217.4	0.0203599	0.107295	0.189757	0.849499	0.901416	21542.7	0.0594472	0.16128	0.368596	0.712429	0.884459	14.5357	14.5584	14.4524	14.4103	14.399	14.3235	14.2688	14.2335	14.4051	14.3396	14.4613	14.3695	CDK13
MTHFD2	63187.2	0.428962	0.330114	1.29944	0.193794	0.306725	62418.4	0.316197	0.168942	1.87164	0.0612568	0.235282	14.8885	15.3915	16.2374	15.6535	16.5568	16.116	16.5572	15.961	15.3315	15.118	16.5561	15.3342	MTHFD2
SLC9A7	8890.3	0.000707201	0.167627	0.00421891	0.996634	0.997628	7055.27	-0.00111934	0.185932	-0.00602015	0.995197	0.99922	13.3923	13.2174	13.031	12.5905	12.7724	12.8851	12.857	12.6781	12.7431	12.6103	12.9755	13.2846	SLC9A7
FOXJ2	8896.44	0.0965811	0.11985	0.80585	0.420329	0.551321	10778.9	0.0802766	0.167196	0.480134	0.631132	0.838612	13.1955	12.9531	12.9447	12.9298	13.2369	13.1298	12.9712	12.955	13.5715	13.4959	13.2529	13.1782	FOXJ2
YBX1	117401	-0.703812	0.182636	-3.85362	0.000116382	0.000580458	112650	-0.33265	0.196516	-1.69274	0.0905052	0.297155	15.1641	16.2092	16.4366	17.0083	16.9345	17.0216	16.9925	17.6433	16.1756	16.7317	16.6796	17.0527	YBX1
PDE4A	9472.41	0.0179122	0.137109	0.130642	0.896058	0.933188	5288.96	0.063213	0.194995	0.324178	0.745803	0.90159	12.956	12.7174	12.9787	12.966	13.0694	13.1314	12.9508	13.0704	10.6803	10.4657	13.5696	13.5909	PDE4A
PPP2R5A	16064.1	-0.0165773	0.156862	-0.105681	0.915835	0.946466	18971.9	0.0151856	0.180866	0.0839604	0.933088	0.979942	13.7609	13.8192	13.5427	13.6781	14.1238	14.2437	13.6925	13.9118	14.266	14.0936	14.3219	14.0504	PPP2R5A
CTNNA2	12.0481	-1.64842	1.59059	-1.03636	0.300036	0.429671	83.8614	-2.05012	0.924423	-2.21773	0.0265732	0.138557	0	0	4.89683	5.92117	0.879755	3.2688	4.01257	5.63475	6.40888	7.90006	1.01445	2.71745	CTNNA2
ELAVL1	29661.1	-0.640207	0.100576	-6.36542	1.94758e-10	4.62143e-09	27527.3	-0.369465	0.165626	-2.23073	0.0256992	0.135611	14.1716	14.7868	14.5118	14.9171	14.808	15.0895	14.7103	15.3655	14.1988	14.6342	14.4966	15.1034	ELAVL1
TIE1	5.32865	2.53396	2.26632	1.11809	0.263527		1.33461	-0.511854	4.73749	-0.108043	0.913961		2.01054	0	2.15542	2.01091	0	2.08387	2.1258	0	1.57326	0	3.34783	4.07055	TIE1
DIP2B	35561.7	-0.441593	0.141957	-3.11076	0.00186608	0.00637194	22594.9	-0.31921	0.16239	-1.9657	0.049333	0.206259	14.9363	15.2155	14.8943	15.3981	14.116	14.4587	14.6794	15.3512	14.4199	14.6935	14.9496	15.2803	DIP2B
SMARCD1	21325.3	-0.132009	0.117988	-1.11883	0.263212	0.388267	16903.5	-0.0856335	0.164263	-0.52132	0.602144	0.82215	14.5713	14.6483	13.8704	14.0331	13.9349	13.9692	14.1208	14.3727	14.0218	14.1365	14.1347	14.1583	SMARCD1
KDM4A	29422.8	0.867639	0.101972	8.50862	1.76012e-17	1.90638e-15	29340.9	0.417264	0.159724	2.61241	0.00899068	0.0700495	15.1743	14.24	14.9611	14.2181	14.8881	14.4558	14.929	14.0869	15.1275	14.7033	15.4305	14.5606	KDM4A
NFYC	12603.3	0.148127	0.119247	1.24219	0.214166	0.331257	12061.4	0.0530595	0.169517	0.313004	0.754277	0.905359	13.8659	13.7047	13.3629	13.1625	13.5638	13.4344	13.3676	13.318	13.5597	13.5609	13.7449	13.4681	NFYC
ZMYND12	349.011	1.41303	0.231219	6.1112	9.88877e-10	1.96147e-08	111.729	1.59095	0.655503	2.42707	0.0152214	0.0984074	8.29477	6.78474	8.81426	7.34535	7.81029	6.56899	9.17283	7.84873	6.5973	4.65477	9.24059	7.8019	ZMYND12
SLC9A3	81.5961	1.06275	0.450931	2.3568	0.0184333	0.0447458	9823.78	0.157286	0.306776	0.512707	0.608156	0.824877	7.389	6.27379	7.26839	6.68681	6.07393	6.55249	6.93216	6.09936	14.5387	13.8683	5.15722	3.90138	SLC9A3
NGEF	3184.93	0.891708	0.262353	3.39889	0.000676604	0.00267076	3384.98	-0.214038	0.266899	-0.801943	0.422586	0.695621	12.1946	10.6057	11.3935	10.6116	11.0254	11.6165	10.9859	10.4305	12.0695	11.8856	12.4181	11.8356	NGEF
ASPM	23078.4	-1.21817	0.256725	-4.74505	2.08452e-06	1.72906e-05	25821.2	-0.651579	0.283208	-2.30071	0.0214081	0.120639	13.7257	15.5421	13.6508	14.5872	15.0845	15.1918	13.6597	14.825	13.1056	14.28	13.618	14.2492	ASPM
CD84	6.18957	-0.216495	1.76322	-0.122784	0.902278		1.26699	-0.530231	4.81623	-0.110093	0.912336		3.33457	4.07992	1.72392	2.33356	1.4223	2.08387	3.23437	1.57877	0	0	0	0.948241	CD84
ELOVL1	24180.7	-0.393195	0.124974	-3.14621	0.00165404	0.00574961	26654.9	-0.426506	0.168577	-2.53004	0.011405	0.081905	13.8572	14.2847	14.8331	15.1613	14.5168	14.8351	14.9541	15.1814	14.383	14.8957	13.9589	14.4406	ELOVL1
SPI1	6.45488	0.379393	1.32819	0.285647	0.775149		3.02544	0.264813	3.03958	0.0871217	0.930575		2.33317	1.64225	3.17977	2.01091	0.879755	1.65975	3.0993	2.3145	2.98462	1.59255	3.19551	3.7097	SPI1
ZNRD1	4263.68	-0.210672	0.150311	-1.40157	0.161043	0.265669	2407.53	-0.126471	0.204091	-0.61968	0.535469	0.779796	11.6865	11.8499	11.6114	11.8833	11.0553	11.2147	11.9614	12.3739	11.2363	11.3077	12.0915	12.1037	ZNRD1
MPPED2	0.890574	2.47724	4.00378	0.618726	0.536097		1.51253	-0.194038	4.80741	-0.0403623	0.967804		0	0	0	1.59466	0	0	2.38005	0	1.98683	2.00853	1.01445	0	MPPED2
CLDN18	38227.9	0.0118251	1.42305	0.0083097	0.99337	0.996083	17427.4	-1.1186	0.170123	-6.57524	4.85757e-11	7.42772e-09	0	0	17.9385	17.9467	14.248	15.2683	17.0207	16.4675	11.4019	12.5977	1.01445	1.51553	CLDN18
ZBTB11	14525.7	-0.406803	0.105342	-3.86172	0.000112591	0.000564449	13449.9	-0.140553	0.164966	-0.85201	0.394209	0.67127	13.5444	13.9738	13.8384	14.1142	13.3915	13.5327	13.752	14.1379	13.8238	13.9416	13.4416	13.8032	ZBTB11
ATXN3	6344.33	0.585266	0.11675	5.01299	5.359e-07	5.22538e-06	8178.69	0.278639	0.171322	1.62641	0.103862	0.323077	12.7036	12.1589	12.9214	12.3471	12.6149	12.3495	12.8795	12.309	13.4852	13.1716	13.019	12.3357	ATXN3
GOLGA5	10653	0.0859417	0.124046	0.692819	0.488423	0.615177	15836.8	-0.031616	0.163393	-0.193496	0.84657	0.94752	13.2973	13.0505	13.4318	13.4789	13.5414	13.5587	13.4768	13.5055	14.2121	14.2359	13.4012	13.3177	GOLGA5
FGFR2	13462	0.54718	0.230033	2.3787	0.0173739	0.0425652	34155.3	0.297406	0.217219	1.36915	0.170952	0.42845	13.3528	12.8209	14.9516	14.9137	14.2791	14.2687	14.8749	14.7965	15.8062	15.2	10.8457	9.76041	FGFR2
LRRC40	5322.7	-0.235852	0.186179	-1.2668	0.205226	0.320677	6159.32	-0.0906152	0.189276	-0.478745	0.63212	0.839352	11.8755	12.378	12.3397	12.5243	12.8331	13.0404	12.6029	12.8967	12.0566	12.0075	12.0867	11.9536	LRRC40
ISOC1	9364.61	-0.330567	0.111394	-2.96754	0.00300192	0.009577	7230.93	-0.210687	0.185325	-1.13685	0.2556	0.533163	12.6223	12.9826	12.9231	13.1536	13.3073	13.3947	13.3631	13.7056	11.6768	11.9897	12.8972	13.1428	ISOC1
EML1	2.9324	1.19337	2.06815	0.577025	0.563923		43.9371	0.955708	0.974736	0.980479	0.32685		1.59434	0	0	2.01091	4.15391	3.422	2.1258	2.3145	6.66908	5.56572	2.60896	1.92165	EML1
TRMT11	6808.22	-0.622565	0.128015	-4.86323	1.15486e-06	1.02334e-05	6440.97	-0.476499	0.174593	-2.72919	0.00634892	0.0555784	12.1018	12.7518	12.881	13.2079	12.6263	13.0801	12.8453	13.5569	12.0629	12.5398	11.9228	12.3842	TRMT11
THUMPD1	18970.2	0.00440736	0.105436	0.0418013	0.966657	0.97954	19009.8	0.1191	0.163126	0.73011	0.465323	0.730105	14.1659	14.1398	14.0358	14.0592	14.4362	14.2707	14.3684	14.4084	14.0385	13.9437	14.0059	13.9355	THUMPD1
MSANTD3	4719.79	0.0953495	0.129296	0.737451	0.460848	0.589893	5561.36	0.0203573	0.177456	0.114717	0.908669	0.971489	12.5992	12.5394	12.0574	11.9716	12.6209	12.5745	12.1727	11.9318	12.2064	12.19	11.8015	11.773	MSANTD3
KIF26A	6348.42	0.542221	0.223981	2.42083	0.015485	0.0386228	11721.3	-0.179621	0.245914	-0.730421	0.465133	0.730019	10.8101	9.70704	8.38794	7.87865	14.4989	14.2885	9.0082	8.69809	9.96969	10.5271	14.1713	13.9117	KIF26A
ATG2B	14356.1	0.497524	0.105578	4.71239	2.44834e-06	1.98812e-05	17661.2	0.225184	0.169069	1.33191	0.182891	0.445651	14.0824	13.5389	13.8549	13.463	13.8384	13.6828	13.678	13.2276	14.4954	14.1787	14.2358	13.6939	ATG2B
ARFGEF1	35984	0.472511	0.151666	3.11546	0.00183655	0.00628285	51187	0.0300092	0.171544	0.174936	0.86113	0.952764	15.0271	14.255	15.7822	15.6172	15.1086	14.9425	15.6067	15.2963	15.996	16.0799	15.2393	14.8601	ARFGEF1
ACSM2B	0.603335	2.18806	4.01208	0.545366	0.585502		2.53397	-0.852201	4.74249	-0.179695	0.857392		0	0	2.75666	1.00728	0	0	1.81694	0	1.98683	3.00995	1.01445	0	ACSM2B
ZFAT	4429.97	0.116843	0.130876	0.892775	0.371978	0.504239	4909.74	0.061208	0.180131	0.339796	0.73401	0.894924	12.4786	12.2163	12.3216	12.2337	11.8387	11.7703	12.0084	12.0193	12.607	12.531	11.906	11.7638	ZFAT
MTFR1	15855.9	-0.404881	0.116368	-3.47931	0.000502711	0.00207522	14955.7	-0.310447	0.165252	-1.87863	0.0602949	0.233045	13.1314	13.6206	14.1122	14.4056	13.7083	13.967	14.3901	14.7687	13.6565	13.9966	13.2679	13.5714	MTFR1
STAG3	286.482	0.178253	0.295653	0.602913	0.546566	0.666712	165.401	-0.132912	0.516689	-0.257239	0.796995	0.924427	7.48157	7.52756	9.65672	8.89101	7.20956	7.42298	8.61823	8.02966	7.36622	7.39501	8.4037	8.37868	STAG3
FECH	7415.72	0.214977	0.149668	1.43636	0.1509	0.252674	15744.6	0.0840785	0.170432	0.493326	0.621782	0.832793	12.9422	12.8562	12.2925	12.0131	14.1531	13.9686	12.4338	11.9716	13.7487	13.743	13.2673	13.1259	FECH
MYO9A	12833.7	0.183088	0.13678	1.33856	0.180715	0.290701	14723	0.218883	0.175472	1.2474	0.212252	0.485794	13.4863	13.315	13.7541	13.3713	13.9477	13.8288	13.3448	12.9635	13.9026	13.5616	14.133	14.0925	MYO9A
DDX3Y	3.02579	-1.38749	1.8636	-0.74452	0.456562		1.48527	0.190517	4.80107	0.0396821	0.968347		2.01054	1.64225	1.10545	0	0.879755	0	0.880578	3.16166	0.991232	2.33103	1.01445	1.92165	DDX3Y
PFKP	28756.3	-0.552275	0.11465	-4.81706	1.45686e-06	1.26342e-05	57640.4	-0.456531	0.163252	-2.79647	0.00516636	0.047927	14.2584	14.8993	14.7192	14.9105	16.0621	16.4292	14.5402	15.0089	14.7795	15.3035	14.6432	15.1472	PFKP
IDI1	21947.4	-1.0247	0.194293	-5.27397	1.33502e-07	1.54368e-06	26547.1	-0.590345	0.225405	-2.61904	0.00881782	0.0694102	13.8952	14.9998	14.0974	14.8191	15.0471	15.2973	14.1686	14.7652	13.3275	14.2365	13.2607	14.5886	IDI1
SP100	8729.81	0.418305	0.118706	3.52386	0.000425301	0.00179504	12333.5	0.159424	0.189966	0.839221	0.401345	0.676609	13.1771	12.6172	13.6315	13.3474	12.9048	12.907	13.2191	12.8364	14.1805	13.8381	13.3773	13.0214	SP100
KLF6	22930.2	-0.35149	0.194877	-1.80365	0.0712866	0.137893	24176.7	-0.451754	0.161709	-2.79361	0.00521228	0.0482215	14.0619	14.829	14.7367	14.8506	14.0569	14.4625	13.9222	14.0429	14.4982	14.974	14.7118	14.8376	KLF6
PLPP1	6869.44	1.06587	0.176268	6.04688	1.4768e-09	2.8179e-08	2977.93	0.981991	0.256932	3.82199	0.000132377	0.00343045	13.4759	12.3863	12.8296	12.0271	12.1323	11.4727	12.8522	11.477	11.6008	10.2723	13.0558	12.2791	PLPP1
NEO1	38978.7	0.587175	0.12456	4.71398	2.42925e-06	1.97581e-05	22051.7	0.399161	0.209729	1.90322	0.0570121	0.224437	15.4416	14.8762	14.8073	14.4945	14.7104	14.5647	14.7634	14.2834	14.4087	13.7339	16.0403	15.2811	NEO1
TRAM1	41721.7	0.146246	0.142447	1.02667	0.304574	0.434179	50579.2	-0.0430104	0.180744	-0.237963	0.81191	0.931788	14.6229	14.6856	15.8912	15.8944	14.9525	15.1465	15.9795	15.7401	16.063	15.933	15.3197	15.015	TRAM1
PHKA1	9712.41	-0.0627958	0.10907	-0.575739	0.564792	0.682477	11158.8	-0.276454	0.222859	-1.24049	0.214795	0.489065	13.0813	13.0556	13.0898	13.207	13.3371	13.3009	13.061	13.1644	13.2005	13.7674	13.4031	13.4703	PHKA1
TNFRSF1A	22459	0.00889054	0.118779	0.0748495	0.940334	0.962127	23977	-0.0116248	0.200384	-0.0580128	0.953738	0.987072	14.6158	14.5471	14.3455	14.3721	14.4344	14.6661	14.418	14.5342	14.5972	14.3666	14.2454	14.1278	TNFRSF1A
CACNB1	2642.64	-0.406901	0.161189	-2.52438	0.0115904	0.0303625	3154.82	-0.417434	0.214652	-1.9447	0.0518111	0.211868	11.0041	11.3548	11.7035	11.6288	11.589	11.8142	11.3335	11.5386	11.1492	11.7372	11.0259	11.6478	CACNB1
EVI5	13265	0.153838	0.142388	1.08042	0.279957	0.40742	12507.9	-0.026152	0.165497	-0.158021	0.87444	0.957459	13.7375	13.3842	13.8559	13.7964	13.5781	13.598	13.7589	13.5571	13.5721	13.5824	13.7334	13.7837	EVI5
STOML1	2692.17	0.365463	0.167253	2.18509	0.0288819	0.0652005	5801.36	0.22327	0.176851	1.26248	0.206777	0.478333	11.4663	11.3079	11.6559	11.1026	11.6317	11.399	11.5893	10.9808	13.166	12.9302	11.5645	11.1921	STOML1
PKM	420614	-1.21803	0.128986	-9.4431	3.6191e-21	7.46378e-19	829069	-1.08697	0.156512	-6.94499	3.78485e-12	7.05589e-10	18.1225	19.1253	18.2417	19.3974	19.2234	20.3283	18.273	19.5633	18.709	19.7559	17.1747	18.4922	PKM
DHX29	13640.8	-0.347886	0.110826	-3.13902	0.00169513	0.00587887	14628.7	-0.19296	0.172552	-1.11827	0.26345	0.542088	13.3679	13.658	13.4015	13.7986	13.6438	13.7265	13.5519	13.9804	13.776	14.057	13.6483	13.9298	DHX29
DNTTIP2	12440	-0.554304	0.115907	-4.78231	1.73293e-06	1.46651e-05	11676.6	-0.373299	0.18717	-1.99444	0.0461045	0.197369	12.3969	13.0203	13.3376	13.8083	13.4263	13.6254	13.5968	14.0502	13.1476	13.6731	13.5736	14.1171	DNTTIP2
METTL22	5739.5	-0.116013	0.115162	-1.00739	0.313746	0.443975	5963.81	-0.0870608	0.190467	-0.457091	0.647606	0.847871	12.6509	12.697	12.5684	12.5036	12.5775	12.7852	12.1746	12.3614	12.3441	12.2881	12.3602	12.432	METTL22
TP53BP1	21425.5	0.449986	0.102475	4.39119	1.12732e-05	7.62092e-05	19767	0.146359	0.170503	0.858395	0.390674	0.668282	14.9706	14.4895	14.3027	13.8374	14.1137	13.8569	14.2224	13.802	14.4903	14.4322	14.423	13.9313	TP53BP1
TRO	1.1078	1.08866	3.9276	0.277182	0.78164		1.2768	-2.80218	4.90745	-0.571004	0.567997		1.00704	1.64225	1.72392	1.59466	0	0	2.1258	0	0	2.59444	0	0	TRO
RRP15	7415.98	-0.758688	0.214123	-3.54324	0.000395241	0.00168184	5311.15	-0.59372	0.244561	-2.42769	0.0151952	0.0983319	12.1012	13.3038	12.1491	12.6606	12.5369	12.7741	12.6088	12.976	11.3976	12.3271	12.474	13.1388	RRP15
RHOA	114084	-0.1137	0.108216	-1.05068	0.293407	0.422725	115280	-0.0560595	0.16093	-0.348348	0.727579	0.89221	16.6844	16.857	16.6138	16.8082	16.9083	16.8838	16.9216	17.0204	16.608	16.7225	16.5142	16.5406	RHOA
DHX8	21344.8	-0.105588	0.135609	-0.778622	0.436203	0.56692	20594.9	-0.131363	0.170818	-0.769026	0.441878	0.712418	14.3605	14.6323	14.1277	14.2576	14.1021	14.1197	14.1483	14.2139	14.3577	14.5806	14.3843	14.3204	DHX8
PRKCZ	14152.1	0.342227	0.196424	1.74229	0.0814577	0.153658	13762.1	0.286332	0.178324	1.60568	0.108343	0.331218	13.9306	13.1324	14.1118	13.8104	13.2927	13.1185	13.9633	13.7291	14.2995	13.8794	13.8475	13.8077	PRKCZ
ZFY	34.444	0.228935	0.657937	0.347959	0.727871	0.814365	27.9021	0.520337	1.15195	0.4517	0.651485		5.59871	4.78235	5.10426	4.71441	4.96543	4.498	5.18296	5.31287	5.15283	4.59586	4.83508	4.80509	ZFY
IARS2	52518	-0.397604	0.127382	-3.12136	0.0018002	0.00618063	67834.7	-0.184563	0.160492	-1.14998	0.250151	0.527554	15.2128	15.5807	15.5082	15.7444	15.9101	16.0241	15.7757	16.0152	15.9527	16.1856	15.2984	15.8404	IARS2
SYT1	571.89	1.66191	0.705047	2.35716	0.0184154	0.044724	4.25898	0.37304	2.69378	0.138482	0.889859		1.00704	0	0	2.01091	0.879755	1.05645	2.38005	0	3.44345	2.59444	11.2074	9.97547	SYT1
NAV3	120.244	-0.51603	0.839192	-0.614912	0.538613	0.659394	3.95163	0.72431	3.42177	0.211677	0.832359		4.18319	4.66661	3.77276	3.59828	1.81565	0	4.46125	2.79939	1.57326	3.59539	6.61341	9.0821	NAV3
IDH3G	19049.9	0.0507658	0.139994	0.362629	0.716882	0.805782	15278.8	0.0754005	0.17829	0.42291	0.672361	0.862246	14.1748	13.9755	14.1178	14.1217	14.0436	13.825	14.2319	14.399	13.7772	13.823	14.2351	14.0718	IDH3G
ROGDI	3496.35	1.11306	0.224212	4.96431	6.89475e-07	6.54892e-06	3527.86	0.890405	0.198889	4.47689	7.57375e-06	0.000331419	12.5698	11.0158	11.8543	11.1502	11.5652	10.7743	11.8622	11.2189	12.5728	11.5626	12.1062	10.9232	ROGDI
PDZD4	3.39735	-1.34562	1.78987	-0.751795	0.452174		4.07014	-1.61504	3.2235	-0.501021	0.616356		1.59434	3.39874	1.72392	3.82085	0	1.05645	1.42343	0.995359	2.79229	3.33216	1.01445	2.49764	PDZD4
ATP2B3	8.10295	-0.186529	1.39709	-0.133512	0.893788		3.24244	-0.547264	3.57334	-0.153152	0.878278		3.18241	3.66316	3.35238	3.18284	3.23276	2.08387	2.59614	0.995359	0	1.0057	2.60896	4.14823	ATP2B3
ROCK1	27419.2	0.0531232	0.107816	0.49272	0.62221	0.730229	23594.1	0.0463897	0.165224	0.280768	0.778888	0.914996	14.7321	14.6845	14.7545	14.7295	14.6109	14.6186	14.6247	14.6159	14.4294	14.3067	14.8766	14.7303	ROCK1
CBFB	20458.2	-0.647015	0.153643	-4.21115	2.54076e-05	0.000155303	21928	-0.425888	0.161361	-2.63935	0.00830663	0.0667325	13.5134	14.3155	14.0426	14.5755	14.4577	14.8572	14.2498	14.982	13.8069	14.237	13.9467	14.3095	CBFB
PDK3	5933.21	-0.487238	0.189386	-2.57272	0.0100903	0.0269057	6359.34	0.085337	0.214958	0.396993	0.691373	0.872405	11.9206	12.51	12.4207	12.5459	13.2432	13.3853	12.4496	13.191	11.2667	10.928	12.2683	12.3535	PDK3
HYAL2	7686.59	-0.70935	0.170834	-4.15229	3.29167e-05	0.000195026	6516.32	-0.572863	0.176181	-3.25157	0.0011477	0.0173318	12.3351	13.2021	12.5825	12.8989	12.138	12.7426	12.7207	13.0955	12.5126	13.0315	12.3929	13.235	HYAL2
HDAC4	13890.1	-0.466079	0.244368	-1.90729	0.0564834	0.114142	26181	-0.794013	0.16084	-4.93665	7.94751e-07	4.85012e-05	13.5926	14.5741	13.2035	13.3325	14.621	15.4243	13.0286	13.5076	13.5842	14.3466	13.6516	13.5451	HDAC4
RASSF1	7993.85	-0.877946	0.217915	-4.02885	5.60497e-05	0.000309208	7942.61	-0.274496	0.192399	-1.4267	0.153665	0.402315	12.0805	13.441	12.6505	13.0386	13.3184	13.4155	12.8516	13.3809	12.0441	12.4749	12.3121	13.0164	RASSF1
FGFR3	13070.3	-0.547479	0.153935	-3.55655	0.00037575	0.00161074	7674.58	-0.541502	0.182393	-2.96888	0.00298888	0.032856	12.1749	12.5684	14.0109	14.2363	12.6483	13.2888	14.1596	14.556	12.5101	12.9302	13.063	13.8722	FGFR3
IFI35	5124.2	0.70516	0.19206	3.67156	0.000241074	0.00109568	8500.92	0.402454	0.174155	2.3109	0.0208386	0.118936	11.62	10.4934	13.3588	12.8704	11.5193	11.0429	13.2249	12.793	13.9656	13.6138	12.3808	11.7742	IFI35
HEATR6	6289.81	0.245583	0.119503	2.05504	0.0398747	0.0856733	5216.75	0.113012	0.178709	0.632381	0.527138	0.773124	12.9463	12.7725	12.3509	12.085	12.3123	12.1942	12.4332	12.1669	12.4503	12.3203	12.7087	12.3685	HEATR6
COASY	40222.2	-0.452767	0.120779	-3.74872	0.00017774	0.000839198	43398.9	-0.367171	0.162508	-2.2594	0.0238584	0.128998	15.1006	15.402	15.0296	15.1881	15.4509	15.8695	15.1331	15.5714	14.8377	15.1313	14.8417	15.4169	COASY
PLEKHH3	12061.1	0.23424	0.144406	1.6221	0.104782	0.188967	12689.5	0.176497	0.210499	0.838472	0.401765	0.677031	13.7067	13.2434	13.7918	13.6235	13.6991	13.7664	13.7824	13.7477	13.6633	13.2207	13.4051	13.1568	PLEKHH3
MEF2A	10141.7	0.267088	0.124613	2.14334	0.0320854	0.0714248	9988.71	0.0745606	0.186078	0.400696	0.688644	0.870672	13.5502	13.2569	13.2318	13.1172	13.0023	13.0628	13.0417	12.8976	13.5678	13.3364	13.6025	13.1956	MEF2A
OTUD5	10971.4	0.0965267	0.13359	0.722557	0.469952	0.598421	11205.7	0.0310662	0.178836	0.173714	0.86209	0.953217	13.7209	13.4461	13.294	13.2541	13.1646	13.2386	13.2923	13.3642	13.6968	13.5387	13.2977	13.1678	OTUD5
TFE3	9807.29	0.184935	0.154905	1.19386	0.232533	0.353721	12607.4	0.0214394	0.17519	0.122378	0.9026	0.9691	13.3849	12.8995	13.6285	13.5125	13.4389	13.5086	13.4482	13.3988	13.7727	13.6381	13.1131	13.0489	TFE3
TBC1D25	4289.25	0.165816	0.169009	0.981105	0.326541	0.457224	3663.77	0.218599	0.196142	1.11449	0.265068	0.543598	12.3812	11.9274	11.9573	11.9947	11.7148	11.5865	11.9075	12.004	12.1143	11.7837	12.0639	11.8804	TBC1D25
ACSL4	25282	-0.715262	0.108426	-6.59676	4.20228e-11	1.17594e-09	28232.7	-0.199698	0.164817	-1.21164	0.225651	0.500537	14.3029	15.0726	14.2124	14.7439	15.1153	15.3721	14.4405	15.0916	13.9234	14.0437	13.7752	14.4568	ACSL4
INPP5A	11276.1	0.191676	0.105306	1.82017	0.0687325	0.134141	9158.66	0.0961054	0.185521	0.518029	0.604438	0.823284	13.8172	13.6337	13.3181	13.2252	12.9708	13.0024	13.442	13.2379	13.3864	13.1407	13.2759	13.0451	INPP5A
GPKOW	6239.52	-0.0705454	0.132069	-0.534156	0.593234	0.706394	5688.4	-0.056123	0.178159	-0.315017	0.752749	0.904711	12.7481	12.6903	12.3851	12.544	12.5156	12.5966	12.5728	12.8035	12.3195	12.3285	12.2808	12.2758	GPKOW
GRIPAP1	9507.53	0.494956	0.153038	3.2342	0.00121984	0.00441672	12156.6	0.266648	0.166867	1.59797	0.110051	0.334691	13.5888	12.8209	13.5998	13.2202	13.664	13.3496	13.3282	13.0368	13.6845	13.4435	13.3267	12.8575	GRIPAP1
FTSJ1	12579.1	-0.628497	0.106758	-5.88711	3.93016e-09	6.66312e-08	14844.4	-0.360181	0.163935	-2.1971	0.0280132	0.143644	13.4774	14.061	13.1608	13.6668	13.7256	14.0782	13.2956	13.9747	13.5557	13.9013	12.9093	13.4884	FTSJ1
PRR11	8225.79	-0.703926	0.243004	-2.89676	0.00377033	0.0116771	6072.97	-0.558465	0.306797	-1.82031	0.0687123	0.252565	11.795	12.9972	12.1374	12.9718	13.0082	12.9813	12.6984	13.4238	11.1882	12.312	13.135	13.2758	PRR11
REEP1	125.747	0.717884	0.579846	1.23806	0.215694	0.333087	2293.11	0.136362	0.250857	0.543587	0.586726	0.812449	7.63602	7.53584	7.67025	6.65824	9.98002	9.54316	8.05501	6.33067	11.7638	11.8982	2.83203	2.71745	REEP1
ATP11A	28362.4	-0.526699	0.120758	-4.36162	1.29102e-05	8.60777e-05	51178.4	-0.231105	0.200303	-1.15378	0.248592	0.525822	14.5521	15.1977	14.9987	15.2405	15.0785	15.538	14.5597	15.0077	15.8688	15.8495	14.3061	14.7492	ATP11A
POLR1A	51477.8	-0.629426	0.170171	-3.69879	0.00021663	0.000997359	41663	-0.327929	0.199592	-1.64299	0.100384	0.316313	14.8202	15.7701	15.5408	15.845	15.2837	15.3602	15.4822	15.908	15.0082	15.5656	15.4934	15.9639	POLR1A
LAPTM4A	27208.4	0.0811357	0.108193	0.749918	0.453304	0.582991	36599.2	-0.00641746	0.175735	-0.0365178	0.970869	0.993611	14.2592	14.2016	14.9382	14.8899	14.8265	14.9577	15.1256	14.9561	15.4078	15.2674	14.7453	14.6859	LAPTM4A
TTC7A	11447.6	-0.10767	0.191951	-0.560926	0.574848	0.690414	12069.7	-0.0996193	0.167652	-0.594204	0.552376	0.790224	14.0348	13.828	13.7222	13.7253	13.3782	13.4202	13.5715	13.5518	13.5849	13.7199	12.2455	12.7549	TTC7A
IP6K2	38455.7	0.471407	0.169842	2.77556	0.00551075	0.0161787	25231.6	0.274908	0.169611	1.62082	0.105057	0.325111	15.9953	15.1937	14.9812	14.5089	14.4836	14.2944	14.8518	14.3817	14.9556	14.573	15.2408	15.0549	IP6K2
STON1-GTF2A1L	0.287239	1.20231	4.0474	0.297058	0.766422		0.746454	2.0086	4.92051	0.408211	0.683119		0	0	1.10545	0	0	0	1.42343	0	1.98683	0	0	0	STON1-GTF2A1L
SRBD1	8109.11	-0.193027	0.117154	-1.64763	0.0994281	0.180981	7044.51	-0.0748172	0.185545	-0.40323	0.686779	0.869673	12.783	13.0261	12.5301	12.5226	13.202	13.1411	12.5238	12.7349	12.0542	12.2435	13.215	13.2968	SRBD1
KIF2A	15425.8	-0.337245	0.148841	-2.2658	0.0234633	0.0548936	14821.3	-0.229455	0.164066	-1.39855	0.161948	0.416311	13.4372	13.95	13.7858	14.0846	13.8784	14.0819	13.8898	14.2556	13.5268	13.76	13.7738	13.8634	KIF2A
RASGRP2	72.1486	-0.179194	0.510508	-0.351011	0.72558	0.812527	182.898	0.0487956	0.499378	0.0977128	0.92216	0.976375	6.8341	7.36997	6.64448	6.72863	8.12444	8.11598	5.90395	5.57586	6.39201	6.27801	4.27518	4.54278	RASGRP2
PSME4	35906.5	-0.561241	0.104467	-5.37242	7.7686e-08	9.58805e-07	38145.2	-0.414417	0.161498	-2.56608	0.0102855	0.076573	14.7299	15.3278	15.3822	15.7435	15.0158	15.3638	14.8953	15.4105	14.9331	15.3918	14.7752	15.3025	PSME4
IFT80	2234.18	0.664678	0.139087	4.77886	1.76288e-06	1.48935e-05	2669.44	0.54609	0.220197	2.48001	0.0131379	0.090027	11.6922	11.1088	11.0045	10.2988	11.3275	10.9476	11.102	10.3272	11.8597	11.1264	11.3216	10.642	IFT80
SIRT2	11205	0.806687	0.133937	6.02289	1.71335e-09	3.20031e-08	13625.6	0.620208	0.18141	3.41882	0.000628934	0.0113819	14.025	13.0572	13.7522	13.1788	13.9092	13.4158	13.6832	13.0556	14.0651	13.296	13.5909	12.7231	SIRT2
ERLEC1	10075.5	0.305457	0.111816	2.73178	0.00629931	0.0181158	17900.6	-0.0848931	0.166176	-0.510863	0.609447	0.825718	13.1553	12.8671	13.5858	13.5697	13.5909	13.7241	13.6111	13.3393	14.4349	14.4496	13.4555	13.056	ERLEC1
PPP2R5B	5823.8	0.61796	0.16822	3.67351	0.000239238	0.00108912	6761.01	0.083546	0.260932	0.320183	0.74883	0.903042	13.2059	12.2503	13.1865	12.9993	11.9248	12.2439	12.5497	12.0497	13.3572	12.8502	12.4529	12.0112	PPP2R5B
PYGM	194.325	-0.0900785	0.385322	-0.233774	0.81516	0.876338	418.854	-0.278436	0.364095	-0.764736	0.444429	0.714247	7.87817	8.58471	7.89629	7.84735	8.79348	8.85199	7.12705	6.84877	8.27249	8.74943	7.19847	6.98282	PYGM
PAGE1	0.287239	1.20231	4.0474	0.297058	0.766422		0						0	0	0	0	0	0	1.42343	0	0	0	0	0	PAGE1
PITX1	16176.6	-0.197101	0.188673	-1.04467	0.296177	0.425617	13047.1	0.1452	0.165108	0.879425	0.379171	0.658517	13.4671	13.7345	13.2833	13.629	14.0673	13.9115	13.6189	14.1101	13.2517	13.095	14.384	14.1722	PITX1
TRPC7	2.27448	1.00496	2.88051	0.348881	0.727179		0						0	1.04318	3.17977	3.18284	0	0	3.35787	1.57877	0	0	1.01445	0	TRPC7
MAST4	7181.64	0.633651	0.159652	3.96896	7.21863e-05	0.000385651	10969	0.0915931	0.167013	0.548418	0.583405	0.809828	13.0432	12.1001	13.2768	13.0846	12.5763	12.4746	12.7895	12.3278	13.9902	13.8867	13.3173	12.7768	MAST4
ADGRF5	39.8142	0.414415	0.711461	0.582485	0.56024	0.678607	38.1931	0.77633	1.01271	0.766584	0.443329		6.95644	6.03796	4.89683	4.92093	4.84409	4.27476	4.15561	3.45098	6.13241	5.18098	3.19551	3.7097	ADGRF5
SDK2	28.5645	0.740889	1.06375	0.69649	0.486122	0.613064	2834.04	0.333584	0.301447	1.10661	0.268462	0.54735	6.12236	6.23368	4.09789	2.81981	2.59464	2.41122	3.7673	0.995359	12.6197	12.2649	2.60896	2.90817	SDK2
ADAM7	0.574478	1.50469	4.02246	0.374073	0.70835		0.248818	1.09581	4.97049	0.220462	0.825511		0	0	0	3.18284	0	0	2.1258	0	0.991232	0	0	0	ADAM7
NUP133	19619.7	-0.310732	0.125075	-2.48437	0.012978	0.0333307	20504.9	-0.160498	0.161581	-0.993297	0.320565	0.604113	14.0376	14.4703	13.9719	14.2107	14.42	14.5678	14.1617	14.4461	13.9809	14.1319	14.0087	14.1805	NUP133
NUCKS1	96149	-0.105777	0.15902	-0.66518	0.505935	0.631371	82815.8	0.210898	0.175185	1.20385	0.228646	0.503991	16.5586	16.7886	15.8321	15.939	16.5785	16.21	16.2777	16.5331	16.243	16.1676	16.5678	16.3554	NUCKS1
VPS35	44213.5	-0.0634565	0.149892	-0.423349	0.67204	0.770658	43766.5	0.0104417	0.159757	0.0653598	0.947888	0.985457	15.0989	15.4034	15.2339	15.3386	15.4734	15.4111	15.531	15.4512	15.3242	15.3434	15.4818	15.4047	VPS35
DNAJA2	22067.6	-0.194962	0.122513	-1.59135	0.11153	0.198708	23830.2	-0.137244	0.160716	-0.853948	0.393134	0.670614	13.9196	14.2001	14.3562	14.6422	14.423	14.5492	14.6221	14.8436	14.4728	14.5991	14.2901	14.3297	DNAJA2
BCL3	6446.74	0.200997	0.146918	1.36809	0.171283	0.278353	6007.36	-0.0116192	0.23761	-0.0489001	0.960999	0.990065	12.6907	12.2383	12.5388	12.5466	12.3999	12.7236	12.494	12.4478	12.6285	12.3057	12.9567	12.8082	BCL3
KCNAB2	3328.15	0.907311	0.162927	5.5688	2.56495e-08	3.62926e-07	12086.6	0.587749	0.295023	1.99222	0.0463475	0.198098	11.7685	10.6184	12.4716	11.4392	14.4763	14.4258	12.2332	11.5366	10.6008	9.4418	12.1059	11.1858	KCNAB2
ABCC9	16.4013	1.33974	1.11374	1.20292	0.229008	0.349522	2.27207	-0.366894	4.79379	-0.0765353	0.938993		3.18241	1.64225	2.98368	2.59708	0	0	3.35787	1.57877	2.30787	2.59444	5.3856	5.14536	ABCC9
GAL	3138.32	-2.25102	0.316958	-7.10197	1.22992e-12	5.11256e-11	0						0	0	11.5678	12.901	0	0	11.4982	13.4253	0	0	9.29314	11.9072	GAL
CLEC2D	1082.06	-0.00677471	0.280078	-0.0241887	0.980702	0.987946	704.546	0.195717	0.303174	0.645561	0.518564	0.766957	10.3804	10.1804	9.07368	9.07789	9.37645	9.35852	9.14738	9.78188	9.6846	9.2898	10.4539	10.0071	CLEC2D
FUNDC1	2084.42	0.0989899	0.131484	0.752866	0.451531	0.581306	2289.93	0.096501	0.208317	0.463242	0.643191	0.844978	11.2697	11.1995	10.4715	10.6727	11.0542	10.8739	10.8668	10.6989	11.3038	11.2688	10.9837	10.8812	FUNDC1
MAOB	2591.83	-0.79308	0.389919	-2.03396	0.0419557	0.0892656	14496.5	-0.553413	0.248027	-2.23126	0.025664	0.135478	12.6769	12.232	8.80686	10.2589	13.6335	13.7769	7.67036	9.05412	13.3328	14.2741	9.8035	11.1626	MAOB
RORA	1551.92	-0.0339766	0.254811	-0.133341	0.893924	0.931674	11651.9	-0.245628	0.172981	-1.41997	0.155616	0.405084	12.0013	12.2431	7.44087	7.55361	12.7266	13.0406	6.52105	6.33067	13.8233	13.9788	3.48559	3.22738	RORA
DRD4	188.6	0.743095	0.323536	2.29679	0.0216307	0.0512271	171.38	0.567358	0.517	1.09741	0.272464	0.552274	8.45279	7.36997	8.2637	7.56904	8.1417	7.39549	7.46591	7.002	6.99378	6.59621	7.52044	6.81432	DRD4
TGFBR3	15175	-0.533795	0.152159	-3.50815	0.000451241	0.00188864	21958.5	-0.595253	0.179737	-3.31179	0.000927012	0.0146865	14.2577	14.7234	13.7084	14.3032	14.3339	15.0625	13.3922	14.1713	13.6833	14.1227	12.5296	12.842	TGFBR3
PLA2G10	641.331	1.20986	0.281355	4.30012	1.70703e-05	0.000109639	785.359	0.516411	0.285229	1.81051	0.0702164	0.255761	8.74193	6.9913	9.60858	9.00318	7.74964	7.16525	9.55158	8.36142	10.6424	10.1687	10.3983	9.63952	PLA2G10
HES2	7906.79	-0.160185	0.219056	-0.73125	0.464626	0.593396	9494.36	-0.535355	0.169099	-3.16592	0.00154595	0.0210178	13.0964	13.713	11.5091	11.657	13.3598	13.9014	11.4435	11.5294	12.1861	12.6928	13.3075	13.0432	HES2
ATP1B3	30405.7	-0.916813	0.249602	-3.67309	0.000239632	0.00109059	32344.7	-0.51799	0.173755	-2.98115	0.00287171	0.0319029	13.9923	15.5491	14.4505	15.1571	14.9302	15.5612	14.4859	15.1236	14.3147	14.6973	14.4748	14.9958	ATP1B3
NEDD4	6178.62	0.00750104	0.120687	0.062153	0.950441	0.969306	6457.41	0.22951	0.243758	0.94155	0.346423	0.627509	12.7158	12.5694	12.225	12.1036	12.966	13.074	11.8632	11.9021	12.343	11.7524	12.9444	12.9862	NEDD4
PIGB	2533.57	0.181505	0.166275	1.09159	0.275011	0.401931	2098.78	0.161721	0.21217	0.762221	0.445928	0.715529	11.3639	11.0921	11.7243	11.5094	11.6	11.4814	11.6845	11.3081	10.241	10.0128	11.021	11.0832	PIGB
MAPK6	19727	-0.169889	0.224096	-0.75811	0.448385	0.578401	23811.7	-0.138706	0.160715	-0.863056	0.388107	0.666214	13.364	14.0179	14.5415	14.7354	14.4121	14.5365	14.5835	14.6905	14.4797	14.6106	14.34	14.0473	MAPK6
GNB5	4474	0.0871141	0.123256	0.706773	0.479708	0.607299	7233.89	0.0321807	0.193854	0.166005	0.868153	0.95565	12.3365	12.1171	12.5695	12.5347	12.5554	12.6751	12.4747	12.4196	13.052	12.846	11.4402	11.4108	GNB5
RAB27A	3058.79	0.224734	0.158185	1.4207	0.155404	0.258245	5181.8	0.151946	0.190834	0.79622	0.425904	0.698666	11.3983	11.3734	11.4252	11.2179	12.8483	12.562	11.5948	11.33	11.7634	11.7248	11.9643	11.538	RAB27A
HDHD5	23745.5	-0.587827	0.139537	-4.21269	2.52342e-05	0.000154306	19494.8	-0.234023	0.16193	-1.44521	0.148398	0.395447	13.651	14.4259	14.2731	14.4883	14.4586	14.6775	14.6296	15.0523	13.6321	13.8592	14.1763	14.6993	HDHD5
UFD1	15381.6	-0.398642	0.148179	-2.69027	0.00713947	0.0200719	14387.4	-0.334944	0.17106	-1.95805	0.0502242	0.208194	13.7157	14.3395	13.7166	13.7827	13.7076	13.9427	13.5794	13.8321	13.5149	13.9276	13.6952	13.9716	UFD1
LRP6	40908.4	0.139201	0.100186	1.38942	0.164706	0.270055	37086	0.158445	0.167708	0.944766	0.344778	0.626104	15.6746	15.4857	15.2977	15.1778	15.1481	15.0731	15.1281	14.9798	15.3165	15.0525	15.2409	15.1171	LRP6
GUCY2C	4740.55	0.800698	0.277115	2.88941	0.00385964	0.0119071	2708.57	1.16912	0.248729	4.70038	2.59682e-06	0.000135403	12.4416	11.8644	12.9698	12.7292	8.81786	7.93685	12.4334	10.8878	12.8419	11.3934	12.6074	12.2729	GUCY2C
SCT	0.601066	0.483096	3.99135	0.121036	0.903663		4.87021	1.33844	2.49494	0.536463	0.591638		0	0	2.98368	2.01091	2.3786	1.05645	1.81694	0.995359	3.30611	2.59444	0	0	SCT
PHRF1	41484	-0.414362	0.100064	-4.14099	3.45805e-05	0.000203417	35955.5	-0.174383	0.159789	-1.09133	0.275127	0.55501	15.1564	15.5448	15.1623	15.4153	15.1534	15.285	15.0293	15.4617	14.8777	15.0727	15.0992	15.4782	PHRF1
ELP1	19672.1	-0.439482	0.104804	-4.19336	2.74852e-05	0.000166247	21573.6	-0.311603	0.171725	-1.81455	0.0695935	0.254469	13.8846	14.3403	14.1872	14.3648	14.3579	14.5491	14.2107	14.594	14.0536	14.4635	13.8983	14.3345	ELP1
NUCB2	7082.47	-0.0620021	0.260129	-0.238352	0.811608	0.874142	16378.3	0.165375	0.164341	1.00629	0.314274	0.598163	12.1946	12.8471	13.1765	13.133	14.2842	14.07	13.0296	13.0458	13.7904	13.6517	12.8725	12.3484	NUCB2
PFN2	10283.5	0.324221	0.137745	2.35378	0.0185835	0.045074	4252.71	0.129693	0.189155	0.685643	0.492938	0.74996	13.4687	12.9221	13.0802	12.9269	12.1793	11.9535	13.4646	13.2866	12.0082	11.9528	13.4318	13.14	PFN2
PTPN3	19877.5	-0.0741045	0.104402	-0.709803	0.477827	0.60558	17698.2	0.000806616	0.162643	0.00495943	0.996043	0.999656	14.2283	14.3261	14.3256	14.3845	14.0606	14.036	14.168	14.198	14.118	14.1188	14.2576	14.3087	PTPN3
SPTB	1523.05	0.947016	0.25224	3.75443	0.000173738	0.000822264	803.721	0.732692	0.275569	2.65883	0.00784115	0.0642704	12.0526	10.6252	6.91616	6.16407	10.5284	9.77242	7.03752	6.09936	8.95399	8.22565	10.7702	10.2653	SPTB
DAPP1	3014.92	1.48868	0.154012	9.66601	4.20461e-22	9.59097e-20	4758.86	0.164587	0.216011	0.761937	0.446098	0.715529	10.6552	9.07078	12.9611	12.3677	8.41103	8.45474	12.5391	11.2563	13.3206	12.9504	12.4106	10.7665	DAPP1
FGF10	0.601066	0.483096	3.99135	0.121036	0.903663		0						0	0	0	0	0	0	1.81694	0.995359	0	0	0	0	FGF10
SLC44A1	59132.7	0.351037	0.10793	3.25246	0.00114411	0.00417971	52325.3	0.196297	0.158341	1.23971	0.215082	0.489399	15.6741	15.3853	15.9706	15.6912	16.0174	15.7846	16.2525	15.8453	15.4152	15.2333	16.0038	15.6034	SLC44A1
TMEM260	10599.5	0.653036	0.167745	3.89302	9.90046e-05	0.000504404	8144.41	0.327143	0.170649	1.91705	0.0552313	0.219907	14.2518	13.5298	12.9274	12.3022	13.0395	12.6971	12.7057	11.7892	13.2045	12.8705	13.5225	13.1578	TMEM260
SMG6	16220	0.249705	0.108733	2.29651	0.021647	0.0512573	16085.8	0.208947	0.163327	1.27932	0.200786	0.470958	14.192	13.8464	14.2528	13.9829	13.7278	13.4978	13.9736	13.7201	14.3191	14.1092	14.0755	13.8821	SMG6
EXOC5	21606.2	-0.169732	0.152594	-1.11231	0.266004	0.391309	22792.9	-0.156803	0.163934	-0.956501	0.338819	0.619341	14.1061	14.4922	14.3216	14.4895	14.5127	14.6009	14.4753	14.6273	14.2225	14.4259	14.2537	14.1814	EXOC5
CLTCL1	5892.43	0.411415	0.231322	1.77854	0.075315	0.144387	4645.55	0.159939	0.19487	0.820748	0.41179	0.686014	13.5391	12.5381	12.5474	12.098	12.4746	12.4316	11.9834	11.9062	11.9109	11.6113	12.2306	12.0277	CLTCL1
FGF22	34.6539	-0.0211531	0.729811	-0.0289843	0.976877	0.985501	26.651	0.621824	1.28844	0.482618	0.629367		3.71341	2.8806	6.99642	6.56896	5.27809	5.53455	6.00188	6.51437	4.07091	2.59444	3.93374	4.14823	FGF22
FSTL3	5647.3	0.142115	0.284442	0.499628	0.617337	0.726617	5949.36	-0.206326	0.179242	-1.15111	0.249689	0.526824	11.6209	10.6596	13.4848	13.9275	11.9498	12.2015	12.9761	13.1853	12.775	12.9141	12.2891	12.553	FSTL3
DGCR2	47337.4	0.240588	0.106012	2.26945	0.0232407	0.0544151	50576.1	0.101222	0.165856	0.610301	0.541662	0.783867	15.5095	15.2061	15.6189	15.4505	15.4505	15.4268	15.6181	15.3307	15.8417	15.6408	15.7279	15.5536	DGCR2
RNF126	19141.7	-0.853139	0.12105	-7.0478	1.81766e-12	7.13803e-11	14261.9	-0.457578	0.19011	-2.40692	0.0160878	0.101946	13.4847	14.3282	13.6982	14.325	13.9496	14.2132	13.8858	14.8482	13.0086	13.6384	13.7227	14.4324	RNF126
MNT	13787.5	-0.333429	0.130563	-2.55379	0.0106558	0.028189	13337.9	-0.112173	0.169128	-0.663243	0.507175	0.759145	13.6089	13.9513	13.7689	13.8204	13.4834	13.6494	13.4645	13.6225	13.7578	13.7941	13.5651	14.0215	MNT
ZXDC	13467.4	0.250613	0.105272	2.38062	0.0172837	0.0424133	12448.6	0.174074	0.165701	1.05053	0.293473	0.57615	13.5639	13.3171	14.186	13.7697	13.7285	13.5266	13.8063	13.5662	13.5999	13.4316	14.0381	13.73	ZXDC
JMJD6	8359.47	-0.842688	0.113058	-7.45362	9.08161e-14	4.78055e-12	9100.91	-0.622738	0.194098	-3.20836	0.00133494	0.0191233	12.6095	13.4195	12.2964	13.1022	13.1496	13.5796	12.4569	13.226	12.352	13.1458	12.5014	13.4068	JMJD6
POLB	5280.14	0.00218966	0.161896	0.0135252	0.989209	0.993565	6998.19	-0.469418	0.23277	-2.01666	0.0437308	0.191781	12.117	12.1636	12.6508	12.6823	11.7769	11.9157	12.6867	12.8777	12.8614	13.6374	12.0772	11.7879	POLB
ST6GALNAC1	28971.4	0.755736	0.147487	5.12409	2.98971e-07	3.1192e-06	11435	-0.0147814	0.271882	-0.054367	0.956643	0.988259	13.6313	13.0807	14.9454	14.2906	14.1035	13.6306	15.3769	14.4064	12.5589	13.0401	15.7118	14.9235	ST6GALNAC1
WIPI1	3456.96	0.994122	0.222719	4.46358	8.06027e-06	5.70778e-05	8138.72	0.15948	0.183934	0.867051	0.385914	0.664125	11.8701	10.7415	11.8115	11.5188	11.6809	11.6323	11.3665	10.8549	13.7851	13.4943	12.8793	11.4991	WIPI1
FRMPD1	26.6895	-0.808939	0.883543	-0.915563	0.359896	0.491985	465.49	-1.25711	0.669394	-1.87799	0.060383	0.233254	3.71341	4.78235	3.77276	4.87201	2.59464	2.08387	3.93536	3.31356	8.51384	10.5192	4.48688	6.21785	FRMPD1
GBA2	32928.2	0.375791	0.101272	3.7107	0.000206686	0.000955962	30035.6	0.124751	0.163539	0.762817	0.445573	0.715297	15.4704	15.0985	14.6475	14.3976	14.4731	14.3979	14.6472	14.2675	15.266	15.0698	15.2462	14.8271	GBA2
NDST1	24700	0.0587783	0.112596	0.522029	0.60165	0.713384	26638.7	-0.0376503	0.16039	-0.234742	0.814409	0.93333	14.3406	14.2538	14.4581	14.5394	14.3567	14.3955	14.3965	14.4258	14.9164	14.9308	14.9838	14.8216	NDST1
ASNS	36334.9	1.13223	0.338878	3.34113	0.000834394	0.00320338	52279.2	1.09606	0.238956	4.58686	4.49965e-06	0.000216381	14.4101	14.2487	15.7368	14.4499	16.6861	15.9577	15.8932	14.5774	14.6579	13.1714	16.0782	14.1333	ASNS
AP3M2	8146.81	-0.454398	0.153271	-2.96467	0.00303007	0.0096484	13118.6	-0.422257	0.172211	-2.45197	0.0142078	0.0946604	12.475	13.1622	13.0271	13.2564	12.9996	13.3198	13.1314	13.4806	13.7446	14.2466	12.4655	12.7494	AP3M2
CNGB1	4.55606	2.25868	1.95212	1.15704	0.247254		4.03342	-0.185379	3.90633	-0.0474561	0.96215		2.33317	1.04318	0	2.01091	0	0	2.59614	0	3.1543	3.18003	3.48559	2.90817	CNGB1
ST6GALNAC2	1452.1	1.52264	0.145919	10.4349	1.71866e-25	6.63448e-23	3783.65	0.677711	0.187424	3.61591	0.00029929	0.00645489	11.6084	10.0275	11.2603	10.2505	12.2989	11.5819	11.1487	9.57943	12.0124	11.3523	9.96093	8.50954	ST6GALNAC2
CHAT	0.718098	1.54127	4.01045	0.384314	0.700745		0.8068	-0.761681	4.86788	-0.156471	0.875662		0	0	1.10545	0	0	1.65975	2.38005	0	0.991232	0	0	0	CHAT
PABPC1	476047	0.287214	0.145748	1.97062	0.0487675	0.101129	556654	0.206856	0.178203	1.16079	0.245729	0.522519	18.5622	18.4517	18.8968	18.7445	19.1163	18.7334	19.3508	19.0905	19.1991	19.1462	18.8946	18.3603	PABPC1
TESK2	2794.59	0.750672	0.124412	6.03374	1.60206e-09	3.02244e-08	2696.65	0.505701	0.217452	2.32558	0.0200412	0.116137	11.9784	11.1903	11.2643	10.6411	10.9775	10.6264	11.2109	10.5153	12.0785	11.3983	11.9606	11.1508	TESK2
CFAP20	6140.19	-0.46192	0.160223	-2.88298	0.00393926	0.012118	6816.22	-0.310178	0.17718	-1.75063	0.0800092	0.276708	12.1628	12.8491	12.0195	12.3693	12.7392	12.9722	12.3573	12.7997	12.3367	12.702	12.4049	12.6187	CFAP20
CSNK2A2	37349.2	0.00995619	0.171698	0.0579865	0.953759	0.971505	34464.2	0.0107283	0.188245	0.0569913	0.954552	0.987188	14.7857	14.9556	14.8764	15.0297	14.9077	15.0748	15.1277	15.2564	15.1967	14.9861	15.5414	15.1684	CSNK2A2
PTPN21	5598.97	0.333473	0.132232	2.52188	0.0116729	0.0305201	5893.55	0.082129	0.177095	0.463756	0.642823	0.844745	12.6418	12.206	13.0771	12.944	11.5247	11.4071	12.6212	12.1953	13.1352	13.0661	12.49	12.3082	PTPN21
EIF2B3	3517.7	-0.905944	0.169883	-5.33275	9.67389e-08	1.16326e-06	4317.64	-0.585601	0.226749	-2.5826	0.00980587	0.0740145	11.0461	12.191	11.6834	12.0684	11.6875	11.9968	11.5798	12.2312	11.744	12.5831	11.04	11.9187	EIF2B3
CAMK2A	3.82672	0.943385	3.1138	0.302969	0.761914		6.28587	0.168635	3.25584	0.0517945	0.958692		3.18241	3.77917	2.75666	1.00728	0	0	1.42343	0	3.98352	3.46977	0	0	CAMK2A
TCOF1	44332.9	-1.5454	0.187941	-8.22282	1.98778e-16	1.69307e-14	32785.5	-0.849536	0.228933	-3.71084	0.000206572	0.00487217	14.2354	16.1626	14.483	15.5485	15.0614	15.5555	14.7546	16.0137	13.7747	14.9579	14.2924	15.7007	TCOF1
CDC42	67870.1	-0.252343	0.12332	-2.04625	0.040732	0.0872042	63748.4	-0.277829	0.160694	-1.72893	0.0838211	0.284044	15.8898	16.1004	16.0295	16.4357	15.939	16.1455	16.1827	16.5776	15.6326	15.9596	15.4842	15.5923	CDC42
OSBPL3	19413.3	-0.338194	0.112014	-3.0192	0.0025344	0.00829645	21792.6	-0.452923	0.181753	-2.49197	0.0127036	0.0879811	14.5656	14.7833	14.0647	14.3868	13.9389	14.222	13.6706	14.0772	14.3009	14.9013	13.7506	14.0978	OSBPL3
EPHA8	11.5869	2.03799	1.54201	1.32165	0.186286	0.297816	64.8327	1.24337	0.858219	1.44879	0.147398	0.394079	4.71394	3.39874	5.05513	4.40615	5.63586	3.91049	4.08586	0	6.93675	6.18114	3.34783	3.22738	EPHA8
SLC12A3	5.63734	0.872127	1.38128	0.63139	0.527785		1.50599	0.337409	4.80924	0.0701585	0.944068		3.18241	2.65622	2.48714	2.59708	0	0	3.57706	1.99303	2.30787	1.59255	2.02161	1.92165	SLC12A3
RAD18	11017.7	-1.46054	0.20442	-7.1448	9.01299e-13	3.87687e-11	8001.82	-0.782882	0.1749	-4.47617	7.59939e-06	0.000331475	12.134	13.9606	12.6973	13.7189	12.9346	13.639	12.6867	14.1705	11.9043	12.7437	12.6184	13.6455	RAD18
[truncated: 18,591 more rows]

## Sheet: ST8_apoptosis array AFTR
Supplementary Table 7: apoptosis array AFTR
	sensitive			resistant		intermediate
[truncated: 36 more rows]

## Sheet: ST9_cell stress array AFTR
Supplementary Table 8: cell stress array AFTR
[truncated: 28 more rows]

[truncated: 1 more sheets: ST10_average expression protein]
